# Supplementary material for: Glyco-engineered MDCK cells display preferred receptors of H3N2 influenza absent in eggs used for vaccines
Source: Nat Commun. 2023 Oct 4;14:6178. doi: 10.1038/s41467-023-41908-0 (PMC10551000; doi:10.1038/s41467-023-41908-0)
Supplement: Supplementary file 5 — Supplementary Data 1 [file 41467_2023_41908_MOESM5_ESM.xlsx]

## Sheet: MDCKs (S.Fig. 3a-b)
		Ratios raw data			Based on mz 2966				Based on total sum
m/z		MDCK	MDCK-NExt		MDCK	MDCK-NExt	%Dif.		MDCK	MDCK-NExt	%Dif.
2966		12.39	22.02		100	100	0		0.0398585	0.0654617	64.2354
3024		7.39	4.56		59.6449	20.7084	-65.2804		0.0237735	0.0135561	-42.9782
3037		2.91	3.17		23.4867	14.396	-38.7057		0.00936143	0.00942387	0.666966
3054		14.41	14.01		116.303	63.624	-45.2949		0.0463568	0.0416493	-10.1548
3095		1.4	1.05		11.2994	4.76839	-57.7997		0.00450378	0.00312147	-30.6922
3112		1.95	0.91		15.7385	4.13261	-73.7421		0.00627312	0.00270527	-56.8752
3125		1.4	1.21		11.2994	5.495	-51.3692		0.00450378	0.00359712	-20.131
3142		4.16	4.62		33.5755	20.9809	-37.5111		0.0133827	0.0137345	2.62882
3211		15.58	9.16		125.747	41.5985	-66.9187		0.0501206	0.0272311	-45.6689
3228		2.71	2.55		21.8725	11.5804	-47.055		0.00871803	0.00758071	-13.0456
3241		1.91	2.5		15.4157	11.3533	-26.3521		0.00614444	0.00743207	20.956
3258		2.31	4.33		18.6441	19.6639	5.47023		0.00743124	0.0128723	73.2194
3286		1.66	0.8		13.3979	3.63306	-72.8834		0.0053402	0.00237826	-55.4649
3299		5.26	3.78		42.4536	17.1662	-59.5648		0.0169213	0.0112373	-33.591
3316		3.25	2.19		26.2308	9.9455	-62.0847		0.0104552	0.00651049	-37.7296
3329		1.37	1.31		11.0573	5.94914	-46.1972		0.00440727	0.00389441	-11.6368
3346		1.67	2.28		13.4786	10.3542	-23.1803		0.00537237	0.00677805	26.1651
3387		1.5	1.16		12.1065	5.26794	-56.4868		0.00482548	0.00344848	-28.536
3402		1.29	1.48		10.4116	6.72116	-35.4456		0.00414991	0.00439979	6.0212
3415		3.53	4.81		28.4907	21.8438	-23.3302		0.011356	0.0142993	25.9189
3456		1.37	1.07		11.0573	4.85922	-56.0542		0.00440727	0.00318093	-27.8255
3462		1.11	1.79		8.95884	8.12897	-9.26308		0.00357085	0.00532136	49.0221
3473		3.91	1.7		31.5577	7.72025	-75.5361		0.0125784	0.00505381	-59.8216
3486		1.48	0.94		11.9451	4.26885	-64.2628		0.00476114	0.00279446	-41.3069
3490		2.97	1.77		23.9709	8.03815	-66.4671		0.00955445	0.00526191	-44.9272
3503		5.2	6.19		41.9693	28.1108	-33.0206		0.0167283	0.0184018	10.0039
3520		3.2	2.53		25.8273	11.4896	-55.5139		0.0102944	0.00752126	-26.9381
3589		2.43	2.33		19.6126	10.5813	-46.0485		0.00781728	0.00692669	-11.3925
3591		2.85	3.11		23.0024	14.1235	-38.5998		0.00916841	0.0092455	0.840789
3602		2.62	3.6		21.1461	16.3488	-22.6865		0.0084285	0.0107022	26.9761
3619		3.2	5.31		25.8273	24.1144	-6.6319		0.0102944	0.0157857	53.3435
3647		2	1.1		16.1421	4.99546	-69.0531		0.00643397	0.00327011	-49.1743
3660		8.34	4.44		67.3123	20.1635	-70.0449		0.0268297	0.0131994	-50.8031
3677		6.1	3.74		49.2333	16.9846	-65.5019		0.0196236	0.0111184	-43.3418
3690		1.3	1.38		10.4923	6.26703	-40.2704		0.00418208	0.0041025	-1.90284
3707		2.12	3.71		17.1106	16.8483	-1.5327		0.00682001	0.0110292	61.7181
3748		2.99	2.25		24.1324	10.218	-57.6586		0.00961879	0.00668886	-30.4604
3776		7.77	10.73		62.7119	48.7284	-22.2979		0.024996	0.0318984	27.6143
3834		4.29	2		34.6247	9.08265	-73.7683		0.0138009	0.00594566	-56.9182
3864		8.66	8.73		69.8951	39.6458	-43.2782		0.0278591	0.0259528	-6.84266
3922		1.7	1.03		13.7207	4.67757	-65.9088		0.00546888	0.00306201	-44.0102
3939		1.39	0.93		11.2187	4.22343	-62.3537		0.00447161	0.00276473	-38.1715
3952		3.25	3.66		26.2308	16.6213	-36.6347		0.0104552	0.0108806	4.06829
3969		1.56	1.39		12.5908	6.31244	-49.8646		0.0050185	0.00413223	-17.66
4021		14.52	7.24		117.191	32.8792	-71.944		0.0467106	0.0215233	-53.9221
4038		2.06	2.14		16.6263	9.71844	-41.5478		0.00662699	0.00636185	-4.00088
4068		1.92	3.78		15.4964	17.1662	10.7757		0.00617661	0.0112373	81.9329
4109		3.91	2.92		31.5577	13.2607	-57.9796		0.0125784	0.00868066	-30.9877
4126		2.89	2.18		23.3253	9.90009	-57.5564		0.00929709	0.00648077	-30.2925
4156		1.79	3.12		14.4471	14.1689	-1.92562		0.0057584	0.00927522	61.0728
4198		1.44	1.27		11.6223	5.76748	-50.3756		0.00463246	0.00377549	-18.4992
4213		1.57	4.53		12.6715	20.5722	62.3501		0.00505067	0.0134669	166.636
4226		4.77	8.55		38.4988	38.8283	0.855997		0.015345	0.0254177	65.6412
4267		1.16	0.95		9.36239	4.31426	-53.9192		0.0037317	0.00282419	-24.3191
4273		1.09	2.36		8.79742	10.7175	21.8259		0.00350651	0.00701587	100.081
4284		2.1	1.36		16.9492	6.1762	-63.5604		0.00675567	0.00404305	-40.1533
4314		7.07	9.66		57.0621	43.8692	-23.1203		0.0227441	0.0287175	26.2637
4331		1.96	2.23		15.8192	10.1272	-35.9819		0.00630529	0.00662941	5.14037
4400		0.94	1.39		7.58676	6.31244	-16.7966		0.00302397	0.00413223	36.6494
4402		2.22	2.85		17.9177	12.9428	-27.7653		0.00714171	0.00847256	18.6349
4413		1.46	2.73		11.7837	12.3978	5.21164		0.0046968	0.00811582	72.7947
4430		2.35	5.58		18.9669	25.3406	33.6043		0.00755992	0.0165884	119.425
4471		5.86	3.48		47.2962	15.8038	-66.5854		0.0188515	0.0103454	-45.1215
4488		2.58	2.37		20.8232	10.7629	-48.3128		0.00829982	0.0070456	-15.1114
4518		1.89	3.01		15.2542	13.6694	-10.3895		0.0060801	0.00894821	47.1721
4559		3.92	2.51		31.6384	11.3987	-63.9719		0.0126106	0.0074618	-40.8291
4587		18.65	35.27		150.525	160.173	6.40955		0.0599968	0.104852	74.7621
4645		1.8	1.31		14.5278	5.94914	-59.0501		0.00579057	0.00389441	-32.7458
4675		5.14	6.31		41.4851	28.6558	-30.9251		0.0165353	0.0187585	13.4454
4763		2.28	2.78		18.4019	12.6249	-31.3937		0.00733473	0.00826446	12.6758
4780		1.05	0.96		8.47458	4.35967	-48.5559		0.00337783	0.00285392	-15.5105
4832		7.84	5.83		63.2768	26.4759	-58.1586		0.0252212	0.0173316	-31.2816
4849		1.66	1.56		13.3979	7.08447	-47.1226		0.0053402	0.00463761	-13.1565
4879		1.27	2.31		10.2502	10.4905	2.34397		0.00408557	0.00686723	68.085
4920		1.56	1.16		12.5908	5.26794	-58.1604		0.0050185	0.00344848	-31.2846
4937		1.39	1.29		11.2187	5.85831	-47.781		0.00447161	0.00383495	-14.2379
4967		1.11	1.76		8.95884	7.99273	-10.7838		0.00357085	0.00523218	46.5245
5036		3.09	5.35		24.9395	24.2961	-2.57974		0.00994049	0.0159046	59.9985
5094		0.8	0.5		6.45682	2.27066	-64.8331		0.00257359	0.00148641	-42.2435
5111		0.74	0.91		5.97256	4.13261	-30.8068		0.00238057	0.00270527	13.6398
5124		2.26	2.87		18.2405	13.0336	-28.5459		0.00727039	0.00853202	17.353
5141		0.74	0.98		5.97256	4.4505	-25.4842		0.00238057	0.00291337	22.3813
5212		1.05	1.32		8.47458	5.99455	-29.2643		0.00337783	0.00392413	16.173
5229		0.48	0.49		3.87409	2.22525	-42.5607		0.00154415	0.00145669	-5.66441
5281		1.14	0.89		9.20097	4.04178	-56.0722		0.00366736	0.00264582	-27.8551
5298		1.22	1.4		9.84665	6.35786	-35.4313		0.00392472	0.00416196	6.04469
5328		1.07	1.84		8.636	8.35604	-3.24174		0.00344217	0.00547	58.9113
5386		0.14	0.16		1.12994	0.726612	-35.6948		0.000450378	0.000475653	5.61185
5416		0.61	0.95		4.92333	4.31426	-12.371		0.00196236	0.00282419	43.9178
5485		2.24	3.58		18.0791	16.2579	-10.0732		0.00720605	0.0106427	47.6916
5543		0.45	0.27		3.63196	1.22616	-66.2398		0.00144764	0.000802664	-44.5538
5573		1.13	1.49		9.12026	6.76658	-25.8072		0.00363519	0.00442951	21.8508
5659		0.17	0.26		1.37207	1.18074	-13.9445		0.000546888	0.000772935	41.3335
5661		0.65	0.8		5.24617	3.63306	-30.7483		0.00209104	0.00237826	13.7358
5730		0.41	0.28		3.30912	1.27157	-61.5737		0.00131896	0.000832392	-36.8905
5747		0.73	0.8		5.89185	3.63306	-38.3375		0.0023484	0.00237826	1.27164
5777		0.59	1.11		4.7619	5.04087	5.85831		0.00189802	0.00329984	73.8568
5835		0.44	0.38		3.55125	1.7257	-51.4057		0.00141547	0.00112967	-20.191
5865		0.41	0.53		3.30912	2.4069	-27.2646		0.00131896	0.0015756	19.4573
5934		1	1.47		8.07103	6.67575	-17.2875		0.00321699	0.00437006	35.8432
6022		0.62	0.84		5.00404	3.81471	-23.7672		0.00199453	0.00249718	25.2011
6109		0.4	0.44		3.22841	1.99818	-38.1063		0.00128679	0.00130804	1.65141
6196		0.42	0.44		3.38983	1.99818	-41.0536		0.00135113	0.00130804	-3.18914
6226		0.42	0.63		3.38983	2.86104	-15.5995		0.00135113	0.00187288	38.6156
6296		0.27	0.31		2.17918	1.40781	-35.3971		0.000868586	0.000921577	6.10079
6384		0.47	0.75		3.79338	3.40599	-10.2122		0.00151198	0.00222962	47.4634
6472		0.32	0.5		2.58273	2.27066	-12.0828		0.00102944	0.00148641	44.3912
6560		0.29	0.26		2.3406	1.18074	-49.5537		0.000932926	0.000772935	-17.1493
6588		0.21	0.22		1.69492	0.999092	-41.0536		0.000675567	0.000654022	-3.18914
6645		0.22	0.27		1.77563	1.22616	-30.945		0.000707737	0.000802664	13.4127
6675		0.24	0.38		1.93705	1.7257	-10.9105		0.000772077	0.00112967	46.3164
6833		0.34	0.31		2.74415	1.40781	-48.6977		0.00109378	0.000921577	-15.7435
6921		0.24	0.32		1.93705	1.45322	-24.9773		0.000772077	0.000951305	23.2138
7007		0.18	0.16		1.45278	0.726612	-49.9849		0.000579057	0.000475653	-17.8574
7095		0.15	0.18		1.21065	0.817439	-32.4796		0.000482548	0.000535109	10.8924
7125		0.18	0.25		1.45278	1.13533	-21.8513		0.000579057	0.000743207	28.3477
7282		0.19	0.26		1.53349	1.18074	-23.003		0.000611227	0.000772935	26.4563
7370		0.11	0.16		0.887813	0.726612	-18.157		0.000353868	0.000475653	34.4151
7387		0.12	0.12		0.968523	0.544959	-43.733		0.000386038	0.000356739	-7.58963
7456		0.1	0.13		0.807103	0.590372	-26.8529		0.000321699	0.000386468	20.1335
7544		0.12	0.13		0.968523	0.590372	-39.0441		0.000386038	0.000386468	0.111233
7574		0.13	0.14		1.04923	0.635786	-39.4047		0.000418208	0.000416196	-0.481141
7731		0.12	0.17		0.968523	0.772025	-20.2884		0.000386038	0.000505381	30.9147
7819		0.14	0.1		1.12994	0.454133	-59.8093		0.000450378	0.000297283	-33.9926
7993		0.1	0.1		0.807103	0.454133	-43.733		0.000321699	0.000297283	-7.58963
8024		0.11	0.1		0.887813	0.454133	-48.8482		0.000353868	0.000297283	-15.9906
Sum		310.85	336.38		2508.88	1527.61			1	1

## Sheet: MDCKs-Sial-S (S. Fig. 3c-d)
		Ratios raw data			Based on mz 2966				Based on total sum
m/z		MDCK Sial-S	MDCK-NExt Sial-S		MDCK Sial-S	MDCK-NExt Sial-S	%Dif.		MDCK Sial-S	MDCK-NExt Sial-S	%Dif.
2966		0.46	0.54		100	100	0		0.00441374	0.0039071	-11.4788
2968		1.49	2.42		323.913	448.148	38.3545		0.0142967	0.0175096	22.4731
3024		1.14	0.63		247.826	116.667	-52.924		0.0109384	0.00455828	-58.3277
3054		6.1	6.56		1326.09	1214.81	-8.39101		0.05853	0.047464	-18.9066
3112		2.41	1.69		523.913	312.963	-40.2643		0.0231242	0.0122278	-47.1212
3125		0.75	0.66		163.043	122.222	-25.037		0.00719632	0.00477534	-33.6418
3142		9.74	20.32		2117.39	3762.96	77.7169		0.0934562	0.147023	57.3173
3172		0.46	0.98		100	181.481	81.4815		0.00441374	0.00709066	60.6497
3183		0.99	1.2		215.217	222.222	3.25477		0.00949914	0.00868244	-8.59759
3211		0.36	0.17		78.2609	31.4815	-59.7737		0.00345423	0.00123001	-64.3911
3213		1.07	1.03		232.609	190.741	-17.9993		0.0102667	0.00745243	-27.412
3228		1.08	1.17		234.783	216.667	-7.71605		0.0103627	0.00846538	-18.3091
3241		0.38	0.52		82.6087	96.2963	16.5692		0.00364613	0.00376239	3.18851
3258		1.14	2.22		247.826	411.111	65.8869		0.0109384	0.0160625	46.8452
3286		0.66	0.42		143.478	77.7778	-45.7912		0.00633276	0.00303885	-52.0137
3299		4.24	2.29		921.739	424.074	-53.992		0.0406832	0.016569	-59.2731
3316		3.41	3.16		741.304	585.185	-21.0601		0.0327192	0.0228638	-30.1214
3329		0.98	1.37		213.043	253.704	19.0854		0.00940319	0.00991245	5.41589
3346		2.28	5.81		495.652	1075.93	117.073		0.0218768	0.0420375	92.1555
3387		10.56	10.49		2295.65	1942.59	-15.3795		0.101324	0.075899	-25.0929
3415		0.68	0.83		147.826	153.704	3.97603		0.00652466	0.00600535	-7.95912
3417		0.91	1.21		197.826	224.074	13.2682		0.00873153	0.00875479	0.266436
3473		0.64	0.34		139.13	62.963	-54.7454		0.00614086	0.00246002	-59.94
3490		0.83	0.69		180.435	127.778	-29.1834		0.00796392	0.0049924	-37.3123
3503		4.5	7.12		978.261	1318.52	34.7819		0.0431779	0.0515158	19.3106
3520		1.66	2.31		360.87	427.778	18.5408		0.0159278	0.0167137	4.93382
3561		2.13	1.74		463.043	322.222	-30.4121		0.0204375	0.0125895	-38.3999
3591		5.59	9.4		1215.22	1740.74	43.2452		0.0536365	0.0680124	26.8025
3660		0.38	0.28		82.6087	51.8519	-37.232		0.00364613	0.0020259	-44.437
3662		0.52	0.37		113.043	68.5185	-39.3875		0.00498945	0.00267709	-46.345
3677		0.71	0.74		154.348	137.037	-11.2154		0.00681251	0.00535417	-21.4068
3707		1.06	2.32		230.435	429.63	86.443		0.0101708	0.0167861	65.0417
3748		1.51	1.24		328.261	229.63	-30.0466		0.0144886	0.00897185	-38.0764
3765		2.64	2.65		573.913	490.741	-14.4921		0.025331	0.0191737	-24.3074
3778		0.54	0.61		117.391	112.963	-3.77229		0.00518135	0.00441357	-14.818
3795		2.05	4.02		445.652	744.444	67.0461		0.0196699	0.0290862	47.8713
3836		2.42	1.96		526.087	362.963	-31.007		0.0232201	0.0141813	-38.9266
3866		0.4	0.56		86.9565	103.704	19.2593		0.00383803	0.00405181	5.56979
3922		0.32	0.22		69.5652	40.7407	-41.4352		0.00307043	0.00159178	-48.1577
3939		0.53	0.57		115.217	105.556	-8.38574		0.0050854	0.00412416	-18.9019
3952		1.92	3.4		417.391	629.63	50.8488		0.0184226	0.0246002	33.5332
3969		1.43	1.8		310.87	333.333	7.22611		0.013721	0.0130237	-5.08211
4010		1.08	0.57		234.783	105.556	-55.0412		0.0103627	0.00412416	-60.2019
4041		2.97	4.74		645.652	877.778	35.9521		0.0284974	0.0342956	20.3465
4126		0.44	0.49		95.6522	90.7407	-5.13468		0.00422184	0.00354533	-16.024
4156		0.69	1.41		150	261.111	74.0741		0.00662061	0.0102019	54.0925
4198		0.4	0.43		86.9565	79.6296	-8.42593		0.00383803	0.00311121	-18.9375
4215		1.38	1.47		300	272.222	-9.25926		0.0132412	0.010636	-19.6752
4245		1.08	2.25		234.783	416.667	77.4691		0.0103627	0.0162796	57.0979
4286		0.57	0.49		123.913	90.7407	-26.7706		0.0054692	0.00354533	-35.1764
4389		0.39	0.39		84.7826	72.2222	-14.8148		0.00374208	0.00282179	-24.593
4402		1.29	2.14		280.435	396.296	41.315		0.0123777	0.0154837	25.0938
4419		0.67	0.95		145.652	175.926	20.785		0.00642871	0.0068736	6.92036
4460		0.41	0.27		89.1304	50	-43.9024		0.00393399	0.00195355	-50.3417
4490		1.36	2.43		295.652	450	52.2059		0.0130493	0.0175819	34.7345
4576		0.42	0.48		91.3043	88.8889	-2.6455		0.00402994	0.00347298	-13.8206
4606		0.39	0.86		84.7826	159.259	87.8443		0.00374208	0.00622242	66.2821
4664		0.81	0.79		176.087	146.296	-16.9182		0.00777202	0.00571594	-26.4549
4694		0.64	1.21		139.13	224.074	61.0532		0.00614086	0.00875479	42.5663
4838		0.24	0.25		52.1739	46.2963	-11.2654		0.00230282	0.00180884	-21.4511
4851		0.47	0.76		102.174	140.741	37.7463		0.00450969	0.00549888	21.9347
4868		0.37	0.43		80.4348	79.6296	-1.001		0.00355018	0.00311121	-12.3649
4898		0.18	0.33		39.1304	61.1111	56.1728		0.00172712	0.00238767	38.2461
4939		0.72	1.2		156.522	222.222	41.9753		0.00690846	0.00868244	25.6783
5025		0.21	0.23		45.6522	42.5926	-6.70194		0.00201497	0.00166413	-17.4114
5055		0.22	0.35		47.8261	64.8148	35.5219		0.00211092	0.00253238	19.9657
5113		0.36	0.41		78.2609	75.9259	-2.98354		0.00345423	0.0029665	-14.1198
5143		0.37	0.68		80.4348	125.926	56.5566		0.00355018	0.00492005	38.5858
5287		0.14	0.14		30.4348	25.9259	-14.8148		0.00134331	0.00101295	-24.593
5300		0.2	0.31		43.4783	57.4074	32.037		0.00191902	0.00224296	16.8808
5317		0.22	0.29		47.8261	53.7037	12.2896		0.00211092	0.00209826	-0.599878
5388		0.4	0.65		86.9565	120.37	38.4259		0.00383803	0.00470299	22.5364
5474		0.11	0.15		23.913	27.7778	16.1616		0.00105546	0.0010853	2.82771
5562		0.22	0.31		47.8261	57.4074	20.0337		0.00211092	0.00224296	6.2553
5592		0.23	0.38		50	70.3704	40.7407		0.00220687	0.00274944	24.5855
5749		0.11	0.14		23.913	25.9259	8.41751		0.00105546	0.00101295	-4.02747
5766		0.11	0.15		23.913	27.7778	16.1616		0.00105546	0.0010853	2.82771
5837		0.22	0.4		47.8261	74.0741	54.8822		0.00211092	0.00289415	37.1036
6011		0.15	0.16		32.6087	29.6296	-9.1358		0.00143926	0.00115766	-19.5659
6041		0.14	0.18		30.4348	33.3333	9.52381		0.00134331	0.00130237	-3.04816
6287		0.15	0.21		32.6087	38.8889	19.2593		0.00143926	0.00151943	5.56979
6460		0.09	0.1		19.5652	18.5185	-5.34979		0.000863558	0.000723537	-16.2145
6490		0.09	0.13		19.5652	24.0741	23.0453		0.000863558	0.000940598	8.92121
6736		0.09	0.11		19.5652	20.3704	4.11523		0.000863558	0.00079589	-7.8359
6909		0.05	0.07		10.8696	12.963	19.2593		0.000479754	0.000506476	5.56979
6939		0.06	0.08		13.0435	14.8148	13.5802		0.000575705	0.000578829	0.542652
7184		0.06	0.02		13.0435	3.7037	-71.6049		0.000575705	0.000144707	-74.8643
7358		0.04	0.04		8.69565	7.40741	-14.8148		0.000383803	0.000289415	-24.593
7389		0.04	0.04		8.69565	7.40741	-14.8148		0.000383803	0.000289415	-24.593
7633		0.03	0.03		6.52174	5.55556	-14.8148		0.000287853	0.000217061	-24.593
7807		0.03	0.03		6.52174	5.55556	-14.8148		0.000287853	0.000217061	-24.593
7837		0.02	0.03		4.34783	5.55556	27.7778		0.000191902	0.000217061	13.1105
8081		0.02	0.02		4.34783	3.7037	-14.8148		0.000191902	0.000144707	-24.593
sum		104.22	138.21		22656.5	25594.4			1	1

## Sheet: SIATs (S. Fig. 7a-b)
		Ratios raw data			Based on mz 2966				Based on total sum
m/z		SIAT	SIAT-NExt		SIAT	SIAT-NExt	%Dif.		SIAT	SIAT-NExt	%Dif.
2966		20.39	23.68		100	100	0		0.0605512	0.0472296	-22.0004
3037		15.47	14.61		75.8705	61.6976	-18.6804		0.0459405	0.0291396	-36.571
3054		7.28	6.29		35.7038	26.5625	-25.6031		0.0216191	0.0125454	-41.9707
3084		2.2	1.07		10.7896	4.51858	-58.121		0.00653323	0.00213411	-67.3345
3095		1.2	2.23		5.88524	9.41723	60.0144		0.00356358	0.00444772	24.8106
3125		1.37	1.91		6.71898	8.06588	20.0462		0.00406842	0.00380949	-6.36451
3211		44.26	52.45		217.067	221.495	2.0398		0.131437	0.104611	-20.4094
3241		9.08	7.92		44.5316	33.4459	-24.894		0.0269644	0.0157964	-41.4176
3282		1.4	2.96		6.86611	12.5	82.0536		0.00415751	0.00590371	42.001
3299		2.04	4.04		10.0049	17.0608	70.5245		0.00605809	0.00805776	33.0083
3329		2.12	1.64		10.3973	6.92568	-33.3894		0.00629566	0.00327097	-48.044
3415		5.16	7.95		25.3065	33.5726	32.664		0.0153234	0.0158562	3.47731
3456		4.22	7.19		20.6964	30.3632	46.7074		0.0125319	0.0143404	14.4311
3486		3.8	6.69		18.6366	28.2517	51.5926		0.0112847	0.0133432	18.2416
3503		2.27	3.24		11.1329	13.6824	22.9008		0.00674111	0.00646216	-4.13792
3533		1.03	0.56		5.0515	2.36486	-53.1849		0.00305874	0.00111692	-63.4844
3589		3.79	3.67		18.5875	15.4983	-16.6199		0.011255	0.0073198	-34.9639
3602		22.18	20.41		108.779	86.1909	-20.765		0.0658668	0.0407076	-38.1971
3619		3.55	3.08		17.4105	13.0068	-25.2936		0.0105423	0.00614305	-41.7293
3660		7.07	18.85		34.6739	79.603	129.577		0.0209954	0.0375962	79.0687
3690		3.16	3.41		15.4978	14.4003	-7.08136		0.00938409	0.00680123	-27.5239
3707		1.6	1.22		7.84698	5.15203	-34.3439		0.00475144	0.00243328	-48.7885
3748		1.16	2.01		5.68906	8.48818	49.2016		0.00344479	0.00400894	16.3766
3776		18.51	24.07		90.7798	101.647	11.9709		0.0549682	0.0480075	-12.6632
3847		9.06	12.15		44.4335	51.3091	15.4738		0.026905	0.0242331	-9.93091
3864		10.26	15.57		50.3188	65.7517	30.6703		0.0304686	0.0310543	1.92224
3963		3.74	4.38		18.3423	18.4966	0.841207		0.0111065	0.00873589	-21.3443
4021		47.34	100		232.173	422.297	81.8894		0.140583	0.19945	41.8729
4038		4.25	7.6		20.8436	32.0946	53.9785		0.012621	0.0151582	20.1026
4051		5.46	7.19		26.7778	30.3632	13.3892		0.0162143	0.0143404	-11.5569
4068		1.94	1.78		9.51447	7.51689	-20.9951		0.00576112	0.0035502	-38.3766
4109		2.69	6.26		13.1927	26.4358	100.381		0.00798836	0.0124855	56.2967
4139		1.55	1.76		7.60177	7.43243	-2.22755		0.00460296	0.00351031	-23.7379
4156		1.15	0.76		5.64002	3.20946	-43.0949		0.0034151	0.00151582	-55.6143
4196		1.01	1.38		4.95341	5.8277	17.6504		0.00299935	0.0027524	-8.23324
4226		5.43	10.62		26.6307	44.848	68.407		0.0161252	0.0211815	31.3567
4267		1.24	1.05		6.08141	4.43412	-27.0873		0.00368237	0.00209422	-43.1284
4297		1.15	1.43		5.64002	6.03885	7.07146		0.0034151	0.00285213	-16.4847
4400		0.98	0.93		4.80628	3.92736	-18.2868		0.00291026	0.00185488	-36.264
4413		1.8	1		8.82786	4.22297	-52.1631		0.00534537	0.0019945	-62.6874
4430		2.92	1.01		14.3207	4.2652	-70.2166		0.00867138	0.00201444	-76.7691
4471		5.96	14.56		29.23	61.4865	110.354		0.0176991	0.0290399	64.0752
4501		1.11	1.53		5.44385	6.46115	18.6872		0.00329631	0.00305158	-7.42448
4518		1.78	1.32		8.72977	5.57432	-36.1458		0.00528598	0.00263273	-50.194
4559		0.9	1.8		4.41393	7.60135	72.2128		0.00267269	0.00359009	34.3253
4587		9.12	6.29		44.7278	26.5625	-40.613		0.0270832	0.0125454	-53.6784
4675		5.43	9.52		26.6307	40.2027	50.9637		0.0161252	0.0189876	17.7511
4763		0.74	2.28		3.62923	9.62838	165.301		0.00219754	0.00454745	106.934
4832		6.59	8.71		32.3198	36.7821	13.8068		0.01957	0.0173721	-11.2312
4849		0.89	1.12		4.36488	4.72973	8.35864		0.00264299	0.00223383	-15.4807
4862		0.85	0.81		4.16871	3.42061	-17.9456		0.0025242	0.00161554	-35.998
4879		1.09	0.97		5.34576	4.09628	-23.3732		0.00323692	0.00193466	-40.2314
4920		1.04	4.36		5.10054	18.4122	260.985		0.00308844	0.008696	181.566
4950		0.43	0.8		2.10888	3.37838	60.198		0.00127695	0.0015956	24.9537
4967		0.5	0.7		2.45218	2.95608	20.549		0.00148483	0.00139615	-5.97232
5036		2.13	3.28		10.4463	13.8514	32.5958		0.00632535	0.00654194	3.42415
5124		1.67	6.42		8.19029	27.1115	231.02		0.00495932	0.0128047	158.194
5212		0.23	0.93		1.128	3.92736	248.169		0.00068302	0.00185488	171.571
5281		0.76	2.23		3.72732	9.41723	152.654		0.00225693	0.00444772	97.0693
5298		0.48	1		2.3541	4.22297	79.3884		0.00142543	0.0019945	39.9221
5311		0.7	0.85		3.43306	3.58953	4.55779		0.00207876	0.00169532	-18.4454
5328		0.62	0.88		3.04071	3.71622	22.2156		0.00184118	0.00175516	-4.67239
5369		0.25	1.31		1.22609	5.53209	351.198		0.000742413	0.00261279	251.932
5485		2.84	7.46		13.9284	31.5034	126.181		0.00843381	0.0148789	76.4202
5573		0.58	4.05		2.84453	17.103	501.26		0.0017224	0.00807771	368.98
5661		0.19	0.46		0.931829	1.94257	108.468		0.000564234	0.000917468	62.6043
5730		0.26	1.17		1.27513	4.94088	287.479		0.000772109	0.00233356	202.232
5747		0.21	0.64		1.02992	2.7027	162.42		0.000623627	0.00127648	104.686
5760		0.24	0.36		1.17705	1.52027	29.1596		0.000712716	0.000718018	0.743947
5777		0.23	0.68		1.128	2.87162	154.575		0.00068302	0.00135626	98.5678
5846		0.26	0.14		1.27513	0.591216	-53.635		0.000772109	0.000279229	-63.8355
5934		1.07	6.14		5.24767	25.9291	394.106		0.00317753	0.0122462	285.401
6022		0.17	1.81		0.833742	7.64358	816.78		0.000504841	0.00361004	615.084
6109		0.09	0.37		0.441393	1.5625	253.993		0.000267269	0.000737963	176.113
6179		0.07	0.35		0.343306	1.47804	330.532		0.000207876	0.000698073	235.813
6197		0.08	0.4		0.392349	1.68919	330.532		0.000237572	0.000797798	235.813
6226		0.09	0.41		0.441393	1.73142	292.263		0.000267269	0.000817743	205.963
6296		0.15	0.14		0.735655	0.591216	-19.634		0.000445448	0.000279229	-37.3149
6384		0.35	3.79		1.71653	16.0051	832.41		0.00103938	0.00755914	627.275
6472		0.06	0.78		0.294262	3.29392	1019.38		0.000178179	0.00155571	773.114
6745		0.05	0.1		0.245218	0.422297	72.2128		0.000148483	0.00019945	34.3253
6833		0.13	1.92		0.637567	8.10811	1171.73		0.000386055	0.00382943	891.94
6921		0.04	0.31		0.196175	1.30912	567.325		0.000118786	0.000618294	420.51
7282		0.03	0.98		0.147131	4.13851	2712.81		8.90895e-05	0.00195461	2093.98
7370		0	0.22		0	0.929054			0	0.000438789
7456		0	0.14		0	0.591216			0	0.000279229
7731		0	0.39		0	1.64696			0	0.000777853
7819		0	0.11		0	0.464527			0	0.000219394
7905		0	0.08		0	0.337838			0	0.00015956
8181		0	0.14		0	0.591216			0	0.000279229
8355		0	0.06		0	0.253378			0	0.00011967
8630		0	0.09		0	0.380068			0	0.000179505
sum		336.74	501.38		1651.5	2117.31			1	1

## Sheet: SIATs-Sial-S (S. Fig. 7c-d)
		Ratios raw data			Based on mz 2966				Based on total sum
m/z		SIAT Sial-S	SIAT-NExt Sial-S		SIAT Sial-S	SIAT-NExt Sial-S	%Dif.		SIAT Sial-S	SIAT-NExt Sial-S	%Dif.
2966		12.36	20.9		100	100	0		0.123514	0.0558182	-54.8081
3037		3.13	15.97		25.3236	76.4115	201.74		0.0312781	0.0426515	36.3622
3054		4.09	7.7		33.0906	36.8421	11.337		0.0408714	0.0205646	-49.6846
3084		1.08	1.12		8.73786	5.35885	-38.6709		0.0107924	0.00299121	-72.2842
3095		1.26	3.09		10.1942	14.7847	45.0308		0.0125912	0.00825254	-34.4578
3125		1.95	2.76		15.7767	13.2057	-16.2959		0.0194864	0.0073712	-62.1725
3142		1.01	0.89		8.17152	4.25837	-47.8876		0.0100929	0.00237695	-76.4494
3211		10.14	47.07		82.0388	225.215	174.523		0.101329	0.125711	24.0622
3241		11.65	10.72		94.2557	51.2919	-45.5822		0.116419	0.0286302	-75.4075
3282		0	2.67		0	12.7751			0	0.00713084
3299		4.48	6.02		36.246	28.8038	-20.5323		0.0447687	0.0160778	-64.087
3329		1.93	1.88		15.6149	8.99522	-42.3933		0.0192865	0.00502097	-73.9664
3415		5.22	9.7		42.233	46.4115	9.89386		0.0521635	0.025906	-50.3368
3456		0.46	5.74		3.72168	27.4641	637.949		0.00459678	0.01533	233.493
3486		1.89	8.92		15.2913	42.6794	179.11		0.0188868	0.0238229	26.1352
3503		4.7	4.38		38.0259	20.9569	-44.8877		0.0469671	0.0116978	-75.0937
3533		0.61	0.5		4.93528	2.39234	-51.5256		0.00609573	0.00133536	-78.0935
3544		0.66	0.88		5.33981	4.21053	-21.1483		0.00659538	0.00235024	-64.3654
3589		1.1	2.89		8.89968	13.8278	55.3736		0.0109923	0.0077184	-29.7836
3602		1.3	13.09		10.5178	62.6316	495.482		0.0129909	0.0349598	169.11
3619		0.72	2.15		5.82524	10.2871	76.5949		0.00719496	0.00574206	-20.1933
3660		8.82	28.9		71.3592	138.278	93.7766		0.0881383	0.077184	-12.4286
3690		0	4.03		0	19.2823			0	0.010763
3707		1.41	1.31		11.4078	6.26794	-45.0555		0.0140901	0.00349865	-75.1695
3748		3.78	2.19		30.5825	10.4785	-65.7371		0.0377736	0.00584889	-84.5159
3776		2.1	12.94		16.9903	61.9139	264.407		0.0209853	0.0345592	64.6828
3847		0	8.26		0	39.5215			0	0.0220602
3864		2.67	13.57		21.6019	64.9282	200.567		0.0266813	0.0362418	35.8319
3952		1.9	1.86		15.3722	8.89952	-42.1063		0.0189867	0.00496755	-73.8367
4021		0.85	48.82		6.87702	233.589	3296.65		0.00849405	0.130385	1435.01
4038		0.29	4.98		2.34628	23.8278	915.555		0.00289797	0.0133002	358.949
4051		0	3.82		0	18.2775			0	0.0102022
4068		0.49	1.34		3.9644	6.41148	61.7264		0.00489657	0.00357877	-26.9127
4109		1.23	7.24		9.95146	34.6411	248.101		0.0122914	0.0193361	57.3138
4139		0.27	1.25		2.18447	5.98086	173.791		0.00269811	0.00333841	23.7313
4156		0.61	0.65		4.93528	3.11005	-36.9833		0.00609573	0.00173597	-71.5215
4196		0	0.47		0	2.2488			0	0.00125524
4198		0.4	0.82		3.23625	3.92344	21.2344		0.0039972	0.00219	-45.2118
4226		0.56	6.7		4.53074	32.0574	607.553		0.00559608	0.0178939	219.757
4267		0	0.58		0	2.77512			0	0.00154902
4297		0	0.87		0	4.16268			0	0.00232353
4314		1.04	5.77		8.41424	27.6077	228.106		0.0103927	0.0154101	48.2777
4400		0	0.54		0	2.58373			0	0.00144219
4402		0.35	0.74		2.83172	3.54067	25.0362		0.00349755	0.00197634	-43.4937
4430		0.14	0.53		1.13269	2.53589	123.882		0.00139902	0.00141548	1.17684
4471		0.24	8.2		1.94175	39.2344	1920.57		0.00239832	0.0219	813.137
4501		0.1	0.92		0.809061	4.40191	444.077		0.0009993	0.00245707	145.879
4518		0.27	1.01		2.18447	4.83254	121.223		0.00269811	0.00269743	-0.0251246
4559		0.27	1.78		2.18447	8.51675	289.878		0.00269811	0.00475389	76.1933
4587		0	0.68		0	3.25359			0	0.00181609
4589		0.19	1.28		1.53722	6.1244	298.408		0.00189867	0.00341853	80.0486
4675		0.25	5.37		2.02265	25.6938	1170.3		0.00249825	0.0143418	474.074
4763		0.46	2.67		3.72168	12.7751	243.262		0.00459678	0.00713084	55.1267
4832		0	1.41		0	6.74641			0	0.00376572
4849		0.1	0.5		0.809061	2.39234	195.694		0.0009993	0.00133536	33.6298
4879		0.06	0.37		0.485437	1.77033	264.689		0.00059958	0.000988169	64.8101
4920		0.09	2.33		0.728155	11.1483	1431.04		0.00089937	0.00622279	591.905
4950		0.09	0.59		0.728155	2.82297	287.687		0.00089937	0.00157573	75.2035
4967		0.13	0.52		1.05178	2.48804	136.555		0.00129909	0.00138878	6.90383
5036		0.06	0.53		0.485437	2.53589	422.392		0.00059958	0.00141548	136.079
5124		0.34	4.66		2.75081	22.2967	710.549		0.00339762	0.0124456	266.303
5212		0.15	1.06		1.21359	5.07177	317.914		0.00149895	0.00283097	88.8634
5281		0	0.35		0	1.67464			0	0.000934754
5298		0.07	0.47		0.566343	2.2488	297.075		0.00069951	0.00125524	79.4457
5311		0	0.09		0	0.430622			0	0.000240365
5328		0.05	0.35		0.404531	1.67464	313.971		0.00049965	0.000934754	87.0817
5369		0.05	0.79		0.404531	3.7799	834.392		0.00049965	0.00210987	322.27
5485		0.07	1.05		0.566343	5.02392	787.081		0.00069951	0.00280426	300.889
5573		0.12	2.74		0.970874	13.11	1250.33		0.00119916	0.00731779	510.243
5661		0.05	0.45		0.404531	2.15311	432.249		0.00049965	0.00120183	140.534
5730		0	0.17		0	0.813397			0	0.000454023
5747		0.04	0.3		0.323625	1.43541	343.541		0.00039972	0.000801218	100.445
5760		0	0.14		0	0.669856			0	0.000373902
5777		0.03	0.25		0.242718	1.19617	392.823		0.00029979	0.000667682	122.716
5818		0	0.23		0	1.10048			0	0.000614267
5934		0.05	1.05		0.404531	5.02392	1141.91		0.00049965	0.00280426	461.245
6022		0.02	1.39		0.161812	6.65072	4010.14		0.00019986	0.00371231	1757.45
6111		0.02	0.27		0.161812	1.29187	698.373		0.00019986	0.000721096	260.8
6196		0	0.21		0	1.00478			0	0.000560852
6226		0	0.2		0	0.956938			0	0.000534145
6384		0.02	0.6		0.161812	2.87081	1674.16		0.00019986	0.00160244	701.779
6472		0.03	0.54		0.242718	2.58373	964.498		0.00029979	0.00144219	381.067
6558		0	0.14		0	0.669856			0	0.000373902
6645		0	0.12		0	0.574163			0	0.000320487
6675		0	0.1		0	0.478469			0	0.000267073
6833		0	0.35		0	1.67464			0	0.000934754
6921		0	0.26		0	1.24402			0	0.000694389
7007		0	0.09		0	0.430622			0	0.000240365
7282		0	0.18		0	0.861244			0	0.000480731
7370		0	0.13		0	0.62201			0	0.000347194
7456		0	0.07		0	0.334928			0	0.000186951
7731		0	0.13		0	0.62201			0	0.000347194
7819		0	0.07		0	0.334928			0	0.000186951
8181		0	0.05		0	0.239234			0	0.000133536
sum		100.07	374.43		809.628	1791.53			1	1

## Sheet: hCKs (S. Fig. 10a-b)
		Ratios raw data			Based on mz 2966				Based on total sum
m/z		hCK	hCK-NExt		hCK	hCK-NExt	%Dif.		hCK	hCK-NExt	%Dif.
2966		100	91.76		100	100	0		0.252487	0.151322	-40.0675
3037		5.04	10.5		5.04	11.4429	127.042		0.0127253	0.0173156	36.0717
3054		4.55	4.03		4.55	4.39189	-3.4749		0.0114882	0.00664589	-42.1501
3084		1.01	1.33		1.01	1.44943	43.5082		0.00255012	0.00219331	-13.9919
3095		4.71	1.92		4.71	2.09241	-55.5751		0.0118921	0.00316628	-73.375
3125		1.31	1.63		1.31	1.77637	35.601		0.00330758	0.00268804	-18.7309
3211		27.11	57.6		27.11	62.7724	131.547		0.0684492	0.0949884	38.772
3241		2.93	5.24		2.93	5.71055	94.8993		0.00739787	0.0086413	16.808
3282		1.43	2.02		1.43	2.20139	53.9437		0.00361056	0.00333119	-7.7377
3299		6.56	3.37		6.56	3.67262	-44.0149		0.0165631	0.00555748	-66.4467
3329		1.11	1.54		1.11	1.67829	51.1974		0.00280261	0.00253962	-9.38362
3415		8.81	8.7		8.81	9.48126	7.61924		0.0222441	0.0143472	-35.5011
3456		11.97	7.17		11.97	7.81386	-34.7213		0.0302227	0.0118241	-60.8768
3486		2.2	2.76		2.2	3.00785	36.7203		0.00555471	0.00455153	-18.0601
3503		5.05	3.84		5.05	4.18483	-17.1321		0.0127506	0.00633256	-50.3352
3533		0.52	0.83		0.52	0.904534	73.9488		0.00131293	0.00136876	4.25183
3544		1.4	1.18		1.4	1.28596	-8.14547		0.00353482	0.00194594	-44.9493
3589		2.77	3.43		2.77	3.73801	34.9463		0.00699389	0.00565643	-19.1233
3602		5.47	8.51		5.47	9.27419	69.5465		0.013811	0.0140339	1.61345
3619		3.54	5.45		3.54	5.93941	67.7799		0.00893804	0.00898762	0.554658
3660		10.79	10.08		10.79	10.9852	1.80889		0.0272433	0.016623	-38.9834
3690		1.96	3.1		1.96	3.37838	72.3662		0.00494875	0.00511222	3.30339
3707		1.65	2.05		1.65	2.23409	35.3993		0.00416604	0.00338066	-18.8518
3748		2.31	2.77		2.31	3.01874	30.6816		0.00583245	0.00456802	-21.6793
3776		36.33	55.21		36.33	60.1678	65.6147		0.0917285	0.091047	-0.742964
3847		1.81	4.26		1.81	4.64255	156.494		0.00457001	0.00702518	53.7234
3864		15.3	21.58		15.3	23.5179	53.7116		0.0386305	0.0355877	-7.87681
3905		1.83	1.98		1.83	2.1578	17.9127		0.00462051	0.00326523	-29.332
3952		1.95	2.54		1.95	2.76809	41.9534		0.0049235	0.00418872	-14.9238
4021		18.07	60.87		18.07	66.3361	267.106		0.0456244	0.100381	120.016
4038		3.04	5.69		3.04	6.20096	103.979		0.0076756	0.0093834	22.2497
4051		3.05	7.04		3.05	7.67219	151.547		0.00770085	0.0116097	50.7585
4068		4.09	6		4.09	6.5388	59.8728		0.0103267	0.00989462	-4.18425
4109		3.91	4.69		3.91	5.11116	30.7202		0.00987224	0.0077343	-21.6561
4139		0.65	1.56		0.65	1.70009	161.552		0.00164117	0.0025726	56.7546
4156		1.11	2.39		1.11	2.60462	134.651		0.00280261	0.00394136	40.6319
4226		18.83	22.55		18.83	24.575	30.5097		0.0475433	0.0371873	-21.7823
4267		1.07	1.62		1.07	1.76548	64.9977		0.00270161	0.00267155	-1.11278
4314		6.78	13.19		6.78	14.3745	112.013		0.0171186	0.0217517	27.0644
4400		1.81	2.23		1.81	2.43025	34.2681		0.00457001	0.0036775	-19.5298
4413		1.71	2.3		1.71	2.50654	46.5812		0.00431753	0.00379294	-12.1502
4430		4.29	9.17		4.29	9.99346	132.948		0.0108317	0.0151223	39.6114
4471		2.46	7.55		2.46	8.22799	234.471		0.00621118	0.0124507	100.457
4501		0.73	1.94		0.73	2.11421	189.618		0.00184316	0.00319926	73.5753
4518		0.83	3.08		0.83	3.35658	304.408		0.00209564	0.00507924	142.372
4559		1.03	3.48		1.03	3.7925	268.204		0.00260062	0.00573888	120.674
4587		12.88	19.17		12.88	20.8915	62.2007		0.0325203	0.0316133	-2.78905
4675		8.64	19.42		8.64	21.1639	144.953		0.0218149	0.0320256	46.8062
4763		0.97	2.17		0.97	2.36486	143.801		0.00244912	0.00357856	46.1157
4832		0.52	4		0.52	4.3592	738.307		0.00131293	0.00659641	402.418
4849		0.73	1.34		0.73	1.46033	100.045		0.00184316	0.0022098	19.8922
4879		0.67	2.58		0.67	2.81168	319.654		0.00169166	0.00425469	151.509
4920		2.13	2.71		2.13	2.95336	38.6552		0.00537797	0.00446907	-16.9005
4950		0.33	0.81		0.33	0.882738	167.496		0.000833207	0.00133577	60.3172
5036		1.99	5.82		1.99	6.34263	218.725		0.00502449	0.00959778	91.02
5124		4.84	9.29		4.84	10.1242	109.178		0.0122204	0.0153202	25.3659
5212		0.34	0.78		0.34	0.850044	150.013		0.000858456	0.0012863	49.8389
5298		0.67	1.28		0.67	1.39494	108.2		0.00169166	0.00211085	24.7798
5311		0.27	0.91		0.27	0.991718	267.303		0.000681715	0.00150068	120.134
5328		0.33	1.4		0.33	1.52572	362.339		0.000833207	0.00230875	177.091
5369		1	1.09		1	1.18788	18.7881		0.00252487	0.00179752	-28.8073
5485		2.76	11.84		2.76	12.9032	367.508		0.00696864	0.0195254	180.189
5573		1.92	4.24		1.92	4.62075	140.664		0.00484775	0.0069922	44.236
5730		0.16	0.46		0.16	0.501308	213.317		0.000403979	0.000758588	87.7789
5747		0.34	0.63		0.34	0.686574	101.933		0.000858456	0.00103894	21.0237
5760		0.17	0.67		0.17	0.730166	329.509		0.000429228	0.0011049	157.416
5777		0.2	0.9		0.2	0.98082	390.41		0.000504974	0.00148419	193.915
5818		0.37	0.31		0.37	0.337838	-8.69248		0.000934202	0.000511222	-45.2771
5934		3.5	14.68		3.5	15.9983	357.093		0.00883704	0.0242088	173.947
6022		0.72	1.77		0.72	1.92895	167.909		0.00181791	0.00291891	60.5646
6109		0.18	0.48		0.18	0.523104	190.613		0.000454477	0.00079157	74.1717
6179		0.19	0.3		0.19	0.32694	72.0736		0.000479725	0.000494731	3.128
6196		0.16	0.37		0.16	0.403226	152.016		0.000403979	0.000610168	51.0396
6226		0.11	0.44		0.11	0.479512	335.92		0.000277736	0.000725606	161.258
6267		0.13	0.18		0.13	0.196164	50.8953		0.000328233	0.000296839	-9.56467
6296		0.11	0.44		0.11	0.479512	335.92		0.000277736	0.000725606	161.258
6384		2.08	7.26		2.08	7.91194	280.382		0.00525173	0.0119725	127.972
6472		0.22	0.71		0.22	0.773758	251.708		0.000555471	0.00117086	110.787
6558		0.15	0.41		0.15	0.446818	197.879		0.00037873	0.000676133	78.526
6745		0.11	0.36		0.11	0.392328	256.662		0.000277736	0.000593677	113.756
6833		0.6	2.59		0.6	2.82258	370.43		0.00151492	0.00427118	181.941
6921		0.1	0.29		0.1	0.316042	216.042		0.000252487	0.00047824	89.4118
7007		0.08	0.27		0.08	0.294246	267.807		0.00020199	0.000445258	120.436
7194		0.09	0.32		0.09	0.348736	287.484		0.000227238	0.000527713	132.229
7282		0.21	0.94		0.21	1.02441	387.815		0.000530223	0.00155016	192.36
7370		0.04	0.19		0.04	0.207062	417.655		0.000100995	0.00031333	210.243
7456		0.04	0.14		0.04	0.152572	281.43		0.000100995	0.000230875	128.6
7643		0.06	0.15		0.06	0.16347	172.45		0.000151492	0.000247366	63.286
7731		0.07	0.32		0.07	0.348736	398.194		0.000176741	0.000527713	198.58
7819		0	0.11		0	0.119878				0.000181401
8181		0	0.12		0	0.130776				0.000197892
sum		396.06	606.39		396.06	660.844			1	1

## Sheet: hCKs-Sial-S (S. Fig. 10c-d)
		Ratios raw data			Based on mz 2966				Based on total sum
m/z		hCK Sial-S	hCK-NExt Sial-S		hCK Sial-S	hCK-NExt Sial-S	%Dif.		hCK Sial-S	hCK-NExt Sial-S	%Dif.
2966		100	61.51		100	100	0		0.262854	0.152517	-41.9765
3037		5.38	10.13		5.38	16.4689	206.113		0.0141415	0.0251178	77.6172
3054		7.01	4.61		7.01	7.49472	6.91464		0.018426	0.0114307	-37.9644
3084		1.17	0.98		1.17	1.59324	36.1741		0.00307539	0.00242995	-20.9871
3095		8.13	2.79		8.13	4.53585	-44.2085		0.02137	0.00691793	-67.6278
3125		1.67	1.72		1.67	2.79629	67.4427		0.00438965	0.00426482	-2.84393
3211		27.25	44.39		27.25	72.1671	164.833		0.0716276	0.110067	53.6656
3241		5.57	7.34		5.57	11.933	114.237		0.0146409	0.0181999	24.3079
3282		1.43	1.69		1.43	2.74752	92.1343		0.00375881	0.00419043	11.483
3329		10.05	5.12		10.05	8.32385	-17.1756		0.0264168	0.0126953	-51.9424
3415		1.46	1.74		1.46	2.82881	93.754		0.00383766	0.00431441	12.4228
3456		17.87	13.56		17.87	22.0452	23.3643		0.0469719	0.0336226	-28.4198
3486		10.55	5.42		10.55	8.81158	-16.478		0.027731	0.0134391	-51.5376
3503		2.78	3.52		2.78	5.72265	105.851		0.00730733	0.00872799	19.4417
3533		8.81	5.07		8.81	8.24256	-6.44084		0.0231574	0.0125713	-45.7137
3544		0.75	0.84		0.75	1.36563	82.0842		0.0019714	0.00208282	5.65157
3589		2.67	2.88		2.67	4.68217	75.362		0.00701819	0.00714109	1.75112
3602		4.09	5.23		4.09	8.50268	107.89		0.0107507	0.012968	20.6247
3619		3.38	4.68		3.38	7.60852	125.104		0.00888445	0.0116043	30.6132
3660		16.67	20.52		16.67	33.3604	100.123		0.0438177	0.0508802	16.118
3690		2.97	4.61		2.97	7.49472	152.347		0.00780675	0.0114307	46.4207
3707		3.1	3.42		3.1	5.56007	79.3571		0.00814846	0.00848004	4.06924
3748		2.09	3.07		2.09	4.99106	138.807		0.00549364	0.0076122	38.5639
3776		26.91	29.24		26.91	47.537	76.6517		0.0707339	0.0725019	2.49947
3847		1.52	2.52		1.52	4.09689	169.533		0.00399537	0.00624845	56.3921
3864		20.79	22.1		20.79	35.9291	72.8192		0.0546473	0.0547979	0.275708
3905		1.72	1.8		1.72	2.92635	70.1368		0.00452108	0.00446318	-1.28071
3952		1.06	2.61		1.06	4.24321	300.303		0.00278625	0.00647161	132.27
4021		9.83	23.8		9.83	38.6929	293.621		0.0258385	0.0590131	128.392
4038		3.23	4.01		3.23	6.51927	101.835		0.00849017	0.00994297	17.1116
4051		2.7	4.12		2.7	6.6981	148.078		0.00709705	0.0102157	43.9433
4068		5.2	6.86		5.2	11.1527	114.474		0.0136684	0.0170097	24.4454
4109		3.74	5.41		3.74	8.79532	135.169		0.00983072	0.0134143	36.4532
4139		0.53	1.13		0.53	1.8371	246.623		0.00139312	0.00280188	101.122
4226		16.11	16.62		16.11	27.02	67.7219		0.0423457	0.04121	-2.68194
4314		3.42	6.02		3.42	9.78703	186.17		0.00898959	0.0149269	66.046
4400		1.44	1.05		1.44	1.70704	18.5444		0.00378509	0.00260352	-31.2164
4413		0.91	0.85		0.91	1.38189	51.8559		0.00239197	0.00210761	-11.8879
4430		2.5	4.43		2.5	7.20208	188.083		0.00657134	0.0109844	67.1559
4471		1.87	4.33		1.87	7.03951	276.444		0.00491536	0.0107364	118.426
4501		0.64	1.37		0.64	2.22728	248.013		0.00168226	0.00339697	101.929
4518		0.82	2.46		0.82	3.99935	387.726		0.0021554	0.00609968	182.995
4559		0.81	0.82		0.81	1.33312	64.5823		0.00212911	0.00203323	-4.50365
4587		2.93	2.83		2.93	4.60088	57.0265		0.00770161	0.00701711	-8.88775
4675		6.68	11.45		6.68	18.6149	178.666		0.0175586	0.0283908	61.6914
4763		0.85	1.02		0.85	1.65827	95.0902		0.00223426	0.00252913	13.1981
4849		0.51	0.69		0.51	1.12177	119.955		0.00134055	0.00171089	27.6253
4879		0.61	1.74		0.61	2.82881	363.739		0.00160341	0.00431441	169.077
4920		1.75	1.81		1.75	2.94261	68.1492		0.00459994	0.00448797	-2.43401
4950		0.28	0.63		0.28	1.02422	265.794		0.00073599	0.00156211	112.246
4967		0	0.54		0	0.877906			0	0.00133895
5036		0.8	1.41		0.8	2.29231	186.539		0.00210283	0.00349616	66.2597
5124		4.54	5.91		4.54	9.60819	111.634		0.0119336	0.0146541	22.7975
5212		0.33	0.27		0.33	0.438953	33.0161		0.000867417	0.000669477	-22.8195
5298		0.52	0.75		0.52	1.21931	134.483		0.00136684	0.00185966	36.0554
5311		0.16	0.45		0.16	0.731588	357.243		0.000420566	0.00111579	165.308
5328		0.37	1.39		0.37	2.2598	510.755		0.000972558	0.00344657	254.381
5369		0.81	0.52		0.81	0.845391	4.36926		0.00212911	0.00128936	-39.4413
5485		1.28	3.44		1.28	5.59259	336.921		0.00336453	0.00852963	153.517
5573		1.94	2.06		1.94	3.34905	72.6314		0.00509936	0.00510786	0.166717
5730		0.08	0.15		0.08	0.243863	204.828		0.000210283	0.000371932	76.8721
5747		0.27	0.38		0.27	0.617786	128.81		0.000709705	0.000942227	32.7632
5760		0.11	0.32		0.11	0.520241	372.946		0.000289139	0.000793454	174.42
5777		0.17	0.58		0.17	0.942936	454.668		0.000446851	0.00143814	221.838
5818		0.3	0.16		0.3	0.26012	-13.2932		0.000788561	0.000396727	-49.6897
5934		1.63	3.82		1.63	6.21037	281.004		0.00428451	0.00947186	121.072
6022		0.67	0.6		0.67	0.975451	45.5897		0.00176112	0.00148773	-15.5238
6109		0.1	0.15		0.1	0.243863	143.863		0.000262854	0.000371932	41.4976
6179		0.09	0.13		0.09	0.211348	134.831		0.000236568	0.000322341	36.257
6196		0.12	0.13		0.12	0.211348	76.1231		0.000315424	0.000322341	2.19274
6226		0.08	0.21		0.08	0.341408	326.76		0.000210283	0.000520704	147.621
6267		0.11	0.09		0.11	0.146318	33.0161		0.000289139	0.000223159	-22.8195
6384		0.82	1.7		0.82	2.76378	237.046		0.0021554	0.00421522	95.5659
6472		0.24	0.2		0.24	0.32515	35.4793		0.000630848	0.000495909	-21.3902
6558		0.07	0.12		0.07	0.19509	178.7		0.000183997	0.000297545	61.7116
6588		0	0.11		0	0.178833			0	0.00027275
6833		0.32	0.62		0.32	1.00797	214.989		0.000841131	0.00153732	82.7678
6921		0.08	0.09		0.08	0.146318	82.8971		0.000210283	0.000223159	6.12323
7007		0.05	0.11		0.05	0.178833	257.665		0.000131427	0.00027275	107.53
7282		0.12	0.25		0.12	0.406438	238.698		0.000315424	0.000619886	96.5245
7731		0.05	0.08		0.05	0.13006	160.12		0.000131427	0.000198364	50.9308
sum		380.44	403.3		380.44	655.666			1	1
