# Supplementary material for: Glyco-engineered MDCK cells display preferred receptors of H3N2 influenza absent in eggs used for vaccines
Source: Nat Commun. 2023 Oct 4;14:6178. doi: 10.1038/s41467-023-41908-0 (PMC10551000; doi:10.1038/s41467-023-41908-0)
Supplement: Supplementary file 6 — Source Data [file 41467_2023_41908_MOESM6_ESM.zip]

Archive with 44 entries (42 files):
- Source Data/
- __MACOSX/._Source Data
- Source Data/.DS_Store
- __MACOSX/Source Data/._.DS_Store
- Source Data/Source Data - text files/
- __MACOSX/Source Data/._Source Data - text files
- Source Data/Source Data.xlsx
- __MACOSX/Source Data/._Source Data.xlsx
- Source Data/Source Data - text files/SFig-7a SIAT N-Glycans.txt
- __MACOSX/Source Data/Source Data - text files/._SFig-7a SIAT N-Glycans.txt
- Source Data/Source Data - text files/SFig-7d SIAT-NExt Sial-S N-Glycans.txt
- __MACOSX/Source Data/Source Data - text files/._SFig-7d SIAT-NExt Sial-S N-Glycans.txt
- Source Data/Source Data - text files/SFig-10b hCK-NExt N-Glycans.txt
- __MACOSX/Source Data/Source Data - text files/._SFig-10b hCK-NExt N-Glycans.txt
- Source Data/Source Data - text files/SFig-10a hCK N-Glycans.txt
- __MACOSX/Source Data/Source Data - text files/._SFig-10a hCK N-Glycans.txt
- Source Data/Source Data - text files/Fig-4b Allantoic Sial-S N-glycans.txt
- __MACOSX/Source Data/Source Data - text files/._Fig-4b Allantoic Sial-S N-glycans.txt
- Source Data/Source Data - text files/SFig-3c MDCK Sial-S N-Glycans.txt
- __MACOSX/Source Data/Source Data - text files/._SFig-3c MDCK Sial-S N-Glycans.txt
- Source Data/Source Data - text files/SFig-10c hCK Sial-S N-Glycans.txt
- __MACOSX/Source Data/Source Data - text files/._SFig-10c hCK Sial-S N-Glycans.txt
- Source Data/Source Data - text files/SFig-11 Allantoic Sial-A N-glycans.txt
- __MACOSX/Source Data/Source Data - text files/._SFig-11 Allantoic Sial-A N-glycans.txt
- Source Data/Source Data - text files/SFig-7c SIAT Sial-S N-Glycans.txt
- __MACOSX/Source Data/Source Data - text files/._SFig-7c SIAT Sial-S N-Glycans.txt
- Source Data/Source Data - text files/SFig-10d hCK-NExt Sial-S N-Glycans.txt
- __MACOSX/Source Data/Source Data - text files/._SFig-10d hCK-NExt Sial-S N-Glycans.txt
- Source Data/Source Data - text files/SFig-12b Amniotic Sial-A N-glycans.txt
- __MACOSX/Source Data/Source Data - text files/._SFig-12b Amniotic Sial-A N-glycans.txt
- Source Data/Source Data - text files/SFig-7b SIAT-NExt N-Glycans.txt
- __MACOSX/Source Data/Source Data - text files/._SFig-7b SIAT-NExt N-Glycans.txt
- Source Data/Source Data - text files/SFig-3a MDCK N-Glycans.txt
- __MACOSX/Source Data/Source Data - text files/._SFig-3a MDCK N-Glycans.txt
- Source Data/Source Data - text files/SFig-3b MDCK-NExt N-Glycans.txt
- __MACOSX/Source Data/Source Data - text files/._SFig-3b MDCK-NExt N-Glycans.txt
- Source Data/Source Data - text files/SFig-3d MDCK-NExt Sial-S N-Glycans.txt
- __MACOSX/Source Data/Source Data - text files/._SFig-3d MDCK-NExt Sial-S N-Glycans.txt
- Source Data/Source Data - text files/Fig-4a Allantoic Native N-glycans.txt
- __MACOSX/Source Data/Source Data - text files/._Fig-4a Allantoic Native N-glycans.txt
- Source Data/Source Data - text files/SFig-12c Amniotic Sial-S N-glycans.txt
- __MACOSX/Source Data/Source Data - text files/._SFig-12c Amniotic Sial-S N-glycans.txt
- Source Data/Source Data - text files/SFig-12a Amniotic N-glycans.txt
- __MACOSX/Source Data/Source Data - text files/._SFig-12a Amniotic N-glycans.txt
