# Supplementary material for: Glyco-engineered MDCK cells display preferred receptors of H3N2 influenza absent in eggs used for vaccines
Source: Nat Commun. 2023 Oct 4;14:6178. doi: 10.1038/s41467-023-41908-0 (PMC10551000; doi:10.1038/s41467-023-41908-0)
Supplement: Supplementary file 6 — Source Data [file 41467_2023_41908_MOESM6_ESM.zip › Source Data/Source Data.xlsx]

## Sheet: Fig. 2
a
	MDCK	MDCK-NExt	SIAT	SIAT-NExt	hCK	hCK-NExt
	9.2791	13.8803	19.1029	29.4275	29.0199	27.9433
SNA	10.1697	13.8325	19.7951	27.3204	30.2194	28.636
	8.93969	11.7502	17.2518	25.879	27.5769	24.0214
	2.36914	3.1101	1.5406	1.65728	1.01037	1.1686
Viet/04 rHA	2.81471	2.9795	1.4105	1.74648	1.03219	1.12856
	2.28695	2.75171	1.54329	1.50235	1.07911	1.15595
b	MDCK	MDCK-NExt	SIAT	SIAT-NExt	hCK	hCK-NExt
	3.43151	1.85294	26.1999	38.4758	39.0681	51.683
Hawaii/19 rHA	2.60399	2.09521	25.8019	39.4738	38.2945	50.0013
	3.31196	1.92772	25.4832	39.1452	36.9353	49.9784
c	MDCK	MDCK-NExt	SIAT	SIAT-NExt	hCK	hCK-NExt
	3.3234	3.0362	11.2773	14.847	9.67537	13.1629
HK/68 rHA	3.61277	2.99095	12.6318	15.148	9.71642	12.6032
	3.87234	3.90045	11.1091	15.3799	9.59701	13.0013
	3.91492	4.96279	4.06371	18.4304	3.60393	4.46365
Vic/11 rHA	4.08219	5.01746	4.07447	19.0469	3.38243	4.65543
	3.9726	5.25588	4.27636	18.446	3.01037	4.77555
	2.35745	2.09955	3.48636	10.0411	2.01866	3.4021
WI/18 rHA	2.3234	1.94118	3.09545	10.7812	1.95896	3.0749
	2.29787	1.86878	3	9.9227	1.85075	3.11827
	1.78966	2.13705	1.99267	20.3124	3.76401	9.28808
Camb/20 rHA	2.03103	1.99699	2.2505	20.6365	3.66667	8.9702
	1.72759	2.83283	2.13458	21.0701	3.74926	9.00662
d	HK/68
HA (μg/mL)	N-6SLN1		N-6SLN2		N-6SLN3		L-3SLN3
100	1.85	2.256	3.79	3.787	3.764	3.803	1.914	1.654
50	1.202	1.147	3.895	3.722	3.895	3.737	0.75	0.845
25	0.83	1.155	3.286	3.51	2.944	2.823	0.646	0.589
12.5	0.649	0.589	2.233	1.942	1.894	2.001	0.373	0.334
6.25	0.415	0.382	1.375	1.496	1.178	1.214	0.315	0.336
3.125	0.299	0.289	0.84	0.704	0.695	0.696	0.22	0.22
1.5625	0.214	0.248	0.459	0.6	0.422	0.44	0.193	0.183
0.78125	0.183	0.154	0.316	0.312	0.256	0.292	0.154	0.146
	Vic/11
HA (μg/mL)	N-6SLN1		N-6SLN2		N-6SLN3		L-3SLN3
100	0.676	0.44	0.412	0.409	3.747	3.744	0.964	0.435
50	0.309	0.205	0.219	0.245	3.935	4	0.299	0.301
25	0.279	0.144	0.238	0.234	3.971	4	0.351	0.208
12.5	0.197	0.131	0.144	0.147	3.954	4	0.183	0.151
6.25	0.134	0.097	0.112	0.109	3.831	3.928	0.149	0.129
3.125	0.121	0.091	0.1	0.102	2.942	2.741	0.113	0.092
1.5625	0.096	0.079	0.092	0.094	1.682	1.759	0.085	0.09
0.78125	0.088	0.079	0.081	0.084	0.868	0.817	0.081	0.077
0.390625	0.083	0.072	0.079	0.083	0.458	0.503	0.069	0.077
0.195312	0.081	0.078	0.076	0.074	0.25	0.267	0.081	0.073
0.0976562	0.077	0.068	0.074	0.078	0.157	0.17	0.067	0.076
0.0488281	0.075	0.074	0.074	0.077	0.113	0.127	0.072	0.067
0.0244141	0.075	0.069	0.075	0.078	0.096	0.1	0.066	0.073
0.012207	0.077	0.076	0.085	0.075	0.096	0.09	0.076	0.069
0.00610352	0.077	0.068	0.075	0.076	0.073	0.081	0.067	0.071
0.00305176	0.075	0.078	0.077	0.076	0.081	0.079	0.089	0.086
	WI/18
HA (μg/mL)	N-6SLN1		N-6SLN2		N-6SLN3		L-3SLN3
100	1.29	1.41	1.457	1.715	3.742	3.762	1.439	1.186
50	0.6	0.613	0.57	0.487	3.998	4	0.536	0.558
25	0.339	0.349	0.35	0.357	4	4	0.409	0.447
12.5	0.296	0.234	0.234	0.239	4	4	0.24	0.29
6.25	0.187	0.189	0.27	0.187	4	4	0.234	0.187
3.125	0.151	0.183	0.161	0.149	3.924	4	0.15	0.144
1.5625	0.133	0.128	0.153	0.149	3.424	3.03	0.119	0.127
0.78125	0.127	0.123	0.133	0.112	1.963	1.894	0.123	0.119
0.390625	0.12	0.111	0.123	0.128	1.007	1.02	0.108	0.104
0.195312	0.101	0.126	0.116	0.102	0.558	0.541	0.093	0.103
0.0976562	0.11	0.118	0.108	0.124	0.346	0.315	0.092	0.099
0.0488281	0.111	0.101	0.108	0.104	0.215	0.2	0.096	0.098
0.0244141	0.094	0.095	0.101	0.11	0.152	0.145	0.092	0.091
0.012207	0.099	0.093	0.126	0.092	0.121	0.121	0.09	0.093
0.00610352	0.086	0.089	0.09	0.089	0.108	0.111	0.089	0.091
0.00305176	0.087	0.087	0.089	0.089	0.097	0.097	0.097	0.089

## Sheet: Fig. 5
a
	MDCK	MDCK-NExt	SIAT	SIAT-NExt	hCK	hCK-NExt
HK/68	49972.5	51352.1	42964.8	54106.6	54793.5	44908.9
	50895.1	50470.7	37883.1	53767.3	50330.6	39552
	48242.9	50345.6	38165.5	49388.1	46783.2	36912.1
Vic/11	20200.6	19951.1	19502	35644	20197.3	17493.1
	20560.5	15091.3	16295.4	35786.9	18233	16609.6
	22396.1	19320.1	19819.6	33637.6	20557.1	18112.6
WI/18	3339	5034	11859	56478	15996	19940
	2728	4614	11133	50806	12601	17558
	3362	4370	10664	50861	18016	18952
b	SIAT	SIAT-NExt	hCK	hCK-NExt
DA23/17	6991	35400	5752	11236
	6162	23900	6005	12626
	6869	39200	4878	10558
DA30/18	2710	17100	1034	1864
	2565	13200	841	1606
	2305	13500	840	1939
HP62/18	2940	14400	1666	3592
	3523	12400	2146	3400
	2685	12500	1550	3359
Miyagi/21	83	550	29	299
	42	850	162	200
	62	450	114	268
Yamagata/21	294	1749	454	546
	495	2310	314	664
	173	2061	861	1346
c	Time [hour]	MDCK			MDCK-NExt			SIAT			SIAT-NExt			hCK			hCK-NExt
DA23/17	24	3.47712	2.90309	3.63347	1.47712	0	2.25527	6.20412	6.17609	6.07918	4.34242	4.04139	4.07918	5.04139	5.17609	5.20412	6.41497	6.57978	6.54407
	48	4.81291	4.17609	4.53148	3	0	3.44716	7.60206	7.75587	7.91908	7.07918	6.90309	7.23045	6.8451	6.8451	7.20412	7.65321	7.34242	7.39794
	72	6	4.90309	5.27875	3.47712	1.69897	4.39794	7.74036	7.68124	7.74819	7.38021	7	7.32222	6.90309	6.90309	6.95424	7.07918	7.07918	7.30103
DA30/18	24	2.04139	1.30103	2.36173	1	0	1.69897	5.36173	5.34242	5.41497	4.5682	4.5682	4.51851	5.51851	5.17609	5.41497	6.76343	6.79934	6.77815
	48	3.20412	2.04139	3.77815	0	1	2.95424	7.69897	7.68124	7.76343	7.32222	6.90309	6.8451	7.04139	6.77815	6.77815	6.60206	7.11394	7
	72	3.43136	2.07918	3.69897	1.30103	0	2.72428	7.63347	7.65321	7.69897	7.44716	7.41497	7.11394	7.14613	6.77815	6.95424	7.11394	6.69897	6.69897
HK62/18	24	2.74819	2.41497	2.11394	0	1	0	5.30103	5.30103	5.8451	3.04139	2.90309	2.47712	4	4.30103	4.47712	5.50515	5.34242	5.4624
	48	4.25527	4	3.44716	0	1	1	7.62325	7.72428	7.61278	6.77815	6.47712	6.30103	7	6.90309	6.77815	7.11394	7	6.90309
	72	5.12711	5.00432	4.36173	0	0	0	7.62325	7.63347	7.79934	6.95424	7.04139	7.04139	6.63347	6.61278	6.73239	6.90309	6.85733	6.94448
Yokohama/1	24	4.89763	5.23553	4.92428	3.72428	3.8451	2.11394	7.16435	6.98677	7.15229	5.98677	5.74819	5.86923	6.23045	6.17609	6.54407	6.20412	6.30103	6.32222
	48	6.87506	7.07918	7.36173	5.63347	5.34242	5.38021	8.8451	8.91381	8.95424	8.60206	8.5682	8.69897	8.51851	8.49136	8.23045	8.77815	8.69897	8.80618
	72	8.92428	8.85733	9.08278	7.90309	9	8.34242	9.03743	8.85126	8.8451	8.44716	8.68124	8.75587	8.17609	8.36173	8.39794	8.57978	8.75587	8.74036
Yokohama/2	24	4.60206	4.6902	5.0899	3.14613	3.90309	3.62325	7.17609	7.21219	7.17898	6.41497	6.43136	6.41497	7.20412	7.07918	7.07918	7.07918	6.90309	7.07918
	48	6.11394	6.38021	6.50515	4.60206	5.53148	5.11059	8.70757	8.61278	8.76343	8.4624	8.39794	8.57978	8.41497	8.23045	8.17609	8.57978	8.50515	8.51851
	72	8	8.54407	8.32222	6.25527	7.8451	6.49136	8.79239	8.70757	8.59107	8.51851	8.65321	8.43136	7.8451	8.34242	8.32222	8.69897	8.49136	8.65321
Yokohama/3	24	3.90309	3.90309	4.38021	3.88081	2.20412		7.15229	7.1959	7.14613	6.36173	6.34242	6.34242	7.04139	6.8451	7	7.17609	6.90309	7.20412
	48	5.68124	5.41497	5.57978	4.27875	3.60206	5.41497	8.81954	8.60206	8.66276	8.65321	8.49136	8.47712	8	8.23045	8.11394	8.36173	8.5563	8.25527
	72	6.69897	7.32222	6.95424	7.41497	6.04139	5.69897	8.79934	8.68124	8.77815	8.68124	8.51851	8.53148	7.77815	8.27875	7.77815	8.25527	8.53148	8.11394
d	SIAT	SIAT-NExt	hCK	hCK-NExt
	5.543	2.891	10.838	13.545
	4.3	2.314	9.309	12.31
	3.582	2.09	7.447	11.94
	3.217	1.139	7.053	10.656
	3.086	0.927	6.683	9.408
	2.83	0.815	6.594	8.642
	2.531	0.757	5.652	8.057
	2.485	0.604	4.243	7.76
	2.15	0.421	3.427	7.263
	1.935	0.409	2.991	7.194

## Sheet: Supplementary Fig.1
	MDCK (parental)	MDCK/GnT2 Clone#7	MDCK/GnT2 Clone#10	MDCK/GnT2 Clone#6
	0.77381	1.92108	1.64747	0.891897
	0.757488	2.03917	2.10445	1.51594
	1.46889	1.71275	1.80684	1.22504
	SIAT (parental)	SIAT/GnT2 Clone#5	SIAT/GnT2 Clone#3	SIAT/GnT2 Clone#2
	1.07743	3.01215	2.41008	2.14056
	1.08414	2.9243	2.40185	2.11942
	0.838426	2.92468	2.60883	2.0322
	hCK(parental)	hCK/GnT2 #1	hCK/GnT2 #9	hCK/GnT2 #8
	0.997091	1.90872	1.6085	1.18283
	1.01414	2.11232	1.64504	1.20394
	0.988769	2.04858	1.66453	1.19196
