# Supplementary material for: Glyco-engineered MDCK cells display preferred receptors of H3N2 influenza absent in eggs used for vaccines
Source: Nat Commun. 2023 Oct 4;14:6178. doi: 10.1038/s41467-023-41908-0 (PMC10551000; doi:10.1038/s41467-023-41908-0)
Supplement: Supplementary file 6 — Source Data [file 41467_2023_41908_MOESM6_ESM.zip › Source Data/Source Data - text files/SFig-7a SIAT N-Glycans.txt]

1499.428200	4.36975
1499.475905	4.98599
1499.523610	5.15406
1499.571315	7.28291
1499.619022	9.13165
1499.666729	17.0308
1499.714437	19.888
1499.762146	22.577
1499.809855	18.6555
1499.857565	12.437
1499.905276	7.73109
1499.952988	4.70588
1500.000701	4.36975
1500.048414	3.08123
1500.096128	3.36134
1500.143843	2.57703
1500.191558	2.91317
1500.239275	1.90476
1500.286992	3.58543
1500.334710	3.80952
1500.382428	3.08123
1500.430147	4.31373
1500.477868	3.41737
1500.525588	4.42577
1500.573310	4.59384
1500.621032	6.55462
1500.668756	9.2437
1500.716479	12.381
1500.764204	10.9244
1500.811930	9.91597
1500.859656	6.83473
1500.907383	5.43417
1500.955110	4.08964
1501.002839	3.19328
1501.050568	2.52101
1501.098298	2.80112
1501.146029	2.96919
1501.193760	3.64146
1501.241492	2.35294
1501.289225	2.91317
1501.336959	3.41737
1501.384694	3.13725
1501.432429	3.02521
1501.480165	3.64146
1501.527902	4.20168
1501.575639	4.98599
1501.623378	4.70588
1501.671117	8.85154
1501.718857	8.34734
1501.766597	7.73109
1501.814339	7.507
1501.862081	6.89076
1501.909824	3.2493
1501.957567	4.31373
1502.005312	3.80952
1502.053057	3.13725
1502.100803	2.52101
1502.148549	3.36134
1502.196297	2.7451
1502.244045	3.13725
1502.291794	4.2577
1502.339544	3.2493
1502.387294	3.58543
1502.435045	4.81793
1502.482797	3.58543
1502.530550	5.09804
1502.578304	5.77031
1502.626058	7.45098
1502.673813	8.79552
1502.721569	10.084
1502.769325	7.507
1502.817082	7.33894
1502.864840	4.70588
1502.912599	4.31373
1502.960359	2.96919
1503.008119	3.13725
1503.055880	3.41737
1503.103642	3.86555
1503.151405	3.02521
1503.199168	2.68908
1503.246932	2.80112
1503.294697	3.86555
1503.342463	3.7535
1503.390229	2.68908
1503.437996	3.80952
1503.485764	4.14566
1503.533533	4.20168
1503.581302	5.82633
1503.629072	6.61064
1503.676843	10.9244
1503.724615	11.1485
1503.772388	9.35574
1503.820161	7.78712
1503.867935	5.21008
1503.915709	4.03361
1503.963485	4.64986
1504.011261	2.80112
1504.059038	3.41737
1504.106816	2.52101
1504.154595	3.19328
1504.202374	3.47339
1504.250154	4.2577
1504.297935	3.02521
1504.345716	3.13725
1504.393499	3.13725
1504.441282	3.86555
1504.489066	3.13725
1504.536850	3.30532
1504.584636	4.64986
1504.632422	6.66667
1504.680209	8.40336
1504.727996	9.46779
1504.775785	7.39496
1504.823574	6.27451
1504.871364	5.15406
1504.919154	4.14566
1504.966946	3.97759
1505.014738	3.7535
1505.062531	4.7619
1505.110325	3.13725
1505.158119	2.57703
1505.205914	3.41737
1505.253710	3.30532
1505.301507	2.96919
1505.349305	2.85714
1505.397103	4.2577
1505.444902	4.87395
1505.492702	3.52941
1505.540502	3.69748
1505.588303	5.88235
1505.636106	7.17087
1505.683908	7.05882
1505.731712	8.57143
1505.779516	7.28291
1505.827321	5.88235
1505.875127	6.10644
1505.922934	4.98599
1505.970741	4.36975
1506.018549	4.70588
1506.066358	3.64146
1506.114168	3.86555
1506.161978	4.03361
1506.209789	2.91317
1506.257601	4.2577
1506.305414	3.52941
1506.353227	3.80952
1506.401042	3.36134
1506.448857	4.81793
1506.496672	2.96919
1506.544489	5.26611
1506.592306	5.9944
1506.640124	12.8852
1506.687943	16.3585
1506.735762	17.591
1506.783583	13.2773
1506.831404	9.52381
1506.879225	6.83473
1506.927048	4.64986
1506.974871	4.36975
1507.022695	4.36975
1507.070520	2.80112
1507.118346	3.86555
1507.166172	3.36134
1507.213999	2.91317
1507.261827	3.41737
1507.309656	4.08964
1507.357485	4.2577
1507.405315	3.92157
1507.453146	4.08964
1507.500978	4.59384
1507.548810	5.37815
1507.596643	6.16246
1507.644477	9.97199
1507.692312	10.5322
1507.740147	14.1176
1507.787983	11.3726
1507.835820	8.62745
1507.883658	6.38656
1507.931497	4.2577
1507.979336	5.4902
1508.027176	2.91317
1508.075017	3.02521
1508.122858	2.63305
1508.170700	2.52101
1508.218543	3.30532
1508.266387	2.96919
1508.314232	3.02521
1508.362077	3.69748
1508.409923	3.7535
1508.457770	4.03361
1508.505618	4.14566
1508.553466	5.93838
1508.601315	5.04202
1508.649165	8.34734
1508.697016	9.85994
1508.744867	8.62745
1508.792719	7.45098
1508.840572	6.61064
1508.888426	4.70588
1508.936280	4.31373
1508.984135	2.80112
1509.031991	2.7451
1509.079848	2.7451
1509.127705	2.85714
1509.175563	2.85714
1509.223422	3.2493
1509.271282	3.08123
1509.319143	3.13725
1509.367004	3.08123
1509.414866	2.68908
1509.462729	3.41737
1509.510592	4.42577
1509.558456	4.53782
1509.606321	5.82633
1509.654187	5.60224
1509.702054	8.45938
1509.749921	7.0028
1509.797789	6.77871
1509.845658	5.09804
1509.893528	3.2493
1509.941398	2.63305
1509.989269	4.20168
1510.037141	3.13725
1510.085014	2.52101
1510.132887	2.29692
1510.180761	2.52101
1510.228636	3.36134
1510.276512	3.13725
1510.324388	3.13725
1510.372265	3.02521
1510.420143	3.80952
1510.468022	3.69748
1510.515901	3.30532
1510.563782	4.31373
1510.611663	5.4902
1510.659544	7.507
1510.707427	6.44258
1510.755310	5.9944
1510.803194	5.54622
1510.851079	5.15406
1510.898964	3.69748
1510.946851	3.86555
1510.994738	2.46499
1511.042625	3.2493
1511.090514	2.80112
1511.138403	3.02521
1511.186293	2.29692
1511.234184	2.18487
1511.282076	3.52941
1511.329968	3.41737
1511.377861	3.92157
1511.425755	4.53782
1511.473650	3.2493
1511.521545	3.86555
1511.569441	5.04202
1511.617338	5.88235
1511.665236	6.55462
1511.713134	7.28291
1511.761034	6.77871
1511.808934	6.16247
1511.856834	4.53782
1511.904736	3.7535
1511.952638	3.2493
1512.000541	3.41737
1512.048445	2.68908
1512.096349	2.7451
1512.144254	2.57703
1512.192160	2.57703
1512.240067	2.12885
1512.287975	3.69748
1512.335883	2.85714
1512.383792	3.36134
1512.431702	2.85714
1512.479612	3.69748
1512.527524	4.36975
1512.575436	4.98599
1512.623349	4.76191
1512.671262	6.77871
1512.719177	6.21849
1512.767092	7.95518
1512.815008	4.64986
1512.862924	5.15406
1512.910842	4.2577
1512.958760	3.30532
1513.006679	2.80112
1513.054598	2.7451
1513.102519	2.7451
1513.150440	3.86555
1513.198362	2.85714
1513.246285	3.13725
1513.294208	2.7451
1513.342132	3.13725
1513.390057	2.91317
1513.437983	3.86555
1513.485910	3.7535
1513.533837	4.76191
1513.581765	7.39496
1513.629694	9.41177
1513.677623	8.90756
1513.725553	10.4762
1513.773484	9.41176
1513.821416	7.56303
1513.869349	3.69748
1513.917282	4.70588
1513.965216	4.2577
1514.013151	2.96919
1514.061087	2.7451
1514.109023	2.01681
1514.156960	1.96078
1514.204898	1.40056
1514.252837	3.08123
1514.300776	3.36134
1514.348716	2.46499
1514.396657	2.57703
1514.444599	3.69748
1514.492541	3.58543
1514.540485	4.2577
1514.588428	6.05042
1514.636373	8.40336
1514.684319	10.6443
1514.732265	9.29972
1514.780212	8.17927
1514.828160	6.33053
1514.876108	5.82633
1514.924057	3.02521
1514.972007	2.12885
1515.019958	3.69748
1515.067910	2.68908
1515.115862	2.96919
1515.163815	3.36134
1515.211769	2.68908
1515.259723	3.02521
1515.307679	3.08123
1515.355635	2.96919
1515.403592	2.7451
1515.451549	3.58543
1515.499508	2.96919
1515.547467	5.09804
1515.595427	5.32213
1515.643387	8.23529
1515.691349	9.01961
1515.739311	9.41177
1515.787274	7.61905
1515.835238	5.43417
1515.883202	4.36975
1515.931167	4.36975
1515.979133	3.13725
1516.027100	3.47339
1516.075067	3.30532
1516.123036	2.68908
1516.171005	3.52941
1516.218974	3.36134
1516.266945	1.96078
1516.314916	3.30532
1516.362888	4.14566
1516.410861	2.96919
1516.458834	3.7535
1516.506809	4.2577
1516.554784	3.69748
1516.602760	5.09804
1516.650736	6.33053
1516.698714	9.01961
1516.746692	8.12325
1516.794671	8.17927
1516.842650	7.507
1516.890631	5.21008
1516.938612	3.64146
1516.986594	2.96919
1517.034576	3.2493
1517.082560	2.96919
1517.130544	2.85714
1517.178529	2.52101
1517.226514	2.96919
1517.274501	3.30532
1517.322488	3.64146
1517.370476	3.13725
1517.418465	3.30532
1517.466454	3.80952
1517.514444	6.4986
1517.562435	6.89076
1517.610427	11.0364
1517.658420	16.0224
1517.706413	19.3277
1517.754407	18.5434
1517.802402	12.9412
1517.850397	9.63585
1517.898394	5.9944
1517.946391	5.37815
1517.994389	3.92157
1518.042387	3.86555
1518.090387	3.58543
1518.138387	2.46499
1518.186387	3.7535
1518.234389	2.7451
1518.282391	3.47339
1518.330395	3.19328
1518.378399	3.36134
1518.426403	3.02521
1518.474409	3.69748
1518.522415	6.10644
1518.570422	7.11485
1518.618429	8.79552
1518.666438	12.1569
1518.714447	16.3025
1518.762457	12.605
1518.810468	10.1401
1518.858479	7.11485
1518.906491	5.26611
1518.954504	4.14566
1519.002518	2.96919
1519.050533	2.91317
1519.098548	2.63305
1519.146564	3.47339
1519.194581	2.7451
1519.242598	2.80112
1519.290617	3.47339
1519.338636	3.86555
1519.386656	3.08123
1519.434676	3.19328
1519.482698	4.08964
1519.530720	3.02521
1519.578743	6.77871
1519.626766	6.66667
1519.674791	9.46779
1519.722816	10.9804
1519.770842	10.3641
1519.818868	7.39496
1519.866896	6.94678
1519.914924	4.81793
1519.962953	4.2577
1520.010983	4.08964
1520.059013	3.30532
1520.107044	3.08123
1520.155076	3.7535
1520.203109	2.7451
1520.251142	3.36134
1520.299177	3.13725
1520.347212	4.14566
1520.395247	3.19328
1520.443284	4.03361
1520.491321	3.86555
1520.539359	4.2577
1520.587398	4.08964
1520.635438	5.71429
1520.683478	7.11485
1520.731519	7.39496
1520.779561	7.11485
1520.827603	5.82633
1520.875647	4.36975
1520.923691	4.87395
1520.971736	2.80112
1521.019781	3.52941
1521.067828	3.64146
1521.115875	2.29692
1521.163923	2.52101
1521.211972	1.84874
1521.260021	2.2409
1521.308071	3.86555
1521.356122	3.41737
1521.404174	3.80952
1521.452226	3.69748
1521.500279	4.7619
1521.548333	5.54622
1521.596388	5.09804
1521.644444	6.61064
1521.692500	7.0028
1521.740557	7.11485
1521.788615	5.4902
1521.836673	5.93838
1521.884733	5.32213
1521.932793	3.92157
1521.980853	4.70588
1522.028915	2.40896
1522.076977	2.96919
1522.125040	3.97759
1522.173104	3.30532
1522.221169	2.63305
1522.269234	2.40896
1522.317300	2.63305
1522.365367	2.57703
1522.413435	2.2409
1522.461503	3.08123
1522.509572	4.14566
1522.557642	5.09804
1522.605713	5.21008
1522.653784	7.11485
1522.701857	7.95518
1522.749930	6.94678
1522.798003	5.26611
1522.846078	6.05042
1522.894153	4.7619
1522.942229	4.7619
1522.990306	3.7535
1523.038383	1.90476
1523.086461	2.80112
1523.134540	2.85714
1523.182620	2.46499
1523.230701	2.29692
1523.278782	2.46499
1523.326864	2.85714
1523.374947	2.85714
1523.423030	3.02521
1523.471115	3.02521
1523.519200	4.20168
1523.567286	3.64146
1523.615372	6.33053
1523.663460	7.22689
1523.711548	8.85154
1523.759637	6.83473
1523.807726	5.15406
1523.855817	4.81793
1523.903908	3.13725
1523.952000	3.7535
1524.000092	3.47339
1524.048186	3.13725
1524.096280	2.12885
1524.144375	2.46499
1524.192471	2.68908
1524.240567	2.80112
1524.288664	2.96919
1524.336762	3.19328
1524.384861	3.7535
1524.432961	4.36975
1524.481061	4.31373
1524.529162	5.26611
1524.577264	7.17087
1524.625366	10.7563
1524.673470	12.7171
1524.721574	13.5574
1524.769678	13.9496
1524.817784	9.29972
1524.865890	6.94678
1524.913998	4.53782
1524.962105	6.05042
1525.010214	4.08964
1525.058323	2.85714
1525.106433	2.18487
1525.154544	2.68908
1525.202656	2.68908
1525.250768	2.80112
1525.298882	3.47339
1525.346995	2.91317
1525.395110	2.63305
1525.443226	3.58543
1525.491342	4.53782
1525.539459	6.61064
1525.587576	8.85154
1525.635695	13.4454
1525.683814	16.6947
1525.731934	19.7199
1525.780055	16.8067
1525.828176	10.7563
1525.876299	8.45938
1525.924422	6.44258
1525.972546	3.92157
1526.020670	4.14566
1526.068795	2.35294
1526.116921	3.30532
1526.165048	2.01681
1526.213176	2.63305
1526.261304	2.12885
1526.309433	2.80112
1526.357563	2.68908
1526.405694	3.30532
1526.453825	3.36134
1526.501957	4.03361
1526.550090	4.76191
1526.598224	6.16246
1526.646358	9.07563
1526.694493	13.6134
1526.742629	13.5014
1526.790766	10.1401
1526.838903	6.83473
1526.887042	5.15406
1526.935181	5.65826
1526.983320	5.32213
1527.031461	3.36134
1527.079602	3.13725
1527.127744	1.96078
1527.175887	2.7451
1527.224030	2.2409
1527.272175	3.08123
1527.320320	3.52941
1527.368465	3.47339
1527.416612	2.68908
1527.464759	3.97759
1527.512907	5.09804
1527.561056	5.21008
1527.609206	5.9944
1527.657356	7.67507
1527.705507	9.97199
1527.753659	9.57983
1527.801812	7.95518
1527.849965	5.4902
1527.898119	4.36975
1527.946274	3.2493
1527.994430	3.58543
1528.042586	2.2409
1528.090743	2.7451
1528.138901	2.91317
1528.187060	2.63305
1528.235219	3.41737
1528.283380	2.52101
1528.331541	2.96919
1528.379702	3.02521
1528.427865	3.52941
1528.476028	3.7535
1528.524192	4.98599
1528.572357	7.0028
1528.620522	6.55462
1528.668689	7.11485
1528.716856	10.9804
1528.765023	11.5966
1528.813192	7.89916
1528.861361	4.87395
1528.909531	5.37815
1528.957702	3.69748
1529.005874	3.47339
1529.054046	2.52101
1529.102219	2.40896
1529.150393	3.97759
1529.198568	3.02521
1529.246743	2.40896
1529.294919	2.68908
1529.343096	2.96919
1529.391274	3.13725
1529.439452	2.91317
1529.487631	4.2577
1529.535811	4.36975
1529.583992	4.92997
1529.632174	4.48179
1529.680356	6.27451
1529.728539	8.62745
1529.776722	8.06723
1529.824907	5.88235
1529.873092	5.43417
1529.921278	4.48179
1529.969465	3.02521
1530.017653	3.58543
1530.065841	2.91317
1530.114030	2.63305
1530.162220	2.01681
1530.210410	2.80112
1530.258602	2.2409
1530.306794	2.85714
1530.354986	2.80112
1530.403180	3.30532
1530.451374	3.58543
1530.499570	2.96919
1530.547765	4.42577
1530.595962	4.70588
1530.644159	6.10644
1530.692358	6.44258
1530.740556	7.05882
1530.788756	6.66667
1530.836957	5.71429
1530.885158	4.14566
1530.933360	4.64986
1530.981562	3.7535
1531.029766	2.96919
1531.077970	2.7451
1531.126175	3.2493
1531.174381	2.91317
1531.222587	2.40896
1531.270795	3.64146
1531.319003	4.59384
1531.367211	2.52101
1531.415421	2.63305
1531.463631	3.41737
1531.511842	4.70588
1531.560054	5.93838
1531.608267	6.05042
1531.656480	7.28291
1531.704694	8.57143
1531.752909	7.67507
1531.801124	7.78711
1531.849341	5.09804
1531.897558	4.2577
1531.945776	3.69748
1531.993994	3.64146
1532.042214	2.52101
1532.090434	3.30532
1532.138655	2.91317
1532.186877	3.41737
1532.235099	3.41737
1532.283322	3.92157
1532.331546	3.30532
1532.379771	3.13725
1532.427996	3.41737
1532.476222	3.2493
1532.524449	5.4902
1532.572677	6.4986
1532.620906	6.77871
1532.669135	10.3641
1532.717365	12.9972
1532.765596	10.2521
1532.813827	8.2353
1532.862060	6.38655
1532.910293	5.37815
1532.958526	4.53782
1533.006761	4.2577
1533.054996	3.02521
1533.103232	2.91317
1533.151469	2.85714
1533.199707	3.08123
1533.247945	3.02521
1533.296184	4.42577
1533.344424	4.20168
1533.392665	3.58543
1533.440906	5.21008
1533.489148	6.55462
1533.537391	8.12325
1533.585635	9.01961
1533.633880	12.8291
1533.682125	17.6471
1533.730371	20.7283
1533.778617	17.0868
1533.826865	11.9328
1533.875113	8.17927
1533.923362	7.56302
1533.971612	6.21849
1534.019862	4.81793
1534.068114	3.30532
1534.116366	3.92157
1534.164618	3.58543
1534.212872	4.03361
1534.261126	3.30532
1534.309381	2.68908
1534.357637	4.42577
1534.405894	4.2577
1534.454151	4.48179
1534.502409	6.33053
1534.550668	8.17927
1534.598928	9.69188
1534.647188	11.8768
1534.695449	14.902
1534.743711	17.8712
1534.791974	14.8459
1534.840237	9.2437
1534.888501	7.507
1534.936766	5.60224
1534.985032	4.59384
1535.033298	3.52941
1535.081565	3.97759
1535.129833	3.80952
1535.178102	3.41737
1535.226372	3.69748
1535.274642	3.47339
1535.322913	3.69748
1535.371185	4.20168
1535.419457	3.58543
1535.467730	5.04202
1535.516004	4.20168
1535.564279	6.21849
1535.612555	6.21849
1535.660831	9.13165
1535.709108	10.8683
1535.757386	11.2045
1535.805664	8.7395
1535.853944	7.507
1535.902224	5.26611
1535.950505	5.54622
1535.998786	4.70588
1536.047069	3.69748
1536.095352	3.80952
1536.143636	3.80952
1536.191920	3.36134
1536.240206	2.29692
1536.288492	3.47339
1536.336779	3.64146
1536.385067	3.2493
1536.433355	4.08964
1536.481644	3.69748
1536.529934	4.42577
1536.578225	4.76191
1536.626516	6.16247
1536.674809	7.17087
1536.723102	10.1961
1536.771395	9.2437
1536.819690	8.45938
1536.867985	7.61905
1536.916281	5.4902
1536.964578	4.59384
1537.012876	4.03361
1537.061174	3.80952
1537.109473	3.19328
1537.157773	3.92157
1537.206073	3.36134
1537.254375	2.80112
1537.302677	2.7451
1537.350980	1.84874
1537.399283	3.36134
1537.447588	4.03361
1537.495893	4.48179
1537.544199	6.38655
1537.592505	6.44258
1537.640813	7.67507
1537.689121	9.63585
1537.737430	8.51541
1537.785740	7.33894
1537.834050	7.39496
1537.882361	6.33053
1537.930673	5.21008
1537.978986	4.42577
1538.027299	2.96919
1538.075614	4.03361
1538.123929	3.08123
1538.172244	2.63305
1538.220561	2.57703
1538.268878	3.36134
1538.317196	3.19328
1538.365515	3.64146
1538.413835	4.70588
1538.462155	5.77031
1538.510476	9.01961
1538.558798	12.8291
1538.607120	18.9356
1538.655444	33.6134
1538.703768	45.8263
1538.752093	55.9664
1538.800418	48.5154
1538.848745	32.0448
1538.897072	18.0952
1538.945400	14.2297
1538.993728	8.06723
1539.042058	5.09804
1539.090388	4.03361
1539.138719	3.92157
1539.187051	2.85714
1539.235383	3.52941
1539.283716	2.52101
1539.332050	2.96919
1539.380385	2.52101
1539.428721	5.26611
1539.477057	5.54622
1539.525394	10.4762
1539.573732	11.4286
1539.622070	17.0868
1539.670409	26.9468
1539.718749	39.1597
1539.767090	40.3922
1539.815432	37.479
1539.863774	21.2885
1539.912117	13.6695
1539.960461	9.2437
1540.008806	7.28291
1540.057151	4.36975
1540.105497	4.2577
1540.153844	4.48179
1540.202192	3.80952
1540.250540	3.64146
1540.298889	3.52941
1540.347239	2.68908
1540.395590	3.7535
1540.443941	3.52941
1540.492293	6.44258
1540.540646	6.27451
1540.589000	9.13165
1540.637354	10.1961
1540.685710	16.8627
1540.734066	20.1681
1540.782422	18.5994
1540.830780	15.3501
1540.879138	10.7003
1540.927497	7.67507
1540.975857	6.4986
1541.024217	3.36134
1541.072579	3.7535
1541.120941	2.96919
1541.169304	3.64146
1541.217667	2.46499
1541.266031	3.64146
1541.314397	2.68908
1541.362762	2.91317
1541.411129	3.47339
1541.459496	3.92157
1541.507864	6.38655
1541.556233	5.37815
1541.604603	6.94678
1541.652973	9.91597
1541.701345	8.79552
1541.749716	10.3641
1541.798089	8.12325
1541.846463	8.79552
1541.894837	6.21849
1541.943212	5.4902
1541.991587	3.19328
1542.039964	3.30532
1542.088341	3.02521
1542.136719	3.47339
1542.185098	3.86555
1542.233477	2.91317
1542.281858	3.02521
1542.330239	3.30532
1542.378620	3.69748
1542.427003	3.69748
1542.475386	3.02521
1542.523770	4.48179
1542.572155	5.37815
1542.620541	5.32213
1542.668927	6.4986
1542.717314	6.89076
1542.765702	6.38655
1542.814090	6.89076
1542.862480	4.92997
1542.910870	4.59384
1542.959261	3.69748
1543.007652	3.47339
1543.056045	3.2493
1543.104438	2.80112
1543.152832	2.96919
1543.201227	3.19328
1543.249622	2.46499
1543.298018	3.30532
1543.346415	2.40896
1543.394813	2.85714
1543.443211	3.97759
1543.491611	3.41737
1543.540011	3.64146
1543.588411	4.03361
1543.636813	5.15406
1543.685215	6.44258
1543.733618	5.37815
1543.782022	5.93838
1543.830426	5.15406
1543.878832	5.32213
1543.927238	3.7535
1543.975645	3.92157
1544.024052	3.08123
1544.072461	2.7451
1544.120870	2.80112
1544.169280	3.02521
1544.217690	2.40896
1544.266101	2.80112
1544.314514	3.92157
1544.362927	3.08123
1544.411340	3.41737
1544.459755	4.31372
1544.508170	4.2577
1544.556586	4.70588
1544.605002	4.87395
1544.653420	5.4902
1544.701838	6.61064
1544.750257	7.11485
1544.798677	6.38656
1544.847097	5.04202
1544.895518	4.48179
1544.943940	5.26611
1544.992363	4.64986
1545.040787	3.80952
1545.089211	3.64146
1545.137636	2.85714
1545.186062	3.52941
1545.234488	3.13725
1545.282916	2.68908
1545.331344	3.52941
1545.379772	3.64146
1545.428202	4.20168
1545.476632	4.36975
1545.525063	5.32213
1545.573495	5.37815
1545.621928	6.38656
1545.670361	6.33053
1545.718795	8.2353
1545.767230	5.37815
1545.815666	7.507
1545.864102	6.27451
1545.912540	3.97759
1545.960977	4.14566
1546.009416	4.2577
1546.057856	3.52941
1546.106296	3.02521
1546.154737	2.7451
1546.203178	3.64146
1546.251621	3.13725
1546.300064	2.96919
1546.348508	3.36134
1546.396953	3.58543
1546.445398	3.41737
1546.493845	4.42577
1546.542292	5.26611
1546.590740	6.21849
1546.639188	6.44258
1546.687637	7.0028
1546.736087	4.70588
1546.784538	7.33894
1546.832990	5.32213
1546.881442	6.66667
1546.929895	4.87395
1546.978349	4.2577
1547.026804	4.2577
1547.075259	3.58543
1547.123715	3.92157
1547.172172	3.2493
1547.220630	4.48179
1547.269088	4.20168
1547.317547	3.92157
1547.366007	4.92997
1547.414468	6.4986
1547.462930	10.8683
1547.511392	17.591
1547.559855	31.2045
1547.608318	48.7955
1547.656783	76.7507
1547.705248	120.728
1547.753714	159.104
1547.802181	134.342
1547.850648	87.8992
1547.899117	51.5966
1547.947586	31.4846
1547.996056	18.7115
1548.044526	10.084
1548.092997	8.23529
1548.141470	5.15406
1548.189942	5.60224
1548.238416	5.77031
1548.286890	5.09804
1548.335365	5.32213
1548.383841	6.05042
1548.432318	7.56303
1548.480795	9.97199
1548.529273	17.6471
1548.577752	28.4034
1548.626232	46.4426
1548.674712	70.7003
1548.723194	104.818
1548.771676	113.109
1548.820158	90.028
1548.868642	51.4846
1548.917126	32.9412
1548.965611	18.8235
1549.014097	15.4622
1549.062583	7.45098
1549.111070	6.83473
1549.159558	4.81793
1549.208047	5.88235
1549.256537	4.7619
1549.305027	3.7535
1549.353518	3.41737
1549.402010	5.04202
1549.450502	6.83473
1549.498996	10.8683
1549.547490	12.7731
1549.595985	25.7703
1549.644480	35.5182
1549.692977	52.8852
1549.741474	74.0056
1549.789971	74.5658
1549.838470	53.3333
1549.886970	35.7983
1549.935470	23.5294
1549.983971	14.3417
1550.032472	7.95518
1550.080975	5.32213
1550.129478	4.81793
1550.177982	4.36975
1550.226486	4.03361
1550.274992	3.7535
1550.323498	3.52941
1550.372005	3.41737
1550.420513	3.97759
1550.469021	4.92997
1550.517531	8.29132
1550.566041	12.381
1550.614551	14.2857
1550.663063	21.2325
1550.711575	29.6359
1550.760088	37.6471
1550.808602	31.5406
1550.857117	24.6499
1550.905632	17.0308
1550.954148	11.4286
1551.002665	7.73109
1551.051183	6.55462
1551.099701	4.03361
1551.148220	4.08964
1551.196740	3.47339
1551.245261	4.03361
1551.293782	3.69748
1551.342304	4.03361
1551.390827	4.53782
1551.439351	4.31373
1551.487875	4.98599
1551.536400	6.66667
1551.584926	9.85994
1551.633453	9.7479
1551.681980	10.6443
1551.730509	15.6303
1551.779038	17.423
1551.827567	15.3501
1551.876098	11.2045
1551.924629	8.29132
1551.973161	5.43417
1552.021694	4.48179
1552.070227	5.09804
1552.118762	3.64146
1552.167297	3.19328
1552.215833	2.91317
1552.264369	2.91317
1552.312906	4.08964
1552.361445	4.03361
1552.409983	3.92157
1552.458523	4.64986
1552.507063	5.4902
1552.555604	4.2577
1552.604146	7.39496
1552.652689	7.28291
1552.701232	9.41177
1552.749777	9.46779
1552.798321	9.41177
1552.846867	8.85154
1552.895414	6.83473
1552.943961	4.87395
1552.992509	4.20168
1553.041057	4.59384
1553.089607	3.64146
1553.138157	2.52101
1553.186708	3.19328
1553.235260	3.41737
1553.283812	3.97759
1553.332366	3.47339
1553.380920	3.52941
1553.429474	4.14566
1553.478030	3.47339
1553.526586	4.03361
1553.575143	5.15406
1553.623701	6.05042
1553.672260	7.507
1553.720819	8.29132
1553.769379	8.90756
1553.817940	7.28291
1553.866502	5.09804
1553.915064	4.81793
1553.963627	4.2577
1554.012191	3.58543
1554.060756	3.64146
1554.109321	3.30532
1554.157887	3.86555
1554.206454	2.96919
1554.255022	3.36134
1554.303590	3.58543
1554.352159	3.02521
1554.400729	4.48179
1554.449300	4.08964
1554.497872	4.36975
1554.546444	5.93838
1554.595017	6.27451
1554.643591	8.96359
1554.692165	9.52381
1554.740740	11.5966
1554.789316	10.5322
1554.837893	7.61905
1554.886471	6.33053
1554.935049	5.15406
1554.983628	3.80952
1555.032208	3.80952
1555.080789	3.02521
1555.129370	3.13725
1555.177952	3.2493
1555.226535	3.30532
1555.275118	3.7535
1555.323703	2.96919
1555.372288	3.41737
1555.420874	5.65826
1555.469460	5.09804
1555.518048	5.15406
1555.566636	6.55462
1555.615225	7.73109
1555.663815	8.7395
1555.712405	12.437
1555.760996	11.6527
1555.809588	9.01961
1555.858181	6.77871
1555.906774	5.9944
1555.955369	4.92997
1556.003964	4.53782
1556.052559	3.52941
1556.101156	3.13725
1556.149753	3.64146
1556.198351	3.58543
1556.246950	3.47339
1556.295550	3.02521
1556.344150	3.92157
1556.392751	3.41737
1556.441353	3.30532
1556.489955	4.31373
1556.538559	4.36975
1556.587163	5.60224
1556.635768	7.11485
1556.684373	8.45938
1556.732980	9.07563
1556.781587	7.39496
1556.830195	7.95518
1556.878803	6.16247
1556.927413	3.7535
1556.976023	4.64986
1557.024634	3.02521
1557.073246	3.30532
1557.121858	3.19328
1557.170471	2.96919
1557.219085	3.19328
1557.267700	3.52941
1557.316315	4.53782
1557.364932	4.36975
1557.413549	3.19328
1557.462166	5.82633
1557.510785	4.64986
1557.559404	4.98599
1557.608024	5.43417
1557.656645	6.4986
1557.705267	7.05882
1557.753889	8.68347
1557.802512	7.78712
1557.851136	6.83473
1557.899760	5.82633
1557.948386	3.86555
1557.997012	3.97759
1558.045639	3.69748
1558.094266	3.7535
1558.142895	3.92157
1558.191524	3.47339
1558.240154	2.91317
1558.288785	2.91317
1558.337416	3.80952
1558.386048	4.08964
1558.434681	4.03361
1558.483315	4.59384
1558.531949	6.44258
1558.580584	7.67507
1558.629220	8.51541
1558.677857	11.1485
1558.726495	12.9972
1558.775133	13.2773
1558.823772	13.6695
1558.872412	9.7479
1558.921052	6.72269
1558.969693	4.36975
1559.018335	4.03361
1559.066978	3.30532
1559.115622	3.13725
1559.164266	3.47339
1559.212911	3.30532
1559.261557	2.52101
1559.310204	2.57703
1559.358851	3.08123
1559.407499	3.2493
1559.456148	4.08964
1559.504798	4.20168
1559.553448	5.88235
1559.602099	5.88235
1559.650751	6.16246
1559.699404	10.5322
1559.748057	11.4846
1559.796711	14.0056
1559.845366	8.96359
1559.894022	8.17927
1559.942678	4.81793
1559.991336	4.87395
1560.039994	3.80952
1560.088652	3.02521
1560.137312	2.7451
1560.185972	3.92157
1560.234633	2.91317
1560.283295	3.19328
1560.331957	3.02521
1560.380621	3.92157
1560.429285	3.86555
1560.477950	4.42577
1560.526615	4.36975
1560.575281	5.82633
1560.623949	5.60224
1560.672616	8.34734
1560.721285	10.028
1560.769954	10.5322
1560.818624	8.90756
1560.867295	7.22689
1560.915967	4.59384
1560.964639	4.98599
1561.013313	3.19328
1561.061986	3.58543
1561.110661	3.86555
1561.159337	2.46499
1561.208013	3.2493
1561.256690	3.64146
1561.305367	3.97759
1561.354046	3.08123
1561.402725	3.58543
1561.451405	5.43417
1561.500086	5.60224
1561.548767	5.26611
1561.597450	5.93838
1561.646133	8.06723
1561.694816	9.29972
1561.743501	9.91597
1561.792186	9.80392
1561.840872	8.57143
1561.889559	6.38655
1561.938247	4.31373
1561.986935	2.52101
1562.035624	3.36134
1562.084314	4.2577
1562.133004	3.86555
1562.181696	3.52941
1562.230388	4.42577
1562.279081	4.98599
1562.327774	4.2577
1562.376469	4.59384
1562.425164	3.64146
1562.473860	3.47339
1562.522557	4.53782
1562.571254	5.43417
1562.619952	6.83473
1562.668651	8.23529
1562.717351	10.028
1562.766051	10.7563
1562.814753	7.22689
1562.863455	6.10644
1562.912157	5.26611
1562.960861	5.77031
1563.009565	3.30532
1563.058270	2.52101
1563.106976	3.08123
1563.155682	3.64146
1563.204390	3.92157
1563.253098	3.02521
1563.301807	4.20168
1563.350516	3.92157
1563.399227	4.87395
1563.447938	6.77871
1563.496649	8.85154
1563.545362	11.5406
1563.594075	19.1597
1563.642790	22.577
1563.691504	36.8067
1563.740220	43.2493
1563.788937	42.409
1563.837654	24.2577
1563.886372	17.2549
1563.935090	11.8207
1563.983810	7.28291
1564.032530	4.76191
1564.081251	3.69748
1564.129973	3.69748
1564.178695	4.08964
1564.227418	3.36134
1564.276142	2.63305
1564.324867	3.30532
1564.373593	4.08964
1564.422319	5.04202
1564.471046	8.34734
1564.519774	10.7003
1564.568502	14.6779
1564.617232	19.1036
1564.665962	33.2213
1564.714692	47.451
1564.763424	54.958
1564.812156	45.1541
1564.860889	33.4454
1564.909623	18.0392
1564.958358	13.9496
1565.007093	9.41176
1565.055829	6.16247
1565.104566	3.52941
1565.153304	3.80952
1565.202042	4.08964
1565.250782	3.19328
1565.299521	3.58543
1565.348262	4.36975
1565.397004	4.31373
1565.445746	7.33894
1565.494489	10.4202
1565.543232	17.7031
1565.591977	21.7927
1565.640722	35.5742
1565.689468	57.423
1565.738215	83.1933
1565.786962	82.0728
1565.835711	56.2465
1565.884460	37.423
1565.933210	22.9132
1565.981960	13.3894
1566.030711	8.06723
1566.079463	3.86555
1566.128216	4.70588
1566.176970	3.30532
1566.225724	4.64986
1566.274479	4.7619
1566.323235	4.20168
1566.371992	3.47339
1566.420749	4.03361
1566.469507	6.61064
1566.518266	9.52381
1566.567026	14.0056
1566.615786	20.7283
1566.664547	29.5238
1566.713309	42.2409
1566.762072	50.3081
1566.810836	48.3473
1566.859600	33.1092
1566.908365	20.3361
1566.957130	13.7815
1567.005897	10.5882
1567.054664	6.77871
1567.103432	4.70588
1567.152201	4.42577
1567.200970	4.53782
1567.249741	4.48179
1567.298512	4.03361
1567.347284	4.31373
1567.396056	4.08964
1567.444829	4.2577
1567.493603	4.98599
1567.542378	7.05882
1567.591154	9.52381
1567.639930	10.9244
1567.688707	13.8936
1567.737485	23.1933
1567.786264	25.7143
1567.835043	19.4398
1567.883823	11.5406
1567.932604	8.62745
1567.981386	6.38656
1568.030168	4.2577
1568.078952	4.48179
1568.127735	3.2493
1568.176520	3.7535
1568.225306	3.47339
1568.274092	3.97759
1568.322879	3.80952
1568.371667	3.64146
1568.420455	3.58543
1568.469244	6.61064
1568.518034	4.48179
1568.566825	4.81793
1568.615617	6.66667
1568.664409	8.45938
1568.713202	10.8683
1568.761996	12.1008
1568.810790	11.1485
1568.859586	7.05882
1568.908382	6.72269
1568.957179	4.48179
1569.005976	3.80952
1569.054774	3.08123
1569.103574	2.57703
1569.152373	2.91317
1569.201174	3.19328
1569.249975	3.08123
1569.298778	2.57703
1569.347581	2.7451
1569.396384	3.13725
1569.445189	3.64146
1569.493994	3.92157
1569.542800	3.41737
1569.591606	4.59384
1569.640414	5.54622
1569.689222	6.72269
1569.738031	8.0112
1569.786841	8.0112
1569.835651	5.43417
1569.884463	4.48179
1569.933275	3.58543
1569.982087	3.80952
1570.030901	2.57703
1570.079715	2.40896
1570.128530	2.85714
1570.177346	3.08123
1570.226163	3.13725
1570.274980	2.35294
1570.323798	3.08123
1570.372617	3.13725
1570.421436	3.08123
1570.470257	3.13725
1570.519078	3.92157
1570.567900	3.41737
1570.616722	4.81793
1570.665546	4.2577
1570.714370	4.59384
1570.763195	4.36975
1570.812021	5.26611
1570.860847	4.03361
1570.909674	3.7535
1570.958502	3.97759
1571.007331	4.03361
1571.056160	3.02521
1571.104990	3.02521
1571.153821	3.02521
1571.202653	2.85714
1571.251486	2.18487
1571.300319	2.57703
1571.349153	2.40896
1571.397988	3.41737
1571.446823	3.2493
1571.495660	3.86555
1571.544497	3.64146
1571.593334	3.36134
1571.642173	4.03361
1571.691012	4.87395
1571.739852	4.76191
1571.788693	6.44258
1571.837535	4.08964
1571.886377	3.92157
1571.935220	3.58543
1571.984064	3.47339
1572.032909	3.19328
1572.081754	2.7451
1572.130600	2.91317
1572.179447	2.57703
1572.228295	1.84874
1572.277143	3.13725
1572.325993	2.80112
1572.374843	2.12885
1572.423693	2.96919
1572.472545	2.35294
1572.521397	3.69748
1572.570250	4.48179
1572.619104	4.64986
1572.667958	3.86555
1572.716814	4.31373
1572.765670	5.21008
1572.814526	5.4902
1572.863384	5.09804
1572.912242	3.2493
1572.961101	3.30532
1573.009961	2.68908
1573.058822	2.68908
1573.107683	2.7451
1573.156545	3.13725
1573.205408	3.36134
1573.254272	2.7451
1573.303136	2.57703
1573.352001	2.80112
1573.400867	3.58543
1573.449734	2.52101
1573.498601	4.87395
1573.547469	4.31373
1573.596338	4.31373
1573.645208	6.44258
1573.694078	7.39496
1573.742949	8.29132
1573.791821	7.56302
1573.840694	8.01121
1573.889567	5.32213
1573.938442	4.53782
1573.987317	4.31373
1574.036192	4.14566
1574.085069	3.36134
1574.133946	3.19328
1574.182824	2.35294
1574.231703	3.36134
1574.280583	2.80112
1574.329463	4.20168
1574.378344	3.19328
1574.427226	3.13725
1574.476108	4.48179
1574.524992	4.53782
1574.573876	4.14566
1574.622761	7.28291
1574.671646	10.1401
1574.720533	13.3894
1574.769420	12.1569
1574.818308	10.9244
1574.867196	9.46779
1574.916086	7.78712
1574.964976	5.09804
1575.013867	3.41737
1575.062759	2.96919
1575.111651	2.57703
1575.160544	2.91317
1575.209438	2.57703
1575.258333	4.42577
1575.307228	2.80112
1575.356125	2.68908
1575.405022	3.80952
1575.453919	3.19328
1575.502818	3.2493
1575.551717	5.82633
1575.600617	6.33053
1575.649518	8.90756
1575.698419	9.85994
1575.747322	10.9244
1575.796225	13.2773
1575.845129	8.45938
1575.894033	7.11485
1575.942939	4.70588
1575.991845	3.97759
1576.040752	4.14566
1576.089659	3.80952
1576.138568	2.18487
1576.187477	2.7451
1576.236387	3.52941
1576.285297	4.03361
1576.334209	3.36134
1576.383121	4.36975
1576.432034	3.64146
1576.480947	4.64986
1576.529862	5.21008
1576.578777	7.17087
1576.627693	8.90756
1576.676610	11.0924
1576.725527	15.9104
1576.774446	16.0224
1576.823365	16.4146
1576.872284	10.8123
1576.921205	5.32213
1576.970126	5.43417
1577.019048	3.58543
1577.067971	3.80952
1577.116894	3.92157
1577.165819	4.36975
1577.214744	3.64146
1577.263670	3.86555
1577.312596	3.92157
1577.361524	4.20168
1577.410452	3.30532
1577.459381	4.98599
1577.508310	6.77871
1577.557241	7.67507
1577.606172	8.45938
1577.655104	10.1961
1577.704036	14.6779
1577.752970	19.1036
1577.801904	20.2801
1577.850839	14.5658
1577.899775	10.3641
1577.948711	7.17087
1577.997648	5.26611
1578.046586	5.60224
1578.095525	3.92157
1578.144464	3.52941
1578.193405	4.14566
1578.242346	3.64146
1578.291287	3.69748
1578.340230	4.48179
1578.389173	3.80952
1578.438117	4.70588
1578.487062	4.7619
1578.536008	7.45098
1578.584954	9.18767
1578.633901	12.3249
1578.682849	14.7339
1578.731797	23.9776
1578.780747	27.7311
1578.829697	26.7787
1578.878648	16.0224
1578.927599	12.8852
1578.976552	8.7395
1579.025505	6.55462
1579.074459	5.09804
1579.123414	6.27451
1579.172369	5.26611
1579.221325	6.05042
1579.270282	5.9944
1579.319240	7.45098
1579.368198	15.5182
1579.417157	40.8403
1579.466117	94.5098
1579.515078	209.804
1579.564040	408.459
1579.613002	728.011
1579.661965	1213.56
1579.710929	2208.24
1579.759893	3225.94
1579.808858	3186.05
1579.857825	2105.27
1579.906791	1162.02
1579.955759	663.529
1580.004727	423.193
1580.053696	234.79
1580.102666	122.521
1580.151637	67.0028
1580.200608	41.5126
1580.249580	25.8263
1580.298553	17.0868
1580.347527	14.0056
1580.396501	24.2017
1580.445476	44.874
1580.494452	96.8067
1580.543429	196.751
1580.592406	385.546
1580.641384	666.331
1580.690363	1219.66
1580.739343	2107.28
1580.788324	2578.71
1580.837305	2002.86
1580.886287	1182.35
1580.935270	675.07
1580.984253	429.692
1581.033237	251.148
1581.082222	134.174
1581.131208	69.2437
1581.180195	43.9776
1581.229182	29.0196
1581.278170	22.9692
1581.327159	12.381
1581.376148	9.18768
1581.425139	13.6695
1581.474130	29.6359
1581.523122	54.5658
1581.572114	116.303
1581.621108	211.204
1581.670102	370.364
1581.719097	718.88
1581.768092	1116.58
1581.817089	1076.97
1581.866086	698.599
1581.915084	389.804
1581.964082	231.148
1582.013082	146.387
1582.062082	77.2549
1582.111083	38.2073
1582.160085	20.5602
1582.209087	15.014
1582.258090	14.1176
1582.307094	9.13165
1582.356099	7.22689
1582.405105	6.77871
1582.454111	8.12325
1582.503118	17.7591
1582.552126	31.0924
1582.601134	54.0616
1582.650143	90.7003
1582.699154	157.367
1582.748164	270.476
1582.797176	325.21
1582.846188	257.199
1582.895201	155.126
1582.944215	92.493
1582.993230	50.5322
1583.042245	29.6919
1583.091261	15.4062
1583.140278	9.57983
1583.189296	6.44258
1583.238314	5.4902
1583.287333	5.88235
1583.336353	5.04202
1583.385374	5.21008
1583.434395	6.05042
1583.483418	6.16247
1583.532441	11.0924
1583.581464	12.2689
1583.630489	22.7451
1583.679514	32.9972
1583.728540	59.2157
1583.777567	78.7115
1583.826594	71.4286
1583.875623	43.7535
1583.924652	29.0196
1583.973681	18.6555
1584.022712	12.381
1584.071743	7.28291
1584.120775	5.37815
1584.169808	4.48179
1584.218842	4.36975
1584.267876	5.65826
1584.316911	3.41737
1584.365947	3.58543
1584.414984	4.03361
1584.464021	3.7535
1584.513059	6.10644
1584.562098	6.94678
1584.611138	9.46779
1584.660178	9.35574
1584.709219	14.2297
1584.758261	17.423
1584.807304	20.7283
1584.856347	15.1821
1584.905391	11.3725
1584.954436	6.66667
1585.003482	5.21008
1585.052529	4.92997
1585.101576	5.09804
1585.150624	2.52101
1585.199673	3.7535
1585.248722	4.59384
1585.297772	3.80952
1585.346823	3.47339
1585.395875	2.96919
1585.444928	2.85714
1585.493981	5.15406
1585.543035	4.81793
1585.592090	6.16247
1585.641146	6.21849
1585.690202	8.17927
1585.739259	9.46779
1585.788317	8.68347
1585.837375	7.84314
1585.886435	5.09804
1585.935495	4.42577
1585.984556	6.27451
1586.033618	3.7535
1586.082680	4.2577
1586.131743	2.80112
1586.180807	2.63305
1586.229872	3.7535
1586.278937	3.02521
1586.328003	2.68908
1586.377070	2.46499
1586.426138	2.63305
1586.475207	4.42577
1586.524276	4.14566
1586.573346	4.20168
1586.622417	3.69748
1586.671488	5.54622
1586.720560	6.05042
1586.769633	7.28291
1586.818707	6.66667
1586.867782	6.10644
1586.916857	4.14566
1586.965933	4.70588
1587.015010	3.7535
1587.064088	3.47339
1587.113166	3.36134
1587.162245	3.52941
1587.211325	2.35294
1587.260405	2.52101
1587.309487	3.86555
1587.358569	4.87395
1587.407652	4.36975
1587.456736	3.58543
1587.505820	4.14566
1587.554905	4.7619
1587.603991	5.37815
1587.653078	6.55462
1587.702165	6.05042
1587.751253	7.56302
1587.800342	6.38655
1587.849432	6.55462
1587.898523	5.82633
1587.947614	4.76191
1587.996706	4.42577
1588.045799	3.92157
1588.094892	3.2493
1588.143986	4.48179
1588.193082	3.86555
1588.242177	3.52941
1588.291274	2.91317
1588.340371	3.2493
1588.389469	2.96919
1588.438568	3.7535
1588.487668	2.46499
1588.536768	5.37815
1588.585869	6.21849
1588.634971	7.33894
1588.684074	6.94678
1588.733177	12.7731
1588.782281	11.2045
1588.831386	10.3641
1588.880492	7.22689
1588.929598	5.54622
1588.978705	4.87395
1589.027813	4.20168
1589.076922	3.97759
1589.126031	4.14566
1589.175142	2.96919
1589.224253	4.08964
1589.273364	4.14566
1589.322477	3.69748
1589.371590	3.58543
1589.420704	3.64146
1589.469819	4.14566
1589.518934	4.87395
1589.568051	4.53782
1589.617168	6.16247
1589.666286	9.2437
1589.715404	10.4762
1589.764523	12.7171
1589.813644	12.1008
1589.862764	7.56303
1589.911886	7.11485
1589.961008	5.37815
1590.010131	6.16247
1590.059255	4.70588
1590.108380	6.16247
1590.157505	4.64986
1590.206632	3.69748
1590.255758	4.59384
1590.304886	5.60224
1590.354015	5.21008
1590.403144	6.94678
1590.452274	8.51541
1590.501404	18.9916
1590.550536	34.3417
1590.599668	54.958
1590.648801	85.2101
1590.697935	164.93
1590.747069	297.983
1590.796205	377.591
1590.845341	308.74
1590.894477	189.3
1590.943615	92.2129
1590.992753	57.3669
1591.041892	34.0616
1591.091032	18.7675
1591.140173	10.3641
1591.189314	8.62745
1591.238456	5.60224
1591.287599	5.93838
1591.336742	6.05042
1591.385887	5.43417
1591.435032	8.29132
1591.484178	13.9496
1591.533324	22.2409
1591.582472	34.6779
1591.631620	59.5518
1591.680769	101.793
1591.729919	182.409
1591.779069	279.72
1591.828220	262.633
1591.877372	177.143
1591.926525	97.3109
1591.975678	55.5182
1592.024833	37.479
1592.073988	20.5042
1592.123143	11.3725
1592.172300	7.73109
1592.221457	7.17087
1592.270615	6.05042
1592.319774	4.81793
1592.368933	4.59384
1592.418094	4.81793
1592.467255	6.4986
1592.516417	10.3641
1592.565579	14.5658
1592.614742	22.577
1592.663907	38.1513
1592.713071	65.9944
1592.762237	110.084
1592.811403	125.546
1592.860571	92.6611
1592.909738	51.0364
1592.958907	34.0616
1593.008076	22.0728
1593.057247	15.8543
1593.106418	6.89076
1593.155589	5.21008
1593.204762	4.7619
1593.253935	4.70588
1593.303109	3.97759
1593.352284	4.7619
1593.401459	5.21008
1593.450635	6.33053
1593.499812	9.85994
1593.548990	12.8852
1593.598168	19.3838
1593.647348	31.7647
1593.696528	47.9552
1593.745709	78.3193
1593.794890	87.2829
1593.844072	69.3558
1593.893255	38.2633
1593.942439	23.8095
1593.991624	14.2297
1594.040809	10.028
1594.089995	6.55462
1594.139182	5.9944
1594.188370	4.14566
1594.237558	4.03361
1594.286747	3.64146
1594.335937	4.20168
1594.385128	4.42577
1594.434319	4.59384
1594.483511	7.39496
1594.532704	10.028
1594.581898	13.2773
1594.631092	18.3754
1594.680288	26.2745
1594.729484	41.8487
1594.778680	48.6835
1594.827878	44.5938
1594.877076	26.7227
1594.926275	16.9188
1594.975475	9.80392
1595.024675	8.17927
1595.073877	5.82633
1595.123079	4.53782
1595.172281	4.14566
1595.221485	4.36975
1595.270689	3.97759
1595.319894	5.71429
1595.369100	7.61905
1595.418307	11.2045
1595.467514	16.9748
1595.516722	30.3081
1595.565931	50.5882
1595.615141	81.2885
1595.664351	136.527
1595.713562	243.249
1595.762774	275.294
1595.811987	223.025
1595.861200	127.283
1595.910414	75.5742
1595.959629	43.8095
1596.008845	26.1064
1596.058061	12.6611
1596.107279	7.33894
1596.156497	5.71429
1596.205715	4.20168
1596.254935	4.31373
1596.304155	4.98599
[truncated: 89,360 more rows]
