# Supplementary material for: Glyco-engineered MDCK cells display preferred receptors of H3N2 influenza absent in eggs used for vaccines
Source: Nat Commun. 2023 Oct 4;14:6178. doi: 10.1038/s41467-023-41908-0 (PMC10551000; doi:10.1038/s41467-023-41908-0)
Supplement: Supplementary file 6 — Source Data [file 41467_2023_41908_MOESM6_ESM.zip › Source Data/Source Data - text files/SFig-7d SIAT-NExt Sial-S N-Glycans.txt]

1499.281428	1.17647
1499.329126	0.522876
1499.376825	0.457516
1499.424524	0.522876
1499.472225	0.457516
1499.519926	0.522876
1499.567627	0.522876
1499.615330	1.24183
1499.663033	1.76471
1499.710737	3.00654
1499.758442	1.83007
1499.806148	0.849673
1499.853854	1.24183
1499.901561	0.784314
1499.949269	0.261438
1499.996978	0.849673
1500.044687	1.17647
1500.092397	0.522876
1500.140108	0.653595
1500.187820	0.392157
1500.235532	0.653595
1500.283246	0.522876
1500.330960	1.11111
1500.378674	0.457516
1500.426390	0.326797
1500.474106	0.784314
1500.521823	0.784314
1500.569541	1.11111
1500.617259	0.915033
1500.664979	2.15686
1500.712699	2.0915
1500.760419	2.35294
1500.808141	1.63399
1500.855863	1.17647
1500.903586	0.718954
1500.951310	0.522876
1500.999035	0.784314
1501.046760	0.0653595
1501.094486	0.784314
1501.142213	0.522876
1501.189941	0.718954
1501.237669	0.261438
1501.285398	0.980392
1501.333128	0.718954
1501.380859	0.522876
1501.428590	0.653595
1501.476322	0.457516
1501.524055	0.588235
1501.571789	0.784314
1501.619523	1.17647
1501.667258	0.718954
1501.714994	1.17647
1501.762731	1.30719
1501.810469	0.784314
1501.858207	1.37255
1501.905946	1.11111
1501.953686	0.392157
1502.001426	0.718954
1502.049167	0.718954
1502.096909	1.04575
1502.144652	0.718954
1502.192396	0.261438
1502.240140	0.261438
1502.287885	1.04575
1502.335631	0.522876
1502.383377	0.392157
1502.431125	0.130719
1502.478873	0.326797
1502.526622	0.915033
1502.574371	0.980392
1502.622122	1.11111
1502.669873	2.22222
1502.717625	2.67974
1502.765377	2.0915
1502.813131	1.69935
1502.860885	1.37255
1502.908640	0.849673
1502.956396	1.11111
1503.004152	0.849673
1503.051909	0.522876
1503.099667	0.522876
1503.147426	0.653595
1503.195185	0.915033
1503.242946	0.588235
1503.290707	0.653595
1503.338468	1.04575
1503.386231	0.392157
1503.433994	0.522876
1503.481758	0.326797
1503.529523	0.718954
1503.577289	1.04575
1503.625055	1.30719
1503.672822	3.00654
1503.720590	2.48366
1503.768358	1.89542
1503.816128	1.69935
1503.863898	0.718954
1503.911669	1.11111
1503.959440	0.522876
1504.007213	0.457516
1504.054986	0.392157
1504.102760	0.522876
1504.150534	0.915033
1504.198310	0.392157
1504.246086	0.849673
1504.293863	0.457516
1504.341641	0.392157
1504.389419	0.784314
1504.437198	0.849673
1504.484978	0.718954
1504.532759	0.588235
1504.580541	1.04575
1504.628323	0.980392
1504.676106	1.17647
1504.723890	0.784314
1504.771674	1.11111
1504.819459	1.30719
1504.867245	1.43791
1504.915032	0.784314
1504.962820	0.653595
1505.010608	0.718954
1505.058397	0.588235
1505.106187	0.784314
1505.153978	1.17647
1505.201769	0.718954
1505.249561	0.522876
1505.297354	0.522876
1505.345148	0.326797
1505.392942	0.588235
1505.440737	0.588235
1505.488533	0.457516
1505.536330	0.915033
1505.584127	0.980392
1505.631925	1.37255
1505.679724	1.11111
1505.727524	1.04575
1505.775324	1.24183
1505.823126	1.17647
1505.870928	0.588235
1505.918730	0.653595
1505.966534	0.326797
1506.014338	0.457516
1506.062143	0.522876
1506.109949	0.392157
1506.157755	0.784314
1506.205563	0.392157
1506.253371	0.261438
1506.301179	0.392157
1506.348989	0.653595
1506.396799	1.24183
1506.444610	0.588235
1506.492422	0.653595
1506.540235	1.11111
1506.588048	1.43791
1506.635862	1.56863
1506.683677	2.4183
1506.731493	2.7451
1506.779309	1.76471
1506.827126	2.35294
1506.874944	1.69935
1506.922763	1.24183
1506.970582	0.588235
1507.018403	1.63399
1507.066224	1.04575
1507.114045	0.457516
1507.161868	0.522876
1507.209691	0.653595
1507.257515	0.784314
1507.305340	0.784314
1507.353165	0.392157
1507.400991	0.392157
1507.448818	0.326797
1507.496646	0.718954
1507.544475	1.30719
1507.592304	0.980392
1507.640134	1.17647
1507.687965	1.50327
1507.735796	1.96078
1507.783629	1.63399
1507.831462	1.17647
1507.879296	0.980392
1507.927130	0.784314
1507.974966	0.980392
1508.022802	0.588235
1508.070639	0.784314
1508.118476	0.915033
1508.166315	0.457516
1508.214154	0.718954
1508.261994	0.326797
1508.309835	0.522876
1508.357676	0.326797
1508.405518	0.653595
1508.453361	0.588235
1508.501205	0.588235
1508.549049	0.784314
1508.596894	0.784314
1508.644740	0.915033
1508.692587	1.76471
1508.740435	1.43791
1508.788283	1.24183
1508.836132	1.17647
1508.883982	0.915033
1508.931832	0.784314
1508.979684	0.980392
1509.027536	0.784314
1509.075389	0.653595
1509.123242	0.915033
1509.171096	1.24183
1509.218952	0.915033
1509.266807	0.326797
1509.314664	0.784314
1509.362521	0.849673
1509.410379	0.326797
1509.458238	0.784314
1509.506098	1.04575
1509.553958	0.522876
1509.601820	0.588235
1509.649681	1.83007
1509.697544	0.522876
1509.745408	0.784314
1509.793272	1.04575
1509.841137	0.457516
1509.889002	0.915033
1509.936869	0.915033
1509.984736	0.588235
1510.032604	0.588235
1510.080473	0.718954
1510.128342	0.392157
1510.176213	0.522876
1510.224084	0.784314
1510.271956	0.392157
1510.319828	0.326797
1510.367701	0.522876
1510.415575	0.718954
1510.463450	0.784314
1510.511326	0.849673
1510.559202	0.588235
1510.607079	0.849673
1510.654957	1.50327
1510.702836	0.784314
1510.750715	1.30719
1510.798595	0.718954
1510.846476	0.784314
1510.894358	0.980392
1510.942240	0.392157
1510.990123	0.588235
1511.038007	0.784314
1511.085892	0.653595
1511.133777	0.588235
1511.181664	0.392157
1511.229551	0.980392
1511.277438	0.849673
1511.325327	0.457516
1511.373216	0.653595
1511.421106	0.588235
1511.468997	0.915033
1511.516888	0.588235
1511.564781	1.24183
1511.612674	1.50327
1511.660567	2.7451
1511.708462	1.89542
1511.756357	1.17647
1511.804253	1.43791
1511.852150	1.11111
1511.900048	0.522876
1511.947946	0.588235
1511.995845	0.784314
1512.043745	0.980392
1512.091646	0.849673
1512.139547	0.392157
1512.187449	0.784314
1512.235352	0.522876
1512.283256	0.915033
1512.331160	0.457516
1512.379065	1.04575
1512.426971	0.718954
1512.474878	0.457516
1512.522785	0.718954
1512.570694	0.522876
1512.618603	1.24183
1512.666512	0.980392
1512.714423	1.56863
1512.762334	1.17647
1512.810246	1.50327
1512.858159	1.24183
1512.906072	1.17647
1512.953987	1.04575
1513.001902	0.653595
1513.049817	0.326797
1513.097734	0.457516
1513.145651	0.588235
1513.193569	0.326797
1513.241488	0.653595
1513.289408	0.522876
1513.337328	0.588235
1513.385249	0.915033
1513.433171	0.653595
1513.481094	0.718954
1513.529017	1.11111
1513.576941	1.37255
1513.624866	0.915033
1513.672792	1.30719
1513.720718	1.11111
1513.768645	1.76471
1513.816573	1.11111
1513.864502	1.11111
1513.912432	0.915033
1513.960362	0.392157
1514.008293	0.980392
1514.056224	0.588235
1514.104157	0.326797
1514.152090	0.261438
1514.200024	0.980392
1514.247959	0.588235
1514.295894	0.392157
1514.343831	0.457516
1514.391768	0.849673
1514.439706	0.392157
1514.487644	0.326797
1514.535583	0.457516
1514.583524	0.718954
1514.631464	1.37255
1514.679406	1.17647
1514.727348	0.588235
1514.775291	1.11111
1514.823235	0.849673
1514.871180	0.915033
1514.919125	0.915033
1514.967072	0.588235
1515.015018	0.588235
1515.062966	0.588235
1515.110914	0.718954
1515.158864	0.849673
1515.206814	0.915033
1515.254764	0.261438
1515.302716	0.653595
1515.350668	0.915033
1515.398621	0.392157
1515.446575	0.588235
1515.494529	0.392157
1515.542484	0.718954
1515.590440	1.04575
1515.638397	0.849673
1515.686355	0.915033
1515.734313	0.718954
1515.782272	0.653595
1515.830232	1.04575
1515.878193	0.522876
1515.926154	0.653595
1515.974116	0.588235
1516.022079	0.392157
1516.070042	0.588235
1516.118007	1.17647
1516.165972	0.457516
1516.213938	0.457516
1516.261904	0.261438
1516.309872	0.718954
1516.357840	0.784314
1516.405809	0.457516
1516.453778	0.784314
1516.501749	0.326797
1516.549720	0.522876
1516.597692	1.17647
1516.645665	1.69935
1516.693638	1.50327
1516.741612	1.63399
1516.789587	1.69935
1516.837563	0.980392
1516.885540	0.849673
1516.933517	1.17647
1516.981495	1.17647
1517.029474	0.784314
1517.077453	0.980392
1517.125434	1.37255
1517.173415	0.915033
1517.221396	0.980392
1517.269379	0.653595
1517.317362	0.522876
1517.365346	0.588235
1517.413331	1.11111
1517.461317	0.588235
1517.509303	0.784314
1517.557290	1.76471
1517.605278	1.37255
1517.653267	2.67974
1517.701256	2.94118
1517.749246	2.87582
1517.797237	2.81046
1517.845229	2.54902
1517.893221	0.980392
1517.941215	0.980392
1517.989209	0.653595
1518.037203	0.457516
1518.085199	0.130719
1518.133195	0.522876
1518.181192	0.784314
1518.229190	0.718954
1518.277188	0.915033
1518.325188	0.718954
1518.373188	0.653595
1518.421188	0.784314
1518.469190	0.915033
1518.517192	0.326797
1518.565195	1.76471
1518.613199	2.15686
1518.661204	2.61438
1518.709209	3.00654
1518.757215	2.54902
1518.805222	2.7451
1518.853230	1.50327
1518.901238	1.56863
1518.949247	1.17647
1518.997257	1.17647
1519.045268	0.849673
1519.093279	0.588235
1519.141291	0.653595
1519.189304	0.522876
1519.237318	0.653595
1519.285332	0.261438
1519.333347	0.718954
1519.381363	0.653595
1519.429380	0.326797
1519.477398	0.915033
1519.525416	1.17647
1519.573435	0.718954
1519.621455	1.24183
1519.669475	1.37255
1519.717496	2.35294
1519.765518	1.96078
1519.813541	1.83007
1519.861565	1.24183
1519.909589	0.784314
1519.957614	0.849673
1520.005640	0.849673
1520.053666	1.11111
1520.101694	0.653595
1520.149722	0.588235
1520.197751	0.718954
1520.245780	0.326797
1520.293811	0.457516
1520.341842	0.980392
1520.389874	0.522876
1520.437906	0.653595
1520.485940	0.980392
1520.533974	1.04575
1520.582009	1.11111
1520.630045	1.17647
1520.678081	1.89542
1520.726118	0.915033
1520.774156	1.17647
1520.822195	0.915033
1520.870234	0.653595
1520.918275	1.04575
1520.966316	1.43791
1521.014357	0.980392
1521.062400	0.457516
1521.110443	0.588235
1521.158487	1.04575
1521.206532	0.784314
1521.254578	0.261438
1521.302624	0.457516
1521.350671	1.30719
1521.398719	0.522876
1521.446767	0.326797
1521.494817	0.784314
1521.542867	0.849673
1521.590918	1.17647
1521.638969	0.849673
1521.687022	0.980392
1521.735075	1.30719
1521.783129	0.915033
1521.831183	0.784314
1521.879239	1.17647
1521.927295	0.522876
1521.975352	0.653595
1522.023410	0.784314
1522.071468	0.718954
1522.119527	0.522876
1522.167587	0.718954
1522.215648	0.718954
1522.263710	0.522876
1522.311772	0.457516
1522.359835	0.588235
1522.407899	0.392157
1522.455963	0.653595
1522.504028	0.915033
1522.552094	1.56863
1522.600161	0.653595
1522.648229	0.849673
1522.696297	0.457516
1522.744366	0.849673
1522.792436	1.11111
1522.840507	0.653595
1522.888578	0.457516
1522.936650	0.392157
1522.984723	0.784314
1523.032797	0.784314
1523.080871	0.849673
1523.128946	0.522876
1523.177022	0.457516
1523.225099	0.457516
1523.273176	0.718954
1523.321254	0.261438
1523.369333	0.588235
1523.417413	0.588235
1523.465493	0.392157
1523.513575	0.653595
1523.561657	0.915033
1523.609739	0.588235
1523.657823	1.11111
1523.705907	0.849673
1523.753992	0.980392
1523.802078	0.980392
1523.850164	1.17647
1523.898252	0.980392
1523.946340	1.11111
1523.994428	0.457516
1524.042518	0.980392
1524.090608	0.196078
1524.138699	0.326797
1524.186791	0.261438
1524.234884	0.784314
1524.282977	0.457516
1524.331071	0.261438
1524.379166	0.457516
1524.427262	0.522876
1524.475358	0.261438
1524.523455	0.718954
1524.571553	0.718954
1524.619652	0.915033
1524.667751	0.980392
1524.715852	1.37255
1524.763953	1.30719
1524.812054	1.11111
1524.860157	1.37255
1524.908260	0.915033
1524.956364	0.326797
1525.004469	0.784314
1525.052574	0.457516
1525.100680	0.457516
1525.148787	0.196078
1525.196895	0.588235
1525.245004	1.11111
1525.293113	0.588235
1525.341223	0.915033
1525.389334	1.04575
1525.437445	0.784314
1525.485558	0.653595
1525.533671	0.392157
1525.581785	0.718954
1525.629899	1.17647
1525.678015	2.61438
1525.726131	2.54902
1525.774248	2.67974
1525.822365	1.11111
1525.870484	0.849673
1525.918603	0.457516
1525.966723	1.37255
1526.014843	0.522876
1526.062965	0.261438
1526.111087	0.326797
1526.159210	0.392157
1526.207334	0.326797
1526.255458	0.522876
1526.303583	0.980392
1526.351709	0.457516
1526.399836	0.980392
1526.447964	0.588235
1526.496092	0.522876
1526.544221	0.653595
1526.592351	1.04575
1526.640481	0.588235
1526.688613	1.17647
1526.736745	1.17647
1526.784877	1.50327
1526.833011	0.849673
1526.881145	0.718954
1526.929280	0.522876
1526.977416	0.718954
1527.025553	0.392157
1527.073690	0.392157
1527.121828	0.653595
1527.169967	0.261438
1527.218107	0.849673
1527.266247	0.457516
1527.314388	0.392157
1527.362530	0.326797
1527.410673	0.588235
1527.458817	0.326797
1527.506961	0.784314
1527.555106	0.784314
1527.603251	0.653595
1527.651398	1.04575
1527.699545	1.37255
1527.747693	0.915033
1527.795842	1.04575
1527.843991	0.915033
1527.892142	0.588235
1527.940293	0.849673
1527.988444	0.718954
1528.036597	0.457516
1528.084750	0.326797
1528.132904	0.261438
1528.181059	0.522876
1528.229215	0.784314
1528.277371	0.653595
1528.325528	0.261438
1528.373686	0.522876
1528.421845	0.326797
1528.470004	0.653595
1528.518164	0.718954
1528.566325	0.980392
1528.614487	0.718954
1528.662649	1.37255
1528.710812	0.980392
1528.758976	1.04575
1528.807141	1.37255
1528.855306	0.588235
1528.903473	0.653595
1528.951639	0.457516
1528.999807	0.130719
1529.047976	0.261438
1529.096145	0.326797
1529.144315	0.653595
1529.192486	0.457516
1529.240657	0.261438
1529.288829	0.588235
1529.337002	0.588235
1529.385176	0.196078
1529.433351	0.457516
1529.481526	0.196078
1529.529702	0.718954
1529.577879	0.457516
1529.626057	0.522876
1529.674235	1.24183
1529.722414	0.915033
1529.770594	0.980392
1529.818775	0.653595
1529.866956	0.653595
1529.915138	0.980392
1529.963321	0.522876
1530.011505	0.261438
1530.059689	0.326797
1530.107874	0.653595
1530.156060	0.522876
1530.204247	0.588235
1530.252434	0.261438
1530.300622	0.588235
1530.348811	0.261438
1530.397001	1.11111
1530.445192	0.457516
1530.493383	0.784314
1530.541575	0.784314
1530.589768	1.04575
1530.637961	0.718954
1530.686155	1.37255
1530.734351	1.17647
1530.782546	1.89542
1530.830743	0.653595
1530.878940	0.718954
1530.927138	0.718954
1530.975337	0.522876
1531.023537	0.326797
1531.071737	0.653595
1531.119938	0.326797
1531.168140	0.915033
1531.216343	0.130719
1531.264546	0.718954
1531.312750	0.784314
1531.360955	0.588235
1531.409161	0.326797
1531.457367	0.588235
1531.505574	0.588235
1531.553782	1.24183
1531.601991	0.718954
1531.650200	0.522876
1531.698411	0.718954
1531.746622	1.11111
1531.794833	0.653595
1531.843046	0.849673
1531.891259	0.718954
1531.939473	0.457516
1531.987688	0.653595
1532.035903	0.784314
1532.084120	0.784314
1532.132337	0.522876
1532.180554	0.653595
1532.228773	1.11111
1532.276992	0.784314
1532.325212	0.522876
1532.373433	0.784314
1532.421655	0.718954
1532.469877	0.326797
1532.518100	0.784314
1532.566324	1.50327
1532.614549	0.980392
1532.662774	1.11111
1532.711000	0.784314
1532.759227	1.24183
1532.807455	0.588235
1532.855683	0.392157
1532.903913	0.392157
1532.952143	0.457516
1533.000373	0.653595
1533.048605	0.522876
1533.096837	0.326797
1533.145070	0.522876
1533.193304	0.915033
1533.241538	0.653595
1533.289773	0.915033
1533.338009	0.261438
1533.386246	0.457516
1533.434484	0.457516
1533.482722	0.718954
1533.530961	0.849673
1533.579201	1.11111
1533.627441	1.43791
1533.675683	1.30719
1533.723925	1.43791
1533.772168	1.69935
1533.820411	1.63399
1533.868656	1.69935
1533.916901	0.457516
1533.965147	0.718954
1534.013393	0.784314
1534.061641	0.326797
1534.109889	0.588235
1534.158138	0.0653595
1534.206387	0.718954
1534.254638	0.980392
1534.302889	0.849673
1534.351141	0.718954
1534.399394	0.326797
1534.447647	1.04575
1534.495901	0.784314
1534.544156	0.653595
1534.592412	1.11111
1534.640669	1.56863
1534.688926	1.30719
1534.737184	1.37255
1534.785443	1.30719
1534.833702	1.76471
1534.881962	0.980392
1534.930223	0.326797
1534.978485	0.588235
1535.026748	0.522876
1535.075011	0.326797
1535.123275	0.130719
1535.171540	0.588235
1535.219806	0.457516
1535.268072	0.392157
1535.316339	0.718954
1535.364607	0.784314
1535.412876	0.588235
1535.461145	0.457516
1535.509415	0.522876
1535.557686	0.392157
1535.605958	0.849673
1535.654230	0.849673
1535.702504	1.24183
1535.750777	0.849673
1535.799052	1.04575
1535.847328	0.653595
1535.895604	1.50327
1535.943881	0.326797
1535.992159	0.392157
1536.040437	0.588235
1536.088716	0.653595
1536.136996	0.392157
1536.185277	1.11111
1536.233559	0.588235
1536.281841	0.588235
1536.330124	0.653595
1536.378408	0.915033
1536.426693	0.653595
1536.474978	0.196078
1536.523264	0.522876
1536.571551	0.980392
1536.619838	1.37255
1536.668127	2.48366
1536.716416	0.980392
1536.764706	1.11111
1536.812996	1.17647
1536.861288	0.915033
1536.909580	1.11111
1536.957873	1.17647
1537.006167	0.261438
1537.054461	1.04575
1537.102756	0.457516
1537.151052	0.261438
1537.199349	0.326797
1537.247646	0.457516
1537.295945	0.915033
1537.344244	0.915033
1537.392543	0.588235
1537.440844	0.457516
1537.489145	0.522876
1537.537447	0.653595
1537.585750	0.196078
1537.634054	0.718954
1537.682358	1.11111
1537.730663	2.02614
1537.778969	1.11111
1537.827275	1.43791
1537.875583	0.588235
1537.923891	0.653595
1537.972200	0.915033
1538.020509	0.849673
1538.068820	0.522876
1538.117131	0.915033
1538.165443	0.718954
1538.213755	0.326797
1538.262069	0.326797
1538.310383	0.784314
1538.358698	0.457516
1538.407013	1.04575
1538.455330	0.326797
1538.503647	0.457516
1538.551965	1.37255
1538.600284	0.915033
1538.648603	1.11111
1538.696924	2.15686
1538.745245	2.15686
1538.793566	2.22222
1538.841889	1.11111
1538.890212	1.43791
1538.938536	0.784314
1538.986861	0.588235
1539.035186	0.522876
1539.083513	0.784314
1539.131840	0.849673
1539.180168	0.588235
1539.228496	0.915033
1539.276826	0.849673
1539.325156	0.588235
1539.373487	0.196078
1539.421818	0.718954
1539.470151	0.522876
1539.518484	0.718954
1539.566818	1.11111
1539.615152	1.04575
1539.663488	1.37255
1539.711824	1.76471
1539.760161	2.61438
1539.808499	2.35294
1539.856837	1.30719
1539.905176	0.784314
1539.953516	1.17647
1540.001857	0.980392
1540.050198	0.588235
1540.098541	0.588235
1540.146884	0.784314
1540.195227	0.392157
1540.243572	0.261438
1540.291917	1.04575
1540.340263	0.196078
1540.388610	0.718954
1540.436958	0.392157
1540.485306	0.326797
1540.533655	0.457516
1540.582005	0.588235
1540.630355	0.784314
1540.678707	1.24183
1540.727059	0.915033
1540.775412	1.11111
1540.823765	1.30719
1540.872120	1.43791
1540.920475	1.11111
1540.968831	0.784314
1541.017187	0.588235
1541.065545	0.718954
1541.113903	0.784314
1541.162262	0.261438
1541.210622	0.457516
1541.258982	0.457516
1541.307343	0.718954
1541.355705	0.261438
1541.404068	0.653595
1541.452432	0.457516
1541.500796	0.522876
1541.549161	0.392157
1541.597527	0.718954
1541.645893	0.653595
1541.694260	0.457516
1541.742628	0.588235
1541.790997	0.849673
1541.839367	0.326797
1541.887737	0.784314
1541.936108	0.261438
1541.984480	0.457516
1542.032853	0.653595
1542.081226	0.718954
1542.129600	0.392157
1542.177975	0.457516
1542.226351	0.326797
1542.274727	0.522876
1542.323104	0.392157
1542.371482	0.588235
1542.419861	0.392157
1542.468240	0.588235
1542.516620	0.653595
1542.565001	0.784314
1542.613383	0.326797
1542.661766	1.24183
1542.710149	0.784314
1542.758533	0.522876
1542.806917	0.718954
1542.855303	0.457516
1542.903689	0.653595
1542.952076	0.849673
1543.000464	0.457516
1543.048853	0.718954
1543.097242	0.457516
1543.145632	0.588235
1543.194023	0.718954
1543.242414	0.326797
1543.290807	0.653595
1543.339200	0.522876
1543.387594	0.326797
1543.435988	0.261438
1543.484383	0.718954
1543.532780	0.588235
1543.581176	0.588235
1543.629574	0.522876
1543.677973	1.11111
1543.726372	0.784314
1543.774772	1.24183
1543.823172	0.784314
1543.871574	1.17647
1543.919976	0.849673
1543.968379	0.588235
1544.016783	0.718954
1544.065187	0.784314
1544.113592	0.653595
1544.161998	0.980392
1544.210405	0.261438
1544.258812	0.326797
1544.307221	0.522876
1544.355630	0.588235
1544.404040	0.849673
1544.452450	0.457516
1544.500861	0.588235
1544.549273	0.653595
1544.597686	0.980392
1544.646100	0.784314
1544.694514	0.784314
1544.742929	0.784314
1544.791345	1.11111
1544.839762	1.04575
1544.888179	1.04575
1544.936597	0.915033
1544.985016	0.457516
1545.033436	0.653595
1545.081856	0.588235
1545.130277	0.392157
1545.178699	0.261438
1545.227122	0.392157
1545.275545	0.980392
1545.323970	0.522876
1545.372395	0.392157
1545.420820	0.326797
1545.469247	0.522876
1545.517674	0.522876
1545.566102	0.849673
1545.614531	0.718954
1545.662960	0.261438
1545.711390	0.718954
1545.759821	1.56863
1545.808253	1.04575
1545.856686	0.849673
1545.905119	0.653595
1545.953553	0.784314
1546.001988	0.588235
1546.050424	0.326797
1546.098860	0.392157
1546.147297	0.653595
1546.195735	0.588235
1546.244173	0.457516
1546.292613	0.130719
1546.341053	0.457516
1546.389494	0.653595
1546.437936	0.718954
1546.486378	0.457516
1546.534821	0.392157
1546.583265	0.457516
1546.631710	0.457516
1546.680155	0.522876
1546.728601	1.24183
1546.777048	0.522876
1546.825496	0.784314
1546.873945	0.326797
1546.922394	0.588235
1546.970844	0.522876
1547.019295	0.326797
1547.067746	0.784314
1547.116198	0.784314
1547.164651	0.130719
1547.213105	0.522876
1547.261560	0.588235
1547.310015	0.522876
1547.358471	0.588235
1547.406928	0.653595
1547.455385	0.522876
1547.503844	0.915033
1547.552303	0.849673
1547.600763	1.89542
1547.649223	2.4183
1547.697685	3.26797
1547.746147	4.64052
1547.794610	4.44444
1547.843073	2.67974
1547.891538	3.13726
1547.940003	1.96078
1547.988469	0.784314
1548.036936	0.653595
1548.085403	0.588235
1548.133871	1.04575
1548.182340	0.915033
1548.230810	0.522876
1548.279281	0.588235
1548.327752	0.980392
1548.376224	0.915033
1548.424697	0.784314
1548.473170	1.11111
1548.521644	1.43791
1548.570119	1.63399
1548.618595	1.56863
1548.667072	2.7451
1548.715549	2.94118
1548.764027	2.7451
1548.812506	2.0915
1548.860986	2.15686
1548.909466	1.50327
1548.957947	1.30719
1549.006429	0.718954
1549.054911	0.522876
1549.103395	0.392157
1549.151879	1.24183
1549.200364	0.588235
1549.248850	1.17647
1549.297336	0.653595
1549.345823	1.04575
1549.394311	0.588235
1549.442800	1.50327
1549.491289	1.63399
1549.539779	1.04575
1549.588270	1.37255
1549.636762	1.69935
1549.685255	3.46405
1549.733748	4.5098
1549.782242	4.11765
1549.830737	2.61438
1549.879232	2.48366
1549.927728	1.56863
1549.976226	1.30719
1550.024723	0.980392
1550.073222	0.522876
1550.121721	0.784314
1550.170221	0.784314
1550.218722	1.11111
1550.267224	0.784314
1550.315726	0.392157
1550.364229	0.784314
1550.412733	0.392157
1550.461238	0.588235
1550.509743	0.980392
1550.558249	0.784314
1550.606756	0.849673
1550.655264	1.89542
1550.703772	2.0915
1550.752281	3.33333
1550.800791	2.7451
1550.849302	1.76471
1550.897814	1.17647
1550.946326	0.784314
1550.994839	0.980392
1551.043352	1.04575
1551.091867	0.980392
1551.140382	0.326797
1551.188898	0.196078
1551.237415	0.784314
1551.285933	0.915033
1551.334451	0.392157
1551.382970	0.457516
1551.431490	0.849673
1551.480010	0.522876
1551.528532	0.718954
1551.577054	0.915033
1551.625576	1.24183
1551.674100	1.63399
1551.722624	2.7451
1551.771150	1.37255
1551.819675	1.37255
1551.868202	0.915033
1551.916729	0.718954
1551.965258	1.43791
1552.013787	0.980392
1552.062316	1.30719
1552.110847	0.457516
1552.159378	0.849673
1552.207910	0.392157
1552.256442	0.849673
1552.304976	1.11111
1552.353510	0.915033
1552.402045	0.588235
1552.450581	0.653595
1552.499117	0.588235
1552.547655	0.718954
1552.596193	0.718954
1552.644731	1.17647
1552.693271	0.849673
1552.741811	0.980392
1552.790352	1.24183
1552.838894	1.17647
1552.887437	0.915033
1552.935980	0.784314
1552.984524	1.11111
1553.033069	0.784314
1553.081615	0.915033
1553.130161	0.522876
1553.178708	0.457516
1553.227256	0.522876
1553.275805	0.784314
1553.324354	0.849673
1553.372904	0.980392
1553.421455	0.849673
1553.470007	0.718954
1553.518559	0.326797
1553.567112	0.653595
1553.615666	0.784314
1553.664221	0.784314
1553.712777	2.7451
1553.761333	1.76471
1553.809890	0.718954
1553.858448	1.04575
1553.907006	1.04575
1553.955565	1.04575
1554.004125	0.326797
1554.052686	0.588235
1554.101248	0.653595
1554.149810	0.522876
1554.198373	0.457516
1554.246937	0.457516
1554.295501	0.653595
1554.344067	0.718954
1554.392633	0.522876
1554.441200	0.457516
1554.489767	0.849673
1554.538336	1.17647
1554.586905	0.522876
1554.635475	1.50327
1554.684045	1.56863
1554.732617	1.30719
1554.781189	0.849673
1554.829762	1.17647
1554.878335	0.915033
1554.926910	0.784314
1554.975485	0.588235
1555.024061	1.04575
1555.072638	1.17647
1555.121215	0.588235
1555.169794	0.784314
1555.218373	0.457516
1555.266952	0.718954
1555.315533	1.37255
1555.364114	0.653595
1555.412696	1.04575
1555.461279	0.915033
1555.509862	0.653595
1555.558447	0.522876
1555.607032	0.457516
1555.655618	0.980392
1555.704204	0.784314
1555.752792	1.43791
1555.801380	2.15686
1555.849969	0.718954
1555.898558	0.326797
1555.947148	1.04575
1555.995740	0.980392
1556.044332	0.718954
1556.092924	0.915033
1556.141518	0.588235
1556.190112	0.653595
1556.238707	0.588235
1556.287302	0.588235
1556.335899	0.718954
1556.384496	0.718954
1556.433094	0.588235
1556.481693	0.653595
1556.530292	0.718954
1556.578892	0.849673
1556.627493	0.718954
1556.676095	0.326797
1556.724698	0.849673
1556.773301	1.11111
1556.821905	0.784314
1556.870510	0.980392
1556.919115	0.784314
1556.967722	0.718954
1557.016329	0.457516
1557.064937	0.980392
1557.113545	0.261438
1557.162155	0.588235
1557.210765	0.849673
1557.259375	0.261438
1557.307987	0.392157
1557.356600	0.653595
1557.405213	1.30719
1557.453827	0.588235
1557.502441	0.522876
1557.551057	0.392157
1557.599673	0.522876
1557.648290	1.11111
1557.696907	1.30719
1557.745526	0.980392
1557.794145	1.04575
1557.842765	1.30719
1557.891386	0.130719
1557.940007	0.392157
1557.988630	0.653595
1558.037253	0.849673
1558.085876	0.588235
1558.134501	0.196078
1558.183126	0.522876
1558.231752	0.392157
1558.280379	0.588235
1558.329006	0.326797
1558.377635	0.457516
1558.426264	0.653595
1558.474894	0.326797
1558.523524	0.588235
1558.572156	0.718954
1558.620788	0.849673
1558.669421	0.915033
1558.718054	1.69935
1558.766689	1.17647
1558.815324	0.980392
1558.863960	1.11111
1558.912596	0.653595
1558.961234	0.392157
1559.009872	0.849673
1559.058511	0.653595
1559.107151	0.718954
1559.155791	0.849673
1559.204432	0.392157
1559.253074	0.784314
1559.301717	0.261438
1559.350361	0.130719
1559.399005	0.653595
1559.447650	0.588235
1559.496296	0.915033
1559.544942	0.849673
1559.593589	0.588235
1559.642237	0.915033
1559.690886	0.915033
1559.739536	1.30719
1559.788186	1.24183
1559.836837	0.849673
1559.885489	0.718954
1559.934142	0.915033
1559.982795	0.718954
1560.031449	1.04575
1560.080104	1.17647
1560.128760	0.653595
1560.177416	0.457516
1560.226073	0.588235
1560.274731	0.457516
1560.323390	0.588235
1560.372049	0.261438
1560.420709	1.11111
1560.469370	0.522876
1560.518032	0.522876
1560.566694	1.17647
1560.615358	1.04575
1560.664022	0.915033
1560.712686	1.50327
1560.761352	0.980392
1560.810018	0.980392
1560.858685	0.522876
1560.907353	0.522876
1560.956021	0.392157
1561.004691	0.326797
1561.053361	0.522876
1561.102032	1.04575
1561.150703	0.522876
1561.199376	0.457516
1561.248049	1.30719
1561.296722	0.915033
1561.345397	0.915033
1561.394072	0.718954
1561.442749	0.784314
1561.491425	0.588235
1561.540103	0.326797
1561.588781	0.457516
1561.637461	0.457516
1561.686141	0.915033
1561.734821	1.30719
1561.783503	0.980392
1561.832185	1.30719
1561.880868	1.04575
1561.929552	1.11111
1561.978236	0.196078
1562.026921	0.784314
1562.075607	0.784314
1562.124294	0.522876
1562.172981	0.326797
1562.221670	1.11111
1562.270359	0.980392
1562.319049	0.653595
1562.367739	0.915033
1562.416430	0.653595
1562.465122	0.0653595
1562.513815	0.718954
1562.562509	0.588235
1562.611203	0.980392
1562.659898	1.04575
1562.708594	0.784314
1562.757291	1.24183
1562.805988	1.11111
1562.854686	0.718954
1562.903385	0.522876
1562.952085	0.653595
1563.000785	0.522876
1563.049486	0.522876
1563.098188	0.653595
1563.146891	0.522876
1563.195594	0.653595
1563.244299	0.653595
1563.293003	0.457516
1563.341709	0.588235
1563.390416	0.392157
1563.439123	0.457516
1563.487831	0.522876
1563.536540	0.980392
1563.585249	1.83007
1563.633959	2.48366
1563.682670	4.05229
1563.731382	3.39869
1563.780095	4.05229
1563.828808	2.28758
1563.877522	2.48366
1563.926237	1.30719
1563.974953	1.11111
1564.023669	0.915033
1564.072386	0.392157
1564.121104	0.588235
1564.169822	0.718954
1564.218542	0.588235
1564.267262	1.04575
1564.315983	0.522876
1564.364704	0.784314
1564.413427	0.588235
1564.462150	0.457516
1564.510874	0.653595
1564.559599	0.784314
1564.608324	1.56863
1564.657050	2.54902
1564.705777	3.92157
1564.754505	3.33333
1564.803233	2.4183
1564.851963	1.83007
1564.900693	0.718954
1564.949423	0.849673
1564.998155	0.653595
1565.046887	0.849673
1565.095620	0.915033
1565.144354	0.522876
1565.193089	0.718954
1565.241824	0.653595
1565.290560	1.17647
1565.339297	0.915033
1565.388034	1.04575
1565.436773	0.261438
1565.485512	0.980392
1565.534252	0.784314
1565.582992	2.35294
1565.631734	2.4183
1565.680476	2.67974
1565.729219	3.98693
1565.777962	5.88235
1565.826707	4.18301
1565.875452	3.59477
1565.924198	2.22222
1565.972945	2.22222
1566.021692	1.04575
1566.070440	1.17647
1566.119189	0.784314
1566.167939	1.17647
1566.216690	0.784314
1566.265441	0.718954
1566.314193	0.588235
1566.362946	0.392157
1566.411699	0.588235
1566.460453	0.653595
1566.509208	0.849673
1566.557964	1.04575
1566.606721	1.50327
1566.655478	3.20261
1566.704236	2.7451
1566.752995	5.75163
1566.801755	4.44444
1566.850515	2.22222
1566.899276	3.39869
1566.948038	1.96078
1566.996800	1.11111
1567.045564	1.11111
1567.094328	0.588235
1567.143093	0.849673
1567.191859	1.04575
1567.240625	0.718954
1567.289392	0.849673
1567.338160	1.04575
1567.386929	0.522876
1567.435698	0.522876
1567.484468	0.784314
1567.533239	0.588235
1567.582011	0.915033
1567.630784	0.784314
1567.679557	2.61438
1567.728331	1.89542
1567.777106	2.54902
1567.825881	1.96078
1567.874658	1.11111
1567.923435	1.30719
1567.972212	1.17647
1568.020991	0.915033
1568.069770	1.11111
1568.118550	0.718954
1568.167331	0.718954
1568.216113	0.588235
1568.264895	0.718954
1568.313678	0.457516
1568.362462	0.522876
1568.411247	0.653595
1568.460032	0.718954
1568.508818	0.653595
1568.557605	1.04575
1568.606393	0.457516
1568.655181	1.04575
1568.703970	1.30719
1568.752760	1.76471
1568.801551	1.56863
1568.850343	1.63399
1568.899135	0.784314
1568.947928	0.522876
1568.996721	0.849673
1569.045516	0.718954
1569.094311	0.718954
1569.143107	1.24183
1569.191904	0.784314
1569.240702	0.326797
1569.289500	0.653595
1569.338299	0.849673
1569.387099	0.392157
1569.435899	0.457516
1569.484701	0.980392
1569.533503	0.718954
1569.582306	0.653595
1569.631109	0.718954
1569.679913	0.326797
1569.728719	0.718954
1569.777524	0.784314
1569.826331	1.24183
1569.875139	0.784314
1569.923947	0.457516
1569.972756	0.718954
1570.021565	0.392157
1570.070376	0.784314
1570.119187	0.653595
1570.167999	0.588235
1570.216812	0.326797
1570.265625	0.653595
1570.314439	0.718954
1570.363254	0.522876
1570.412070	0
1570.460886	0.392157
1570.509704	0.653595
1570.558522	0.261438
1570.607341	0.522876
1570.656160	0.718954
1570.704980	0.392157
1570.753801	0.522876
1570.802623	0.849673
1570.851446	0.588235
1570.900269	0.522876
1570.949093	0.522876
1570.997918	1.17647
1571.046744	0.653595
1571.095570	0.784314
1571.144397	0.653595
1571.193225	0.653595
1571.242054	0.457516
1571.290883	0.261438
1571.339713	1.17647
1571.388544	0.522876
1571.437376	0.653595
1571.486208	0.588235
1571.535041	1.04575
1571.583875	0.326797
1571.632710	0.980392
1571.681546	1.50327
1571.730382	0.196078
1571.779219	0.980392
1571.828057	0.196078
1571.876895	0.392157
1571.925734	0.457516
1571.974574	0.653595
1572.023415	0.784314
1572.072257	0.261438
1572.121099	0.457516
1572.169942	0.849673
1572.218786	0.261438
1572.267630	0.196078
1572.316476	0.653595
1572.365322	0.522876
1572.414169	0.784314
1572.463016	0.457516
1572.511865	0.653595
1572.560714	0.588235
1572.609564	1.11111
1572.658414	0.915033
1572.707266	0.784314
1572.756118	1.11111
1572.804971	0.457516
1572.853825	0.392157
1572.902679	0.588235
1572.951534	0.196078
1573.000390	0.196078
1573.049247	0.588235
1573.098104	0.588235
1573.146963	0.261438
1573.195822	0.588235
1573.244681	0.718954
1573.293542	0.522876
1573.342403	0.849673
1573.391265	0.261438
1573.440128	0.196078
1573.488992	0.653595
1573.537856	0.392157
1573.586721	0.849673
1573.635587	1.56863
1573.684453	0.980392
1573.733321	0.457516
1573.782189	1.17647
1573.831058	0.392157
1573.879927	0.392157
1573.928798	0.457516
1573.977669	0.522876
1574.026541	0.457516
1574.075413	0.457516
1574.124287	0.915033
1574.173161	0.588235
1574.222036	0.326797
1574.270912	0.261438
1574.319788	0.653595
1574.368665	0.522876
1574.417543	0.392157
1574.466422	0.980392
1574.515301	0.588235
1574.564182	0.915033
1574.613063	1.04575
1574.661944	1.63399
1574.710827	1.11111
1574.759710	1.37255
1574.808594	0.653595
1574.857479	0.915033
1574.906365	0.653595
1574.955251	1.63399
1575.004138	0.915033
1575.053026	0.718954
1575.101914	0.457516
1575.150804	0.784314
1575.199694	1.17647
1575.248585	0.588235
1575.297476	0.261438
1575.346369	0.784314
1575.395262	0.588235
1575.444156	0.392157
1575.493050	0.588235
1575.541946	0.915033
1575.590842	0.457516
1575.639739	0.915033
1575.688637	0.980392
1575.737535	2.0915
1575.786434	1.63399
1575.835334	1.11111
1575.884235	0.653595
1575.933136	0.522876
1575.982039	0.457516
1576.030942	0.718954
1576.079845	1.24183
1576.128750	0.784314
1576.177655	0.392157
1576.226561	0.392157
1576.275468	0.522876
1576.324376	0.980392
1576.373284	0.915033
1576.422193	0.522876
1576.471103	0.457516
1576.520013	0.980392
1576.568925	0.457516
1576.617837	1.17647
1576.666750	1.24183
1576.715663	1.30719
1576.764578	1.30719
1576.813493	1.11111
1576.862409	1.11111
1576.911326	0.980392
1576.960243	0.261438
1577.009161	0.653595
1577.058080	0.457516
1577.107000	0.392157
1577.155920	0.392157
1577.204841	0.915033
1577.253763	0.653595
1577.302686	0.457516
1577.351610	0.653595
1577.400534	0.522876
1577.449459	0.261438
1577.498385	1.17647
1577.547311	0.849673
1577.596239	0.718954
1577.645167	0.522876
1577.694095	1.63399
1577.743025	1.37255
1577.791955	1.04575
1577.840886	0.849673
1577.889818	1.63399
1577.938751	0.915033
1577.987684	0.784314
1578.036618	0.457516
1578.085553	0.522876
1578.134489	0.784314
1578.183425	0.849673
1578.232362	0.718954
1578.281300	0.980392
1578.330239	0.392157
1578.379178	0.718954
1578.428119	0.653595
1578.477060	0.653595
1578.526001	0.653595
1578.574944	1.04575
1578.623887	0.915033
1578.672831	0.915033
1578.721776	1.63399
1578.770721	1.24183
1578.819667	0.980392
1578.868614	1.43791
1578.917562	1.04575
1578.966511	0.588235
1579.015460	0.0653595
1579.064410	1.24183
1579.113361	0.980392
1579.162312	0.326797
1579.211265	0.588235
1579.260218	0.653595
1579.309172	0.849673
1579.358126	1.76471
1579.407082	2.22222
1579.456038	3.33333
1579.504995	3.72549
1579.553952	8.88889
1579.602911	19.6732
1579.651870	54.9673
1579.700830	119.412
1579.749790	176.209
1579.798752	176.078
1579.847714	129.935
1579.896677	85.4902
1579.945641	53.1373
1579.994605	26.9281
1580.043570	8.36601
1580.092536	3.39869
1580.141503	3.26797
1580.190471	2.15686
1580.239439	1.17647
1580.288408	1.04575
1580.337378	1.89542
1580.386348	1.43791
1580.435320	2.15686
1580.484292	3.66013
1580.533264	7.71242
1580.582238	8.36601
1580.631212	24.0523
1580.680187	60.0654
1580.729163	104.837
1580.778140	129.15
1580.827117	108.235
1580.876095	79.8693
1580.925074	50.7843
1580.974054	28.366
1581.023034	11.9608
1581.072016	6.07843
1581.120997	3.39869
1581.169980	1.50327
1581.218964	1.56863
1581.267948	1.37255
1581.316933	1.43791
1581.365918	1.37255
1581.414905	1.37255
1581.463892	0.980392
1581.512880	2.35294
1581.561869	2.81046
1581.610858	6.9281
1581.659849	19.1503
1581.708840	35.9477
1581.757832	45.5556
1581.806824	46.9935
1581.855817	41.8301
1581.904811	30.5229
1581.953806	16.2092
1582.002802	9.54249
1582.051798	3.0719
1582.100795	1.89542
1582.149793	1.50327
1582.198792	1.11111
1582.247791	0.980392
1582.296791	0.653595
1582.345792	0.588235
1582.394794	0.457516
1582.443796	0.588235
1582.492799	0.653595
1582.541803	0.915033
1582.590808	2.48366
1582.639813	4.11765
1582.688820	7.51634
1582.737827	12.9412
1582.786834	18.4314
1582.835843	12.1569
1582.884852	8.30065
1582.933862	6.73203
1582.982873	4.96732
1583.031884	1.43791
1583.080897	0.980392
1583.129910	1.04575
1583.178923	0.653595
1583.227938	1.04575
1583.276953	0.849673
1583.325969	0.326797
1583.374986	1.24183
1583.424004	0.849673
1583.473022	0.718954
1583.522041	0.457516
1583.571061	1.56863
1583.620082	1.11111
1583.669103	2.28758
1583.718125	3.85621
1583.767148	4.18301
1583.816172	4.64052
1583.865196	3.59477
1583.914221	2.48366
1583.963247	1.04575
1584.012274	1.04575
1584.061301	0.915033
1584.110330	0.588235
1584.159359	0.718954
1584.208388	0.653595
1584.257419	0.261438
1584.306450	0.849673
1584.355482	0.392157
1584.404515	0.980392
1584.453548	1.43791
1584.502583	0.392157
1584.551618	0.522876
1584.600654	0.522876
1584.649690	1.17647
1584.698727	1.37255
1584.747765	1.50327
1584.796804	0.784314
1584.845844	0.849673
1584.894884	1.24183
1584.943925	0.653595
1584.992967	1.24183
1585.042010	0.849673
1585.091053	0.653595
1585.140097	0.522876
1585.189142	0.718954
1585.238188	1.11111
1585.287234	0.653595
1585.336282	0.588235
1585.385329	0.784314
1585.434378	0.718954
1585.483428	0.196078
1585.532478	0.915033
1585.581529	0.522876
1585.630581	0.980392
1585.679633	0.457516
1585.728686	0.784314
1585.777740	0.588235
1585.826795	0.522876
1585.875851	1.30719
1585.924907	0.261438
1585.973964	0.392157
1586.023022	0.718954
1586.072080	0.522876
1586.121140	0.653595
1586.170200	0.392157
1586.219261	0.980392
1586.268322	0.196078
1586.317385	0.261438
1586.366448	0.392157
1586.415512	1.24183
1586.464576	0.784314
1586.513642	0.326797
1586.562708	1.17647
1586.611775	0.457516
1586.660842	0.588235
1586.709911	0.653595
1586.758980	0.588235
1586.808050	0.196078
1586.857121	0.196078
1586.906192	0.457516
1586.955264	0.588235
1587.004337	0.718954
1587.053411	0.588235
1587.102485	0.718954
1587.151561	0.588235
1587.200637	0.980392
1587.249713	0.130719
1587.298791	0.784314
1587.347869	0.653595
1587.396948	0.784314
1587.446028	0.849673
1587.495109	0.522876
1587.544190	0.784314
1587.593272	0.849673
1587.642355	0.980392
1587.691439	1.24183
1587.740523	0.588235
1587.789608	1.43791
1587.838694	0.784314
1587.887781	1.17647
1587.936868	0.457516
1587.985956	0.326797
1588.035045	0.784314
1588.084135	0.718954
1588.133225	0.522876
1588.182316	1.17647
1588.231408	0.653595
1588.280501	0.588235
1588.329594	0.522876
1588.378689	0.653595
1588.427784	1.11111
1588.476879	1.04575
1588.525976	0.784314
1588.575073	0.915033
1588.624171	0.849673
1588.673270	1.43791
1588.722370	2.22222
1588.771470	1.43791
1588.820571	1.04575
1588.869673	0.522876
1588.918775	0.457516
1588.967879	1.11111
1589.016983	0.522876
1589.066088	0.392157
1589.115193	0.588235
1589.164300	0.653595
1589.213407	0.588235
1589.262515	0.718954
1589.311623	0.457516
1589.360733	0.784314
1589.409843	0.980392
1589.458954	0.784314
1589.508065	0.653595
1589.557178	0.653595
1589.606291	0.915033
1589.655405	0.980392
1589.704520	0.784314
1589.753635	1.76471
1589.802751	0.718954
1589.851868	0.980392
1589.900986	0.718954
1589.950105	0.718954
1589.999224	0.784314
1590.048344	1.24183
1590.097465	0.261438
1590.146586	0.261438
1590.195709	0.718954
1590.244832	0.392157
1590.293955	0.718954
1590.343080	0.522876
1590.392205	0.849673
1590.441331	0.653595
1590.490458	0.784314
1590.539586	1.43791
1590.588714	0.653595
1590.637843	1.17647
1590.686973	2.15686
1590.736104	3.26797
1590.785235	3.98693
1590.834368	3.39869
1590.883500	3.26797
1590.932634	2.22222
1590.981769	0.718954
1591.030904	0.980392
1591.080040	0.915033
1591.129176	0.522876
1591.178314	0.392157
1591.227452	0.980392
1591.276591	0.522876
1591.325731	0.326797
1591.374871	0.915033
1591.424013	0.457516
1591.473155	0.718954
1591.522298	0.718954
1591.571441	1.11111
1591.620585	1.56863
1591.669730	1.37255
1591.718876	2.94118
1591.768023	3.52941
1591.817170	3.39869
1591.866318	3.26797
1591.915467	2.87582
1591.964617	1.43791
1592.013767	1.17647
1592.062918	0.522876
1592.112070	0.392157
1592.161223	0.849673
1592.210376	0.261438
1592.259530	0.522876
1592.308685	0.718954
1592.357841	0.588235
1592.406998	0.653595
1592.456155	0.392157
1592.505313	0.522876
1592.554471	0.718954
1592.603631	1.17647
1592.652791	1.11111
1592.701952	1.56863
1592.751114	2.48366
1592.800276	2.7451
1592.849440	1.30719
1592.898604	1.83007
1592.947769	1.83007
1592.996934	0.980392
1593.046100	0.718954
1593.095268	0.588235
1593.144435	0.653595
1593.193604	1.11111
1593.242773	0.915033
1593.291943	0.457516
1593.341114	1.24183
1593.390286	0.718954
1593.439458	0.392157
1593.488631	1.17647
1593.537805	1.37255
1593.586980	2.54902
1593.636155	3.39869
1593.685332	6.60131
1593.734509	7.71242
1593.783686	10.1307
1593.832865	7.38562
1593.882044	4.5098
1593.931224	3.00654
1593.980405	1.63399
1594.029586	0.653595
1594.078768	0.849673
1594.127951	1.24183
1594.177135	1.04575
1594.226320	0.326797
1594.275505	0.849673
1594.324691	1.11111
1594.373878	1.30719
1594.423065	0.915033
1594.472254	1.37255
1594.521443	1.43791
1594.570633	1.76471
1594.619823	3.85621
1594.669015	4.70588
1594.718207	5.88235
1594.767399	6.27451
1594.816593	4.90196
1594.865788	4.44444
1594.914983	2.61438
1594.964179	2.28758
1595.013375	1.24183
1595.062573	1.17647
1595.111771	1.63399
1595.160970	1.30719
1595.210169	1.24183
1595.259370	0.849673
1595.308571	1.37255
1595.357773	0.980392
1595.406976	1.50327
1595.456179	1.76471
1595.505384	1.56863
1595.554589	2.54902
1595.603794	5.68627
1595.653001	8.95425
1595.702208	17.3856
1595.751416	15.1634
1595.800625	15.098
1595.849835	12.9412
1595.899045	7.45098
1595.948256	3.33333
1595.997468	1.96078
1596.046681	0.588235
1596.095894	0.915033
1596.145108	1.96078
[truncated: 89,364 more rows]
