# Supplementary material for: Glyco-engineered MDCK cells display preferred receptors of H3N2 influenza absent in eggs used for vaccines
Source: Nat Commun. 2023 Oct 4;14:6178. doi: 10.1038/s41467-023-41908-0 (PMC10551000; doi:10.1038/s41467-023-41908-0)
Supplement: Supplementary file 6 — Source Data [file 41467_2023_41908_MOESM6_ESM.zip › Source Data/Source Data - text files/SFig-10b hCK-NExt N-Glycans.txt]

1499.437535	0.840336
1499.485240	1.34454
1499.532946	1.06443
1499.580653	2.07283
1499.628360	2.85714
1499.676069	3.69748
1499.723778	3.02521
1499.771487	4.14566
1499.819198	3.02521
1499.866909	1.45658
1499.914621	1.73669
1499.962334	1.28852
1500.010047	0.560224
1500.057762	0.448179
1500.105477	1.56863
1500.153193	1.12045
1500.200909	0.896359
1500.248626	0.728291
1500.296345	1.40056
1500.344063	1.17647
1500.391783	1.28852
1500.439503	0.840336
1500.487224	0.728291
1500.534946	0.952381
1500.582669	1.84874
1500.630392	2.40896
1500.678117	4.14566
1500.725841	3.69748
1500.773567	3.41737
1500.821294	2.01681
1500.869021	2.07283
1500.916749	1.0084
1500.964477	1.23249
1501.012207	1.40056
1501.059937	0.672269
1501.107668	1.0084
1501.155400	0.952381
1501.203132	0.896359
1501.250866	1.23249
1501.298600	1.34454
1501.346334	0.840336
1501.394070	1.0084
1501.441806	0.952381
1501.489543	1.28852
1501.537281	1.51261
1501.585020	1.79272
1501.632759	1.68067
1501.680499	2.12885
1501.728240	3.30532
1501.775982	2.18487
1501.823724	1.68067
1501.871467	1.28852
1501.919211	0.840336
1501.966956	0.784314
1502.014701	0.616247
1502.062447	0.616247
1502.110194	1.45658
1502.157942	1.0084
1502.205690	1.12045
1502.253440	0.784314
1502.301189	1.06443
1502.348940	1.0084
1502.396692	1.51261
1502.444444	1.51261
1502.492197	1.28852
1502.539951	1.51261
1502.587705	2.7451
1502.635460	3.86555
1502.683216	6.61064
1502.730973	4.70588
1502.778731	3.52941
1502.826489	2.40896
1502.874248	2.35294
1502.922008	1.28852
1502.969769	1.90476
1503.017530	1.06443
1503.065292	1.56863
1503.113055	0.952381
1503.160819	0.840336
1503.208583	1.34454
1503.256348	1.56863
1503.304114	0.672269
1503.351881	1.84874
1503.399648	0.728291
1503.447416	1.23249
1503.495185	1.40056
1503.542955	1.28852
1503.590725	2.35294
1503.638496	3.58543
1503.686268	4.98599
1503.734041	4.53782
1503.781815	2.68908
1503.829589	2.40896
1503.877364	1.96078
1503.925140	2.07283
1503.972916	1.0084
1504.020693	1.12045
1504.068471	1.5126
1504.116250	0.672269
1504.164030	1.12045
1504.211810	1.23249
1504.259591	1.17647
1504.307373	1.23249
1504.355156	0.672269
1504.402939	0.784314
1504.450723	1.56863
1504.498508	1.51261
1504.546294	1.79272
1504.594080	1.73669
1504.641867	3.30532
1504.689655	4.48179
1504.737444	4.81793
1504.785233	2.63305
1504.833023	2.01681
1504.880814	1.45658
1504.928606	1.17647
1504.976398	0.952381
1505.024192	1.12045
1505.071986	0.952381
1505.119780	0.952381
1505.167576	0.952381
1505.215372	1.0084
1505.263169	0.952381
1505.310967	1.0084
1505.358765	1.28852
1505.406565	0.840336
1505.454365	0.896359
1505.502165	1.0084
1505.549967	1.06443
1505.597769	2.01681
1505.645572	2.35294
1505.693376	3.52941
1505.741181	3.41737
1505.788986	2.07283
1505.836792	1.79272
1505.884599	1.68067
1505.932407	1.68067
1505.980215	1.12045
1506.028024	1.12045
1506.075834	1.0084
1506.123645	1.28852
1506.171456	0.896359
1506.219268	1.06443
1506.267081	1.17647
1506.314895	0.896359
1506.362710	1.73669
1506.410525	1.17647
1506.458341	1.17647
1506.506158	1.84874
1506.553975	2.7451
1506.601793	2.40896
1506.649612	5.15406
1506.697432	8.51541
1506.745253	9.29972
1506.793074	4.7619
1506.840896	2.91317
1506.888719	1.73669
1506.936542	1.23249
1506.984367	1.12045
1507.032192	0.840336
1507.080018	1.17647
1507.127844	1.0084
1507.175672	0.616247
1507.223500	1.17647
1507.271328	1.56863
1507.319158	1.17647
1507.366989	1.28852
1507.414820	1.17647
1507.462652	1.56863
1507.510484	1.51261
1507.558318	1.51261
1507.606152	2.18487
1507.653987	4.59384
1507.701823	5.43417
1507.749659	4.42577
1507.797496	3.41737
1507.845334	2.7451
1507.893173	2.01681
1507.941012	1.90476
1507.988853	0.784314
1508.036694	1.40056
1508.084536	1.45658
1508.132378	1.17647
1508.180221	0.896359
1508.228065	1.06443
1508.275910	0.952381
1508.323756	0.728291
1508.371602	1.06443
1508.419449	0.392157
1508.467297	1.40056
1508.515146	0.336134
1508.562995	2.07283
1508.610845	2.68908
1508.658696	3.92157
1508.706548	4.03361
1508.754400	3.36134
1508.802253	2.46499
1508.850107	2.07283
1508.897962	1.84874
1508.945817	1.51261
1508.993673	1.23249
1509.041530	0.952381
1509.089388	1.40056
1509.137247	1.23249
1509.185106	1.28852
1509.232966	1.40056
1509.280827	1.23249
1509.328688	0.952381
1509.376550	1.28852
1509.424413	0.952381
1509.472277	0.952381
1509.520142	1.06443
1509.568007	1.28852
1509.615873	1.96078
1509.663740	3.2493
1509.711607	2.68908
1509.759476	1.84874
1509.807345	1.96078
1509.855215	1.84874
1509.903085	1.28852
1509.950957	0.952381
1509.998829	1.62465
1510.046702	1.0084
1510.094575	0.784314
1510.142450	0.952381
1510.190325	0.840336
1510.238201	1.28852
1510.286078	0.616247
1510.333955	0.784314
1510.381833	0.952381
1510.429712	1.73669
1510.477592	1.28852
1510.525472	1.0084
1510.573354	1.56863
1510.621236	1.62465
1510.669118	1.62465
1510.717002	2.40896
1510.764886	1.84874
1510.812771	1.40056
1510.860657	0.840336
1510.908543	0.784314
1510.956431	1.12045
1511.004319	1.56863
1511.052208	0.560224
1511.100097	0.840336
1511.147988	0.616247
1511.195879	0.952381
1511.243771	0.952381
1511.291663	1.56863
1511.339557	0.616247
1511.387451	1.23249
1511.435346	0.896359
1511.483241	1.0084
1511.531138	2.18487
1511.579035	1.90476
1511.626933	2.2409
1511.674831	4.31373
1511.722731	5.43417
1511.770631	2.96919
1511.818532	2.2409
1511.866434	1.84874
1511.914336	1.45658
1511.962240	1.34454
1512.010144	1.06443
1512.058048	1.17647
1512.105954	0.672269
1512.153860	1.0084
1512.201767	1.23249
1512.249675	1.34454
1512.297583	1.45658
1512.345493	0.952381
1512.393403	0.952381
1512.441314	0.728291
1512.489225	1.40056
1512.537138	0.728291
1512.585051	1.84874
1512.632965	2.80112
1512.680879	4.2577
1512.728795	2.52101
1512.776711	2.91317
1512.824628	1.28852
1512.872545	1.73669
1512.920464	1.56863
1512.968383	0.784314
1513.016303	0.840336
1513.064224	1.17647
1513.112145	1.28852
1513.160067	1.56863
1513.207990	1.68067
1513.255914	1.12045
1513.303838	0.616247
1513.351764	0.952381
1513.399690	0.560224
1513.447616	1.45658
1513.495544	1.73669
1513.543472	1.34454
1513.591401	2.12885
1513.639331	3.2493
1513.687262	2.57703
1513.735193	3.80952
1513.783125	2.40896
1513.831058	1.45658
1513.878991	1.23249
1513.926926	0.896359
1513.974861	1.40056
1514.022797	0.840336
1514.070733	1.0084
1514.118671	1.06443
1514.166609	1.12045
1514.214548	0.840336
1514.262488	0.672269
1514.310428	1.28852
1514.358369	1.0084
1514.406311	0.952381
1514.454254	1.23249
1514.502197	1.34454
1514.550141	1.23249
1514.598086	2.12885
1514.646032	2.40896
1514.693979	2.68908
1514.741926	2.29692
1514.789874	1.56863
1514.837823	1.23249
1514.885772	2.46499
1514.933723	1.73669
1514.981674	0.728291
1515.029625	0.728291
1515.077578	1.0084
1515.125531	1.28852
1515.173485	0.784314
1515.221440	1.0084
1515.269396	1.51261
1515.317352	0.616247
1515.365309	1.68067
1515.413267	0.728291
1515.461226	0.728291
1515.509185	1.51261
1515.557145	1.68067
1515.605106	1.56863
1515.653068	2.63305
1515.701030	3.08123
1515.748994	2.35294
1515.796957	1.62465
1515.844922	1.68067
1515.892888	1.28852
1515.940854	1.5126
1515.988821	1.17647
1516.036789	1.17647
1516.084757	1.12045
1516.132726	1.0084
1516.180696	1.17647
1516.228667	1.62465
1516.276639	1.23249
1516.324611	0.504202
1516.372584	1.0084
1516.420558	1.0084
1516.468532	1.40056
1516.516508	1.23249
1516.564484	1.5126
1516.612461	2.18487
1516.660438	3.41737
1516.708417	4.31373
1516.756396	2.80112
1516.804376	2.12885
1516.852356	1.84874
1516.900338	1.51261
1516.948320	1.68067
1516.996303	1.0084
1517.044286	0.616247
1517.092271	0.672269
1517.140256	1.23249
1517.188242	1.28852
1517.236229	0.896359
1517.284216	0.840336
1517.332204	1.12045
1517.380193	1.45658
1517.428183	0.952381
1517.476174	1.34454
1517.524165	2.29692
1517.572157	2.12885
1517.620150	3.02521
1517.668143	4.48179
1517.716138	6.89076
1517.764133	6.10644
1517.812129	3.7535
1517.860125	1.51261
1517.908122	2.12885
1517.956121	1.23249
1518.004119	0.952381
1518.052119	1.12045
1518.100119	1.06443
1518.148120	0.672269
1518.196122	0.616247
1518.244125	1.06443
1518.292128	0.448179
1518.340133	1.28852
1518.388138	0.896359
1518.436143	1.12045
1518.484150	1.28852
1518.532157	1.56863
1518.580165	1.62465
1518.628174	2.96919
1518.676183	4.53782
1518.724193	6.05042
1518.772204	5.60224
1518.820216	3.41737
1518.868228	2.18487
1518.916242	1.68067
1518.964256	0.784314
1519.012271	0.952381
1519.060286	1.12045
1519.108302	1.06443
1519.156319	1.90476
1519.204337	1.34454
1519.252356	1.34454
1519.300375	0.896359
1519.348395	0.952381
1519.396416	0.448179
1519.444438	0.952381
1519.492460	1.17647
1519.540483	1.51261
1519.588507	1.56863
1519.636532	3.80952
1519.684557	4.7619
1519.732583	5.26611
1519.780610	3.36134
1519.828638	3.30532
1519.876667	1.56863
1519.924696	1.45658
1519.972726	1.34454
1520.020756	0.840336
1520.068788	1.28852
1520.116820	0.896359
1520.164853	0.952381
1520.212887	0.952381
1520.260921	0.952381
1520.308957	0.896359
1520.356993	1.06443
1520.405030	1.23249
1520.453067	0.784314
1520.501105	0.952381
1520.549144	1.12045
1520.597184	1.17647
1520.645225	2.57703
1520.693266	3.13725
1520.741308	2.52101
1520.789351	2.85714
1520.837395	1.68067
1520.885439	1.40056
1520.933484	1.56863
1520.981530	1.28852
1521.029577	0.952381
1521.077624	0.952381
1521.125673	0.728291
1521.173721	0.952381
1521.221771	0.504202
1521.269822	0.728291
1521.317873	0.896359
1521.365925	0.448179
1521.413978	0.784314
1521.462031	1.0084
1521.510085	1.62465
1521.558140	1.28852
1521.606196	1.45658
1521.654253	2.12885
1521.702310	2.40896
1521.750368	2.29692
1521.798427	1.73669
1521.846486	1.23249
1521.894547	1.34454
1521.942608	1.06443
1521.990669	1.34454
1522.038732	0.280112
1522.086795	1.62465
1522.134860	1.0084
1522.182924	0.952381
1522.230990	0.728291
1522.279056	1.12045
1522.327124	0.672269
1522.375191	0.504202
1522.423260	0.784314
1522.471330	1.0084
1522.519400	1.28852
1522.567471	0.504202
1522.615542	1.45658
1522.663615	2.80112
1522.711688	3.30532
1522.759762	2.80112
1522.807837	1.90476
1522.855912	1.0084
1522.903989	1.06443
1522.952066	1.28852
1523.000143	0.728291
1523.048222	0.672269
1523.096301	0.896359
1523.144381	0.952381
1523.192462	0.840336
1523.240544	0.728291
1523.288626	0.784314
1523.336709	1.17647
1523.384793	0.840336
1523.432877	1.28852
1523.480963	0.896359
1523.529049	1.51261
1523.577136	1.79272
1523.625223	2.35294
1523.673312	2.46499
1523.721401	2.68908
1523.769491	3.30532
1523.817582	2.01681
1523.865673	1.84874
1523.913765	1.40056
1523.961858	1.06443
1524.009952	1.34454
1524.058046	1.12045
1524.106141	1.12045
1524.154237	0.896359
1524.202334	1.40056
1524.250432	0.672269
1524.298530	1.17647
1524.346629	1.0084
1524.394729	0.952381
1524.442829	1.0084
1524.490931	1.45658
1524.539033	1.68067
1524.587135	2.29692
1524.635239	2.29692
1524.683343	4.14566
1524.731448	4.36975
1524.779554	3.08123
1524.827661	1.79272
1524.875768	1.12045
1524.923876	1.68067
1524.971985	1.06443
1525.020095	1.45658
1525.068205	1.17647
1525.116316	0.672269
1525.164428	1.17647
1525.212541	0.840336
1525.260655	0.952381
1525.308769	1.28852
1525.356884	0.728291
1525.404999	0.672269
1525.453116	0.840336
1525.501233	1.17647
1525.549351	2.80112
1525.597470	4.70588
1525.645589	7.22689
1525.693710	7.73109
1525.741831	10.3081
1525.789952	7.11485
1525.838075	4.48179
1525.886198	2.80112
1525.934322	1.90476
1525.982447	1.68067
1526.030573	0.504202
1526.078699	0.784314
1526.126826	0.504202
1526.174954	1.17647
1526.223083	1.0084
1526.271212	0.728291
1526.319342	1.23249
1526.367473	1.45658
1526.415605	1.34454
1526.463737	1.0084
1526.511870	1.40056
1526.560004	2.07283
1526.608139	3.80952
1526.656274	4.59384
1526.704410	7.17087
1526.752547	5.15406
1526.800685	5.04202
1526.848824	3.2493
1526.896963	2.7451
1526.945103	1.51261
1526.993244	0.896359
1527.041385	0.784314
1527.089527	1.23249
1527.137670	1.06443
1527.185814	0.952381
1527.233959	0.840336
1527.282104	0.952381
1527.330250	0.840336
1527.378397	1.40056
1527.426544	1.45658
1527.474693	1.96078
1527.522842	1.73669
1527.570992	1.68067
1527.619142	2.63305
1527.667294	2.96919
1527.715446	3.97759
1527.763599	3.92157
1527.811752	2.57703
1527.859907	2.29692
1527.908062	1.56863
1527.956218	0.952381
1528.004375	0.896359
1528.052532	0.728291
1528.100690	1.28852
1528.148849	1.17647
1528.197009	0.840336
1528.245169	1.51261
1528.293331	0.560224
1528.341493	0.784314
1528.389655	1.06443
1528.437819	0.560224
1528.485983	1.40056
1528.534148	1.56863
1528.582314	1.28852
1528.630481	1.79272
1528.678648	2.40896
1528.726816	2.68908
1528.774985	3.13726
1528.823154	1.73669
1528.871325	1.12045
1528.919496	1.62465
1528.967668	1.34454
1529.015840	1.0084
1529.064014	1.0084
1529.112188	0.896359
1529.160363	0.672269
1529.208538	1.12045
1529.256715	1.62465
1529.304892	0.672269
1529.353070	0.784314
1529.401249	1.17647
1529.449428	1.17647
1529.497608	1.23249
1529.545789	1.0084
1529.593971	1.73669
1529.642154	2.2409
1529.690337	3.13725
1529.738521	2.2409
1529.786706	2.2409
1529.834891	1.28852
1529.883077	1.45658
1529.931264	1.62465
1529.979452	0.840336
1530.027641	1.0084
1530.075830	0.952381
1530.124020	0.728291
1530.172211	0.896359
1530.220403	1.23249
1530.268595	1.23249
1530.316788	0.784314
1530.364982	0.840336
1530.413177	0.840336
1530.461372	1.12045
1530.509568	0.616247
1530.557765	0.840336
1530.605963	1.79272
1530.654161	2.2409
1530.702360	2.07283
1530.750560	2.01681
1530.798761	1.79272
1530.846962	1.34454
1530.895165	1.5126
1530.943368	1.0084
1530.991571	0.896359
1531.039776	0.616247
1531.087981	0.840336
1531.136187	1.17647
1531.184394	0.952381
1531.232601	1.17647
1531.280810	1.28852
1531.329019	1.28852
1531.377229	0.840336
1531.425439	1.0084
1531.473650	1.45658
1531.521862	1.28852
1531.570075	1.12045
1531.618289	2.01681
1531.666503	2.63305
1531.714718	2.85714
1531.762934	1.84874
1531.811151	2.12885
1531.859368	2.29692
1531.907586	1.96078
1531.955805	1.62465
1532.004025	1.40056
1532.052245	0.672269
1532.100467	0.504202
1532.148689	1.0084
1532.196911	1.17647
1532.245135	1.28852
1532.293359	1.12045
1532.341584	1.0084
1532.389810	1.17647
1532.438036	0.896359
1532.486263	1.62465
1532.534492	1.73669
1532.582720	1.12045
1532.630950	1.84874
1532.679180	3.41737
1532.727411	2.85714
1532.775643	2.85714
1532.823876	2.12885
1532.872109	1.84874
1532.920343	1.0084
1532.968578	1.06443
1533.016813	1.34454
1533.065050	0.896359
1533.113287	1.40056
1533.161525	1.12045
1533.209763	0.672269
1533.258003	1.17647
1533.306243	0.672269
1533.354484	0.840336
1533.402726	1.34454
1533.450968	2.07283
1533.499211	1.68067
1533.547455	1.84874
1533.595700	2.68908
1533.643945	3.97759
1533.692192	6.61064
1533.740439	6.4986
1533.788686	4.81793
1533.836935	2.96919
1533.885184	1.28852
1533.933434	1.28852
1533.981685	1.79272
1534.029936	1.23249
1534.078189	0.728291
1534.126442	1.0084
1534.174696	1.0084
1534.222950	0.896359
1534.271206	1.23249
1534.319462	0.504202
1534.367718	0.728291
1534.415976	1.17647
1534.464234	0.896359
1534.512494	1.73669
1534.560753	2.18487
1534.609014	2.18487
1534.657276	3.86555
1534.705538	5.43417
1534.753801	4.03361
1534.802064	2.40896
1534.850329	2.63305
1534.898594	1.40056
1534.946860	1.40056
1534.995127	1.06443
1535.043394	0.896359
1535.091662	1.06443
1535.139931	0.840336
1535.188201	1.34454
1535.236472	0.840336
1535.284743	0.616247
1535.333015	1.0084
1535.381288	0.784314
1535.429561	0.896359
1535.477836	0.672269
1535.526111	1.51261
1535.574386	2.57703
1535.622663	2.07283
1535.670940	2.96919
1535.719218	4.03361
1535.767497	2.52101
1535.815777	2.2409
1535.864057	2.46499
1535.912338	1.96078
1535.960620	1.17647
1536.008903	1.17647
1536.057186	0.672269
1536.105471	0.784314
1536.153755	0.840336
1536.202041	1.12045
1536.250328	1.06443
1536.298615	1.28852
1536.346903	1.17647
1536.395192	0.952381
1536.443481	1.06443
1536.491771	1.45658
1536.540062	1.40056
1536.588354	1.90476
1536.636646	2.7451
1536.684940	4.20168
1536.733234	4.7619
1536.781529	3.30532
1536.829824	1.0084
1536.878120	1.17647
1536.926418	1.23249
1536.974715	1.17647
1537.023014	1.12045
1537.071313	1.28852
1537.119613	0.896359
1537.167914	1.17647
1537.216216	2.07283
1537.264518	1.12045
1537.312821	0.784314
1537.361125	0.840336
1537.409430	1.34454
1537.457735	0.896359
1537.506042	1.12045
1537.554349	1.56863
1537.602656	1.84874
1537.650965	2.2409
1537.699274	3.80952
1537.747584	2.96919
1537.795895	3.41737
1537.844206	2.68908
1537.892518	1.73669
1537.940831	1.23249
1537.989145	1.06443
1538.037460	0.896359
1538.085775	1.0084
1538.134091	0.840336
1538.182408	1.23249
1538.230725	1.51261
1538.279044	1.56863
1538.327363	1.06443
1538.375683	1.12045
1538.424003	1.23249
1538.472324	2.01681
1538.520647	1.68067
1538.568969	2.12885
1538.617293	4.70588
1538.665617	4.14566
1538.713943	7.56303
1538.762268	9.2437
1538.810595	6.72269
1538.858923	4.59384
1538.907251	3.7535
1538.955580	1.45658
1539.003909	1.34454
1539.052240	1.06443
1539.100571	1.56863
1539.148903	0.952381
1539.197236	1.68067
1539.245569	1.06443
1539.293904	1.12045
1539.342239	1.79272
1539.390574	1.17647
1539.438911	1.90476
1539.487248	1.45658
1539.535586	1.90476
1539.583925	2.12885
1539.632265	4.36975
1539.680605	6.44258
1539.728946	7.05882
1539.777288	5.43417
1539.825630	4.2577
1539.873974	3.19328
1539.922318	1.79272
1539.970663	1.96078
1540.019008	1.62465
1540.067355	1.0084
1540.115702	1.06443
1540.164050	1.34454
1540.212399	0.952381
1540.260748	1.23249
1540.309098	1.17647
1540.357449	0.952381
1540.405801	1.51261
1540.454153	1.23249
1540.502506	1.06443
1540.550860	1.34454
1540.599215	1.56863
1540.647571	2.68908
1540.695927	4.31373
1540.744284	4.2577
1540.792642	4.20168
1540.841000	2.68908
1540.889360	1.90476
1540.937720	1.84874
1540.986080	1.56863
1541.034442	0.784314
1541.082804	1.45658
1541.131167	0.784314
1541.179531	1.17647
1541.227896	1.06443
1541.276261	0.840336
1541.324627	1.56863
1541.372994	1.28852
1541.421362	1.23249
1541.469730	1.06443
1541.518099	1.34454
1541.566469	1.28852
1541.614840	2.2409
1541.663211	2.29692
1541.711584	3.80952
1541.759957	3.08123
1541.808330	2.68908
1541.856705	2.18487
1541.905080	1.17647
1541.953456	0.840336
1542.001833	1.06443
1542.050210	0.280112
1542.098589	1.40056
1542.146968	1.28852
1542.195347	1.17647
1542.243728	1.28852
1542.292109	1.0084
1542.340491	0.896359
1542.388874	0.896359
1542.437258	1.12045
1542.485642	1.34454
1542.534027	1.0084
1542.582413	1.06443
1542.630800	3.2493
1542.679187	1.56863
1542.727575	1.62465
1542.775964	2.18487
1542.824354	2.18487
1542.872744	2.29692
1542.921135	1.62465
1542.969527	1.12045
1543.017920	1.23249
1543.066313	1.28852
1543.114707	1.73669
1543.163102	1.0084
1543.211498	1.51261
1543.259895	0.728291
1543.308292	1.17647
1543.356690	0.784314
1543.405088	1.17647
1543.453488	1.0084
1543.501888	0.784314
1543.550289	1.23249
1543.598691	1.68067
1543.647094	1.56863
1543.695497	2.07283
1543.743901	2.07283
1543.792306	1.34454
1543.840711	1.96078
1543.889118	1.90476
1543.937525	1.84874
1543.985933	1.73669
1544.034341	1.28852
1544.082751	1.40056
1544.131161	1.45658
1544.179572	1.34454
1544.227983	0.672269
1544.276396	1.17647
1544.324809	1.45658
1544.373223	1.56863
1544.421638	1.56863
1544.470053	1.17647
1544.518469	2.29692
1544.566886	1.23249
1544.615304	1.68067
1544.663722	2.35294
1544.712142	2.2409
1544.760562	1.96078
1544.808982	2.18487
1544.857404	1.79272
1544.905826	1.56863
1544.954249	1.34454
1545.002673	1.56863
1545.051098	2.2409
1545.099523	1.45658
1545.147949	1.62465
1545.196376	1.0084
1545.244803	1.17647
1545.293232	1.79272
1545.341661	1.0084
1545.390091	1.40056
1545.438521	0.840336
1545.486953	1.51261
1545.535385	1.45658
1545.583818	1.73669
1545.632251	2.52101
1545.680686	2.18487
1545.729121	2.46499
1545.777557	2.63305
1545.825994	2.63305
1545.874431	1.45658
1545.922869	1.79272
1545.971308	1.12045
1546.019748	1.40056
1546.068188	1.28852
1546.116630	1.62465
1546.165072	1.06443
1546.213514	1.28852
1546.261958	1.62465
1546.310402	1.0084
1546.358847	1.40056
1546.407293	1.79272
1546.455740	0.952381
1546.504187	1.40056
1546.552635	2.07283
1546.601084	2.35294
1546.649533	2.12885
1546.697984	2.29692
1546.746435	1.90476
1546.794887	1.96078
1546.843339	1.56863
1546.891793	2.2409
1546.940247	1.40056
1546.988702	2.07283
1547.037158	0.952381
1547.085614	1.56863
1547.134071	1.96078
1547.182529	1.34454
1547.230988	1.62465
1547.279447	1.12045
1547.327907	1.40056
1547.376368	1.51261
1547.424830	1.45658
1547.473293	1.73669
1547.521756	2.85714
1547.570220	3.08123
1547.618685	6.77871
1547.667150	10.8123
1547.715617	18.2073
1547.764084	18.7675
1547.812551	12.9972
1547.861020	8.29132
1547.909489	6.55462
1547.957959	3.13725
1548.006430	2.68908
1548.054902	1.56863
1548.103374	1.90476
1548.151847	1.96078
1548.200321	2.35294
1548.248796	1.23249
1548.297271	2.01681
1548.345747	1.23249
1548.394224	1.0084
1548.442702	1.40056
1548.491180	2.07283
1548.539660	2.68908
1548.588139	4.42577
1548.636620	6.44258
1548.685102	8.17927
1548.733584	12.381
1548.782067	13.5574
1548.830551	8.57143
1548.879035	4.59384
1548.927520	5.26611
1548.976006	2.46499
1549.024493	1.23249
1549.072981	1.45658
1549.121469	1.90476
1549.169958	1.90476
1549.218448	1.56863
1549.266938	2.18487
1549.315430	1.12045
1549.363922	1.51261
1549.412415	1.79272
1549.460908	1.84874
1549.509403	2.2409
1549.557898	4.08964
1549.606394	6.77871
1549.654890	7.17087
1549.703388	12.2129
1549.751886	17.1429
1549.800385	12.3249
1549.848884	10.3081
1549.897385	6.10644
1549.945886	4.36975
1549.994388	2.63305
1550.042891	1.96078
1550.091394	1.28852
1550.139898	1.06443
1550.188403	1.45658
1550.236909	1.34454
1550.285416	1.34454
1550.333923	1.34454
1550.382431	1.56863
1550.430940	1.96078
1550.479449	1.34454
1550.527960	1.56863
1550.576471	1.96078
1550.624982	4.14566
1550.673495	6.55462
1550.722008	6.44258
1550.770522	8.7395
1550.819037	7.78712
1550.867553	4.42577
1550.916069	3.97759
1550.964586	2.91317
1551.013104	1.45658
1551.061623	1.23249
1551.110142	1.96078
1551.158662	0.896359
1551.207183	1.40056
1551.255705	2.07283
1551.304228	1.62465
1551.352751	1.23249
1551.401275	1.51261
1551.449799	1.34454
1551.498325	1.40056
1551.546851	1.96078
1551.595378	2.96919
1551.643906	3.41737
1551.692434	4.98599
1551.740964	5.65826
1551.789494	5.4902
1551.838024	5.21008
1551.886556	2.2409
1551.935088	1.12045
1551.983621	1.68067
1552.032155	1.51261
1552.080690	0.896359
1552.129225	1.0084
1552.177761	1.40056
1552.226298	1.23249
1552.274836	1.56863
1552.323374	0.952381
1552.371913	1.0084
1552.420453	1.28852
1552.468994	2.01681
1552.517535	1.56863
1552.566077	1.84874
1552.614620	3.02521
1552.663164	2.40896
1552.711708	3.13725
1552.760254	4.14566
1552.808800	2.7451
1552.857346	1.79272
1552.905894	1.40056
1552.954442	1.56863
1553.002991	1.34454
1553.051541	1.96078
1553.100091	0.952381
1553.148643	1.90476
1553.197195	1.62465
1553.245747	0.560224
1553.294301	1.17647
1553.342855	0.952381
1553.391410	1.73669
1553.439966	1.06443
1553.488523	1.90476
1553.537080	1.84874
1553.585638	2.29692
1553.634197	1.56863
1553.682757	2.96919
1553.731317	2.96919
1553.779878	2.7451
1553.828440	1.51261
1553.877003	1.56863
1553.925566	1.23249
1553.974130	1.12045
1554.022695	1.62465
1554.071261	1.12045
1554.119827	1.23249
1554.168395	1.79272
1554.216963	1.73669
1554.265531	1.12045
1554.314101	1.0084
1554.362671	1.0084
1554.411242	1.12045
1554.459814	1.23249
1554.508386	1.51261
1554.556960	1.28852
1554.605534	2.96919
1554.654108	2.46499
1554.702684	3.30532
1554.751260	2.91317
1554.799837	2.63305
1554.848415	1.68067
1554.896994	1.68067
1554.945573	1.84874
1554.994153	1.17647
1555.042734	1.12045
1555.091316	1.06443
1555.139898	0.896359
1555.188481	0.896359
1555.237065	1.28852
1555.285650	1.28852
1555.334235	1.34454
1555.382821	1.90476
1555.431408	1.68067
1555.479996	1.23249
1555.528585	1.45658
1555.577174	1.84874
1555.625764	2.18487
1555.674354	2.63305
1555.722946	3.47339
1555.771538	3.41737
1555.820131	2.29692
1555.868725	1.90476
1555.917320	1.12045
1555.965915	1.40056
1556.014511	1.0084
1556.063108	1.23249
1556.111705	0.672269
1556.160304	1.12045
1556.208903	0.896359
1556.257502	1.17647
1556.306103	1.84874
1556.354704	1.45658
1556.403307	1.45658
1556.451909	1.28852
1556.500513	1.17647
1556.549117	1.73669
1556.597723	2.29692
1556.646329	1.56863
1556.694935	2.01681
1556.743543	2.46499
1556.792151	1.56863
1556.840760	2.07283
1556.889369	1.90476
1556.937980	1.51261
1556.986591	1.0084
1557.035203	0.952381
1557.083816	1.0084
1557.132429	1.12045
1557.181044	1.23249
1557.229659	0.672269
1557.278274	0.616247
1557.326891	1.34454
1557.375508	1.40056
1557.424126	0.896359
1557.472745	1.28852
1557.521365	1.45658
1557.569985	1.06443
1557.618606	1.34454
1557.667228	2.07283
1557.715851	2.35294
1557.764474	2.91317
1557.813098	2.18487
1557.861723	1.73669
1557.910349	1.17647
1557.958975	1.56863
1558.007602	1.34454
1558.056230	1.34454
1558.104859	0.784314
1558.153488	1.17647
1558.202118	1.45658
1558.250749	1.12045
1558.299381	1.0084
1558.348013	1.23249
1558.396647	1.0084
1558.445281	0.952381
1558.493915	1.51261
1558.542551	1.0084
1558.591187	1.68067
1558.639824	2.96919
1558.688462	3.41737
1558.737101	3.92157
1558.785740	2.57703
1558.834380	2.29692
1558.883021	2.2409
1558.931662	1.51261
1558.980305	1.28852
1559.028948	1.06443
1559.077592	0.504202
1559.126236	0.728291
1559.174882	1.12045
1559.223528	1.12045
1559.272175	1.51261
1559.320822	0.896359
1559.369471	0.896359
1559.418120	1.0084
1559.466770	1.06443
1559.515420	0.952381
1559.564072	1.73669
1559.612724	1.5126
1559.661377	1.73669
1559.710031	1.79272
1559.758685	2.91317
1559.807340	2.2409
1559.855996	2.29692
1559.904653	2.12885
1559.953311	1.90476
1560.001969	1.68067
1560.050628	1.06443
1560.099288	2.18487
1560.147948	1.12045
1560.196610	1.12045
1560.245272	1.73669
1560.293934	1.51261
1560.342598	1.0084
1560.391262	1.0084
1560.439927	1.17647
1560.488593	1.12045
1560.537260	1.51261
1560.585927	2.29692
1560.634595	2.68908
1560.683264	2.29692
1560.731934	3.2493
1560.780604	2.52101
1560.829276	2.85714
1560.877947	1.79272
1560.926620	1.06443
1560.975294	0.896359
1561.023968	1.34454
1561.072643	1.45658
1561.121319	0.784314
1561.169995	0.840336
1561.218672	1.40056
1561.267350	0.952381
1561.316029	1.12045
1561.364708	0.952381
1561.413389	1.68067
1561.462070	0.896359
1561.510752	1.06443
1561.559434	0.616247
1561.608117	1.62465
1561.656802	2.35294
1561.705486	2.80112
1561.754172	2.91317
1561.802858	1.90476
1561.851545	2.35294
1561.900233	1.73669
1561.948922	1.90476
1561.997611	1.84874
1562.046301	1.34454
1562.094992	1.28852
1562.143684	1.28852
1562.192376	1.06443
1562.241070	1.17647
1562.289763	1.12045
1562.338458	1.34454
1562.387154	1.40056
1562.435850	1.28852
1562.484547	1.51261
1562.533245	1.40056
1562.581943	1.56863
1562.630642	2.29692
1562.679342	2.52101
1562.728043	3.52941
1562.776745	3.13725
1562.825447	2.68908
1562.874150	2.07283
1562.922854	1.12045
1562.971558	2.01681
1563.020264	0.840336
1563.068970	1.5126
1563.117676	1.0084
1563.166384	1.06443
1563.215092	0.896359
1563.263801	1.40056
1563.312511	1.06443
1563.361222	0.560224
1563.409933	1.17647
1563.458646	1.51261
1563.507358	1.28852
1563.556072	1.73669
1563.604787	4.14566
1563.653502	7.507
1563.702218	11.5406
1563.750934	13.8936
1563.799652	9.2437
1563.848370	4.98599
1563.897089	4.48179
1563.945809	2.29692
1563.994529	1.62465
1564.043250	1.06443
1564.091972	0.896359
1564.140695	1.62465
1564.189419	1.0084
1564.238143	0.840336
1564.286868	1.12045
1564.335594	1.12045
1564.384320	1.28852
1564.433048	1.06443
1564.481776	1.12045
1564.530505	2.18487
1564.579234	2.96919
1564.627965	4.64986
1564.676696	7.39496
1564.725428	9.91597
1564.774160	11.6527
1564.822894	7.84314
1564.871628	4.986
1564.920363	3.69748
1564.969098	2.18487
1565.017835	1.79272
1565.066572	1.12045
1565.115310	0.728291
1565.164049	0.952381
1565.212788	0.840336
1565.261528	1.17647
1565.310269	1.12045
1565.359011	1.0084
1565.407754	1.23249
1565.456497	1.45658
1565.505241	1.62465
1565.553986	3.7535
1565.602731	4.92997
1565.651477	7.05882
1565.700224	13.2773
1565.748972	20.112
1565.797721	18.4874
1565.846470	13.3894
1565.895220	6.55462
1565.943971	4.20168
1565.992723	2.80112
1566.041475	1.84874
1566.090228	1.62465
1566.138982	1.06443
1566.187737	1.0084
1566.236492	1.06443
1566.285248	1.73669
1566.334005	1.79272
1566.382763	1.5126
1566.431521	1.62465
1566.480280	1.34454
1566.529040	2.35294
1566.577801	2.46499
1566.626563	4.31373
1566.675325	5.54622
1566.724088	11.6527
1566.772852	14.0616
1566.821616	10.1961
1566.870381	6.83473
1566.919147	3.97759
1566.967914	2.35294
1567.016682	1.68067
1567.065450	1.0084
1567.114219	1.62465
1567.162989	1.28852
1567.211759	0.672269
1567.260531	1.40056
1567.309303	1.17647
1567.358076	0.952381
1567.406849	0.952381
1567.455624	0.952381
1567.504399	1.0084
1567.553175	1.84874
1567.601951	3.2493
1567.650729	3.41737
1567.699507	5.21008
1567.748286	5.37815
1567.797065	6.10644
1567.845846	4.03361
1567.894627	2.80112
1567.943409	1.84874
1567.992192	1.73669
1568.040975	1.51261
1568.089760	1.28852
1568.138545	1.0084
1568.187330	0.952381
1568.236117	0.896359
1568.284904	0.840336
1568.333692	1.0084
1568.382481	1.45658
1568.431270	1.28852
1568.480061	1.40056
1568.528852	1.73669
1568.577644	1.17647
1568.626436	2.18487
1568.675229	1.90476
1568.724024	3.13725
1568.772818	3.58543
1568.821614	3.08123
1568.870410	2.12885
1568.919208	1.79272
1568.968005	1.84874
1569.016804	1.0084
1569.065604	0.616247
1569.114404	0.896359
1569.163205	0.840336
1569.212006	0.784314
1569.260809	0.896359
1569.309612	1.40056
1569.358416	1.28852
1569.407221	1.06443
1569.456026	0.952381
1569.504832	0.896359
1569.553639	0.672269
1569.602447	1.23249
1569.651256	1.28852
1569.700065	1.96078
1569.748875	2.68908
1569.797686	1.90476
1569.846497	2.29692
1569.895310	0.672269
1569.944123	1.62465
1569.992936	0.840336
1570.041751	1.28852
1570.090566	1.12045
1570.139383	0.560224
1570.188199	1.28852
1570.237017	1.28852
1570.285835	0.840336
1570.334655	1.0084
1570.383474	1.12045
1570.432295	1.51261
1570.481116	1.17647
1570.529939	1.62465
1570.578762	1.40056
1570.627585	1.73669
1570.676410	1.23249
1570.725235	2.07283
1570.774061	1.68067
1570.822888	1.40056
1570.871715	1.45658
1570.920543	0.952381
1570.969372	1.34454
1571.018202	1.12045
1571.067033	0.896359
1571.115864	0.896359
1571.164696	0.896359
1571.213529	1.12045
1571.262362	1.23249
1571.311197	1.23249
1571.360032	0.840336
1571.408868	0.784314
1571.457704	0.840336
1571.506541	0.952381
1571.555380	0.560224
1571.604218	0.952381
1571.653058	1.28852
1571.701898	1.62465
1571.750740	1.79272
1571.799582	1.23249
1571.848424	1.17647
1571.897268	1.51261
1571.946112	1.23249
1571.994957	1.34454
1572.043802	1.12045
1572.092649	0.728291
1572.141496	0.560224
1572.190344	1.28852
1572.239193	0.896359
1572.288042	1.0084
1572.336893	1.0084
1572.385744	1.23249
1572.434595	0.784314
1572.483448	0.952381
1572.532301	1.06443
1572.581155	1.06443
1572.630010	1.68067
1572.678866	2.07283
1572.727722	1.56863
1572.776579	2.35294
1572.825437	1.56863
1572.874295	1.17647
1572.923155	0.840336
1572.972015	1.34454
1573.020876	0.728291
1573.069737	1.12045
1573.118600	0.840336
1573.167463	0.616247
1573.216327	0.560224
1573.265191	0.392157
1573.314057	0.840336
1573.362923	0.448179
1573.411790	0.840336
1573.460658	0.840336
1573.509526	0.952381
1573.558395	0.616247
1573.607265	1.5126
1573.656136	1.40056
1573.705008	1.34454
1573.753880	1.56863
1573.802753	1.79272
1573.851627	1.28852
1573.900501	0.952381
1573.949376	0.896359
1573.998253	0.784314
1574.047129	1.40056
1574.096007	0.728291
1574.144885	0.952381
1574.193764	0.672269
1574.242644	1.51261
1574.291525	0.616247
1574.340406	0.896359
1574.389288	1.06443
1574.438171	0.784314
1574.487055	1.23249
1574.535939	1.68067
1574.584824	1.73669
1574.633710	1.73669
1574.682597	2.40896
1574.731484	3.19328
1574.780373	3.52941
1574.829261	3.13725
1574.878151	2.2409
1574.927042	1.28852
1574.975933	1.0084
1575.024825	1.06443
1575.073718	0.896359
1575.122611	0.840336
1575.171505	0.896359
1575.220400	0.728291
1575.269296	0.22409
1575.318193	1.34454
1575.367090	1.17647
1575.415988	1.0084
1575.464887	0.840336
1575.513786	1.73669
1575.562687	1.28852
1575.611588	1.40056
1575.660490	2.68908
1575.709392	3.08123
1575.758296	3.08123
1575.807200	2.68908
1575.856105	2.18487
1575.905010	1.17647
1575.953917	1.28852
1576.002824	0.896359
1576.051732	1.56863
1576.100641	0.560224
1576.149550	1.68067
1576.198460	0.952381
1576.247371	1.23249
1576.296283	0.896359
1576.345195	1.17647
1576.394109	1.06443
1576.443023	1.0084
1576.491937	0.896359
1576.540853	1.45658
1576.589769	1.56863
1576.638686	2.01681
1576.687604	3.02521
1576.736522	4.53782
1576.785442	4.2577
1576.834362	3.19328
1576.883283	2.07283
1576.932204	1.68067
1576.981127	1.0084
1577.030050	0.952381
1577.078973	1.23249
1577.127898	0.952381
1577.176823	0.672269
1577.225750	0.560224
1577.274676	1.5126
1577.323604	1.17647
1577.372533	0.728291
1577.421462	1.73669
1577.470392	1.06443
1577.519322	1.06443
1577.568254	1.62465
1577.617186	2.35294
1577.666119	3.58543
1577.715053	4.64986
1577.763987	5.4902
1577.812922	5.43417
1577.861858	3.7535
1577.910795	1.84874
1577.959733	2.57703
1578.008671	1.62465
1578.057610	1.28852
1578.106550	1.06443
1578.155490	1.06443
1578.204432	0.840336
1578.253374	0.896359
1578.302316	1.68067
1578.351260	0.952381
1578.400204	1.45658
1578.449150	1.56863
1578.498095	1.23249
1578.547042	1.79272
1578.595989	2.01681
1578.644938	2.18487
1578.693886	2.63305
1578.742836	4.59384
1578.791786	4.64986
1578.840738	3.69748
1578.889690	3.41737
1578.938642	1.79272
1578.987596	1.84874
1579.036550	1.96078
1579.085505	1.84874
1579.134461	1.56863
1579.183417	2.18487
1579.232374	1.45658
1579.281332	2.85714
1579.330291	2.18487
1579.379251	1.68067
1579.428211	3.69748
1579.477172	8.85154
1579.526134	22.0168
1579.575096	57.8151
1579.624060	127.899
1579.673024	249.412
1579.721989	546.443
1579.770954	889.076
1579.819920	724.426
1579.868888	409.02
1579.917855	226.555
1579.966824	126.779
1580.015793	61.0084
1580.064764	20.2801
1580.113734	10.1961
1580.162706	6.77871
1580.211679	4.87395
1580.260652	4.2577
1580.309626	4.36975
1580.358600	3.64146
1580.407576	2.91317
1580.456552	5.4902
1580.505529	14.1737
1580.554507	31.4846
1580.603485	59.6639
1580.652465	127.787
1580.701445	271.26
1580.750425	554.23
1580.799407	635.126
1580.848389	422.185
1580.897372	235.014
1580.946356	136.527
1580.995341	71.0924
1581.044326	28.5154
1581.093312	11.4846
1581.142299	7.05882
1581.191286	4.70588
1581.240275	3.13725
1581.289264	3.58543
1581.338254	4.20168
1581.387244	2.52101
1581.436236	2.80112
1581.485228	3.97759
1581.534221	9.29972
1581.583214	19.944
1581.632209	40.2801
1581.681204	80.2801
1581.730200	172.157
1581.779197	268.852
1581.828194	216.134
1581.877192	128.179
1581.926191	72.8291
1581.975191	37.6471
1582.024192	19.1036
1582.073193	7.89916
1582.122195	2.85714
1582.171198	3.80952
1582.220201	2.40896
1582.269205	2.29692
1582.318210	1.73669
1582.367216	1.34454
1582.416223	1.40056
1582.465230	2.63305
1582.514238	2.7451
1582.563247	6.16246
1582.612257	11.7647
1582.661267	20.4482
1582.710278	39.4958
1582.759290	70.1961
1582.808303	75.07
1582.857316	48.4594
1582.906330	28.4034
1582.955345	19.1036
1583.004361	9.7479
1583.053377	4.08964
1583.102394	2.57703
1583.151412	1.68067
1583.200431	1.06443
1583.249451	1.34454
1583.298471	1.34454
1583.347492	1.73669
1583.396514	1.12045
1583.445536	1.34454
1583.494559	1.45658
1583.543583	2.18487
1583.592608	3.47339
1583.641634	6.05042
1583.690660	9.69188
1583.739687	14.5098
1583.788715	20.3922
1583.837743	15.9664
1583.886773	9.07563
1583.935803	6.21849
1583.984834	4.42577
1584.033865	2.40896
1584.082898	1.84874
1584.131931	1.40056
1584.180965	0.784314
1584.229999	1.45658
1584.279035	1.62465
1584.328071	1.0084
1584.377108	0.616247
1584.426145	1.06443
1584.475184	0.896359
1584.524223	1.62465
1584.573263	1.68067
1584.622304	2.57703
1584.671345	2.18487
1584.720387	4.92997
1584.769430	7.0028
1584.818474	5.65826
1584.867519	3.69748
1584.916564	2.68908
1584.965610	2.85714
1585.014657	1.12045
1585.063704	1.73669
1585.112753	0.952381
1585.161802	1.34454
1585.210851	1.12045
1585.259902	2.18487
1585.308953	1.28852
1585.358006	0.896359
1585.407058	0.672269
1585.456112	1.06443
1585.505166	1.62465
1585.554221	1.34454
1585.603277	1.56863
1585.652334	1.90476
1585.701391	2.46499
1585.750450	3.64146
1585.799509	3.64146
1585.848568	2.01681
1585.897629	1.62465
1585.946690	2.12885
1585.995752	1.45658
1586.044815	1.34454
1586.093878	0.728291
1586.142942	1.79272
1586.192007	0.840336
1586.241073	0.560224
1586.290140	1.23249
1586.339207	1.28852
1586.388275	1.12045
1586.437344	0.616247
1586.486413	1.12045
1586.535483	1.34454
1586.584555	0.728291
1586.633626	1.23249
1586.682699	1.45658
1586.731772	1.90476
1586.780846	1.68067
1586.829921	1.62465
1586.878997	1.0084
1586.928073	1.17647
1586.977150	1.34454
1587.026228	2.01681
1587.075307	0.504202
1587.124386	0.896359
1587.173467	0.840336
1587.222547	1.23249
1587.271629	1.12045
1587.320712	0.952381
1587.369795	1.40056
1587.418879	1.06443
1587.467963	1.17647
1587.517049	1.34454
1587.566135	1.51261
1587.615222	0.784314
1587.664310	1.23249
1587.713398	1.73669
1587.762488	1.73669
1587.811578	1.96078
1587.860669	1.45658
1587.909760	1.06443
1587.958852	1.90476
1588.007946	1.28852
1588.057039	1.40056
1588.106134	1.51261
1588.155229	0.504202
1588.204325	1.17647
1588.253422	1.34454
1588.302520	1.34454
1588.351618	1.12045
1588.400717	1.34454
1588.449817	0.840336
1588.498918	1.34454
1588.548019	1.68067
1588.597122	1.34454
1588.646225	1.79272
1588.695328	2.91317
1588.744433	3.69748
1588.793538	3.41737
1588.842644	2.01681
1588.891751	1.56863
1588.940858	1.28852
1588.989966	1.17647
1589.039075	1.12045
1589.088185	0.728291
1589.137296	1.17647
1589.186407	1.06443
1589.235519	1.17647
1589.284632	1.68067
1589.333745	1.23249
1589.382860	1.0084
1589.431975	1.34454
1589.481091	1.12045
1589.530207	1.34454
1589.579325	1.79272
1589.628443	2.12885
1589.677561	1.96078
1589.726681	3.19328
1589.775802	3.08123
1589.824923	2.52101
1589.874045	2.52101
1589.923167	1.68067
1589.972291	1.45658
1590.021415	1.40056
1590.070540	1.45658
1590.119665	1.23249
1590.168792	1.0084
1590.217919	0.952381
1590.267047	1.45658
1590.316176	1.17647
1590.365305	1.73669
1590.414436	1.68067
1590.463567	1.56863
1590.512698	1.96078
1590.561831	3.36134
1590.610964	7.05882
1590.660098	9.52381
1590.709233	18.4314
1590.758369	31.5406
1590.807505	35.014
1590.856642	21.2885
1590.905780	13.0532
1590.954919	8.12325
1591.004058	5.43417
1591.053198	2.35294
1591.102339	1.28852
1591.151481	0.784314
1591.200623	0.952381
1591.249766	1.0084
1591.298910	0.896359
1591.348055	1.90476
1591.397200	1.51261
1591.446346	1.34454
1591.495493	2.35294
1591.544641	3.13725
1591.593789	3.41737
1591.642939	6.05042
1591.692089	11.3165
1591.741239	23.9216
1591.790391	31.5966
1591.839543	25.098
1591.888696	14.2857
1591.937850	9.85994
1591.987004	6.66667
1592.036160	2.96919
1592.085316	1.0084
1592.134473	0.952381
1592.183630	1.40056
1592.232788	1.06443
1592.281948	1.45658
1592.331107	0.728291
1592.380268	1.40056
1592.429429	1.28852
1592.478592	1.68067
1592.527754	2.68908
1592.576918	2.91317
1592.626082	3.52941
1592.675248	5.65826
1592.724414	9.63585
1592.773580	14.5658
1592.822748	14.0056
1592.871916	9.35574
1592.921085	4.64986
1592.970255	4.42577
1593.019425	2.57703
1593.068596	2.18487
1593.117768	1.28852
1593.166941	1.28852
1593.216114	1.28852
1593.265289	0.728291
1593.314464	1.28852
1593.363640	1.34454
1593.412816	1.12045
1593.461993	2.12885
1593.511171	2.01681
1593.560350	2.85714
1593.609530	4.59384
1593.658710	9.41176
1593.707891	13.1092
1593.757073	20.056
1593.806256	18.9916
1593.855439	12.8852
1593.904623	6.72269
1593.953808	4.31373
1594.002994	2.46499
1594.052180	1.90476
1594.101367	1.34454
1594.150555	0.952381
1594.199744	1.62465
1594.248933	1.34454
1594.298124	1.45658
1594.347315	1.90476
1594.396506	1.90476
1594.445699	1.12045
1594.494892	2.29692
1594.544086	2.52101
1594.593281	3.92157
1594.642476	5.37815
1594.691673	8.40336
1594.740870	16.5826
1594.790067	14.6218
1594.839266	9.80392
1594.888465	5.60224
1594.937665	4.64986
1594.986866	2.29692
1595.036068	1.56863
1595.085270	1.0084
1595.134473	1.5126
1595.183677	1.34454
1595.232882	1.28852
1595.282087	1.62465
1595.331293	1.40056
1595.380500	1.51261
1595.429708	1.68067
1595.478916	3.41737
1595.528125	6.38656
1595.577335	10.4202
1595.626546	23.4174
1595.675757	41.1204
1595.724969	75.4622
1595.774182	78.4874
1595.823396	45.9384
1595.872611	29.6919
1595.921826	15.8543
1595.971042	10.9804
1596.020259	4.36975
1596.069476	1.73669
1596.118694	1.56863
1596.167914	1.28852
1596.217133	1.62465
1596.266354	0.840336
1596.315575	1.56863
[truncated: 89,360 more rows]
