# Supplementary material for: Glyco-engineered MDCK cells display preferred receptors of H3N2 influenza absent in eggs used for vaccines
Source: Nat Commun. 2023 Oct 4;14:6178. doi: 10.1038/s41467-023-41908-0 (PMC10551000; doi:10.1038/s41467-023-41908-0)
Supplement: Supplementary file 6 — Source Data [file 41467_2023_41908_MOESM6_ESM.zip › Source Data/Source Data - text files/SFig-10a hCK N-Glycans.txt]

1499.410427	1.17647
1499.458132	1.68067
1499.505837	2.29692
1499.553543	2.85714
1499.601249	3.02521
1499.648957	3.41737
1499.696665	6.16247
1499.744374	5.26611
1499.792084	3.92157
1499.839794	3.69748
1499.887506	3.69748
1499.935218	2.52101
1499.982930	2.01681
1500.030644	2.01681
1500.078358	1.45658
1500.126073	1.73669
1500.173789	1.17647
1500.221505	0.952381
1500.269223	1.06443
1500.316941	1.28852
1500.364660	2.2409
1500.412379	1.96078
1500.460100	1.28852
1500.507821	2.29692
1500.555543	1.90476
1500.603265	3.69748
1500.650989	4.36975
1500.698713	5.77031
1500.746438	5.26611
1500.794163	3.52941
1500.841890	3.19328
1500.889617	2.29692
1500.937345	2.07283
1500.985074	2.12885
1501.032803	1.40056
1501.080533	1.5126
1501.128264	1.79272
1501.175996	1.96078
1501.223728	1.17647
1501.271462	1.56863
1501.319196	1.90476
1501.366931	1.45658
1501.414666	1.34454
1501.462402	1.0084
1501.510139	2.46499
1501.557877	2.2409
1501.605616	2.63305
1501.653355	2.40896
1501.701095	3.64146
1501.748836	5.37815
1501.796578	3.80952
1501.844320	3.19328
1501.892063	2.2409
1501.939807	2.35294
1501.987552	1.79272
1502.035297	1.79272
1502.083043	1.51261
1502.130790	1.68067
1502.178538	2.07283
1502.226286	1.79272
1502.274035	1.34454
1502.321785	2.18487
1502.369536	1.56863
1502.417287	1.5126
1502.465040	2.01681
1502.512793	1.79272
1502.560546	1.90476
1502.608301	3.02521
1502.656056	5.43417
1502.703812	5.9944
1502.751569	4.70588
1502.799326	3.64146
1502.847085	1.84874
1502.894844	1.28852
1502.942604	2.35294
1502.990364	1.51261
1503.038126	2.01681
1503.085888	1.96078
1503.133650	0.952381
1503.181414	1.62465
1503.229178	1.56863
1503.276944	1.62465
1503.324709	1.45658
1503.372476	1.73669
1503.420244	1.56863
1503.468012	2.40896
1503.515781	1.68067
1503.563550	2.12885
1503.611321	5.15406
1503.659092	5.77031
1503.706864	6.83473
1503.754637	6.16247
1503.802410	4.48179
1503.850184	3.69748
1503.897959	3.36134
1503.945735	1.96078
1503.993511	2.01681
1504.041289	1.34454
1504.089067	1.56863
1504.136846	2.29692
1504.184625	2.07283
1504.232405	1.96078
1504.280186	1.17647
1504.327968	2.18487
1504.375751	2.01681
1504.423534	2.40896
1504.471318	1.40056
1504.519103	2.12885
1504.566889	2.29692
1504.614675	3.92157
1504.662462	4.70588
1504.710250	6.10644
1504.758039	4.14566
1504.805828	3.52941
1504.853618	2.63305
1504.901409	2.52101
1504.949201	1.90476
1504.996993	1.68067
1505.044787	1.84874
1505.092581	1.73669
1505.140375	1.06443
1505.188171	1.40056
1505.235967	1.56863
1505.283764	2.7451
1505.331562	1.06443
1505.379360	2.07283
1505.427160	1.51261
1505.474960	2.52101
1505.522760	2.96919
1505.570562	2.18487
1505.618364	3.08123
1505.666167	3.58543
1505.713971	4.20168
1505.761776	5.60224
1505.809581	3.7535
1505.857387	1.90476
1505.905194	1.79272
1505.953002	2.40896
1506.000810	2.07283
1506.048619	2.7451
1506.096429	2.07283
1506.144240	1.73669
1506.192051	2.46499
1506.239863	1.73669
1506.287676	1.45658
1506.335490	1.45658
1506.383304	1.40056
1506.431119	2.46499
1506.478935	3.08123
1506.526752	2.63305
1506.574570	4.31373
1506.622388	6.44258
1506.670207	10.4202
1506.718027	13.6134
1506.765847	10.7563
1506.813668	6.16247
1506.861490	4.98599
1506.909313	3.97759
1506.957137	2.35294
1507.004961	2.2409
1507.052786	1.84874
1507.100612	2.35294
1507.148439	2.40896
1507.196266	1.12045
1507.244094	2.18487
1507.291923	2.35294
1507.339753	1.45658
1507.387583	2.12885
1507.435414	1.62465
1507.483246	1.56863
1507.531079	2.18487
1507.578912	3.02521
1507.626746	5.88235
1507.674581	8.57143
1507.722417	9.2437
1507.770253	9.07563
1507.818091	4.31373
1507.865929	3.97759
1507.913767	3.13725
1507.961607	2.85714
1508.009447	1.96078
1508.057288	2.35294
1508.105130	2.07283
1508.152972	1.73669
1508.200816	2.2409
1508.248660	1.56863
1508.296504	2.01681
1508.344350	1.45658
1508.392196	1.73669
1508.440043	1.73669
1508.487891	2.07283
1508.535740	2.52101
1508.583589	3.52941
1508.631439	4.53782
1508.679290	6.72269
1508.727142	5.93838
1508.774994	5.82633
1508.822847	3.58543
1508.870701	2.91317
1508.918556	1.79272
1508.966411	2.2409
1509.014267	1.40056
1509.062124	1.79272
1509.109982	2.01681
1509.157841	1.90476
1509.205700	2.18487
1509.253560	1.84874
1509.301420	1.79272
1509.349282	1.79272
1509.397144	2.57703
1509.445007	1.56863
1509.492871	1.73669
1509.540736	2.46499
1509.588601	2.29692
1509.636467	3.58543
1509.684334	4.64986
1509.732201	4.53782
1509.780070	3.41737
1509.827939	3.30532
1509.875808	2.01681
1509.923679	1.96078
1509.971550	1.79272
1510.019423	1.73669
1510.067295	1.45658
1510.115169	1.84874
1510.163043	2.40896
1510.210919	1.45658
1510.258795	1.56863
1510.306671	1.17647
1510.354549	1.45658
1510.402427	1.06443
1510.450306	1.79272
1510.498185	1.73669
1510.546066	1.84874
1510.593947	2.35294
1510.641829	3.08123
1510.689712	3.19328
1510.737595	2.18487
1510.785480	2.46499
1510.833365	1.68067
1510.881250	1.56863
1510.929137	1.73669
1510.977024	1.34454
1511.024912	1.84874
1511.072801	1.28852
1511.120691	1.51261
1511.168581	1.5126
1511.216472	1.12045
1511.264364	1.28852
1511.312257	1.62465
1511.360150	2.40896
1511.408044	1.45658
1511.455939	1.79272
1511.503835	2.35294
1511.551731	2.18487
1511.599628	2.29692
1511.647526	4.48179
1511.695425	5.88235
1511.743324	4.64986
1511.791224	4.87395
1511.839125	3.64146
1511.887027	3.36134
1511.934930	2.01681
1511.982833	1.56863
1512.030737	1.62465
1512.078642	1.56863
1512.126547	1.56863
1512.174453	1.68067
1512.222360	1.28852
1512.270268	1.45658
1512.318177	1.40056
1512.366086	1.45658
1512.413996	1.06443
1512.461907	2.52101
1512.509818	1.84874
1512.557731	2.63305
1512.605644	3.08123
1512.653558	5.71429
1512.701472	5.77031
1512.749388	4.2577
1512.797304	3.08123
1512.845221	2.01681
1512.893138	3.13725
1512.941057	1.90476
1512.988976	1.73669
1513.036896	1.34454
1513.084816	1.79272
1513.132738	1.12045
1513.180660	1.56863
1513.228583	1.40056
1513.276507	1.56863
1513.324431	1.23249
1513.372357	1.90476
1513.420283	1.90476
1513.468209	2.40896
1513.516137	1.79272
1513.564065	1.79272
1513.611994	2.7451
1513.659924	4.53782
1513.707854	4.59384
1513.755786	4.03361
1513.803718	2.52101
1513.851651	2.2409
1513.899584	1.84874
1513.947519	1.90476
1513.995454	1.23249
1514.043389	1.23249
1514.091326	1.12045
1514.139263	1.62465
1514.187202	1.34454
1514.235141	1.51261
1514.283080	1.0084
1514.331021	1.40056
1514.378962	1.79272
1514.426904	1.28852
1514.474846	1.56863
1514.522790	1.96078
1514.570734	2.40896
1514.618679	2.85714
1514.666625	3.13725
1514.714571	4.53782
1514.762518	3.02521
1514.810466	2.35294
1514.858415	2.7451
1514.906365	1.90476
1514.954315	2.18487
1515.002266	1.17647
1515.050218	1.84874
1515.098170	1.62465
1515.146124	1.51261
1515.194078	2.40896
1515.242033	2.63305
1515.289988	1.68067
1515.337945	1.56863
1515.385902	1.34454
1515.433859	1.51261
1515.481818	1.56863
1515.529778	1.90476
1515.577738	3.13725
1515.625699	3.19328
1515.673660	4.87395
1515.721623	3.80952
1515.769586	3.92157
1515.817550	3.13725
1515.865514	2.18487
1515.913480	2.91317
1515.961446	1.40056
1516.009413	1.51261
1516.057381	1.12045
1516.105349	1.84874
1516.153319	1.23249
1516.201289	1.79272
1516.249259	1.17647
1516.297231	1.40056
1516.345203	1.84874
1516.393176	1.79272
1516.441150	1.84874
1516.489125	2.63305
1516.537100	2.80112
1516.585076	3.36134
1516.633053	3.86555
1516.681030	4.31373
1516.729009	4.53781
1516.776988	4.31373
1516.824968	2.91317
1516.872948	2.18487
1516.920930	2.29692
1516.968912	1.62465
1517.016895	1.28852
1517.064878	1.34454
1517.112863	1.17647
1517.160848	1.12045
1517.208834	1.73669
1517.256821	1.84874
1517.304808	1.51261
1517.352796	2.12885
1517.400785	1.56863
1517.448775	2.96919
1517.496766	2.68908
1517.544757	4.2577
1517.592749	4.64986
1517.640742	6.66667
1517.688735	10.9244
1517.736729	14.0056
1517.784724	9.69188
1517.832720	6.61064
1517.880717	4.42577
1517.928714	2.63305
1517.976712	1.45658
1518.024711	1.79272
1518.072711	1.79272
1518.120711	1.73669
1518.168712	2.01681
1518.216714	2.01681
1518.264717	1.45658
1518.312720	1.51261
1518.360724	1.79272
1518.408729	0.952381
1518.456735	2.29692
1518.504741	3.30532
1518.552748	3.80952
1518.600756	4.31373
1518.648765	6.89076
1518.696775	11.9888
1518.744785	8.62745
1518.792796	6.27451
1518.840807	5.71429
1518.888820	3.64146
1518.936833	3.7535
1518.984847	2.7451
1519.032862	1.06443
1519.080878	1.45658
1519.128894	0.840336
1519.176911	1.68067
1519.224929	1.56863
1519.272947	2.01681
1519.320967	2.01681
1519.368987	1.68067
1519.417008	2.2409
1519.465029	2.46499
1519.513052	2.7451
1519.561075	3.58543
1519.609099	5.32213
1519.657123	5.71429
1519.705149	9.2437
1519.753175	8.51541
1519.801202	4.64986
1519.849229	2.35294
1519.897258	1.62465
1519.945287	2.01681
1519.993317	1.90476
1520.041348	1.90476
1520.089379	1.90476
1520.137411	1.51261
1520.185444	1.90476
1520.233478	2.01681
1520.281513	1.28852
1520.329548	1.0084
1520.377584	1.96078
1520.425621	1.23249
1520.473658	1.84874
1520.521697	2.85714
1520.569736	3.36134
1520.617775	2.85714
1520.665816	5.4902
1520.713857	5.82633
1520.761899	5.82633
1520.809942	3.41737
1520.857986	1.90476
1520.906030	2.12885
1520.954075	0.840336
1521.002121	2.18487
1521.050168	1.51261
1521.098215	1.90476
1521.146263	1.40056
1521.194312	1.56863
1521.242362	1.12045
1521.290413	1.40056
1521.338464	1.90476
1521.386516	1.79272
1521.434568	1.56863
1521.482622	1.62465
1521.530676	2.2409
1521.578731	1.12045
1521.626787	3.97759
1521.674843	3.64146
1521.722901	3.52941
1521.770959	2.96919
1521.819017	3.41737
1521.867077	2.57703
1521.915137	2.01681
1521.963198	1.17647
1522.011260	1.62465
1522.059323	1.34454
1522.107386	1.45658
1522.155450	1.28852
1522.203515	1.40056
1522.251581	0.840336
1522.299647	1.79272
1522.347714	1.17647
1522.395782	1.73669
1522.443851	1.45658
1522.491920	2.35294
1522.539990	3.36134
1522.588061	2.85714
1522.636133	3.2493
1522.684205	5.21008
1522.732279	6.16247
1522.780353	3.69748
1522.828427	3.02521
1522.876503	2.2409
1522.924579	2.40896
1522.972656	2.07283
1523.020734	1.62465
1523.068812	1.17647
1523.116892	1.12045
1523.164972	1.28852
1523.213052	2.18487
1523.261134	1.40056
1523.309216	1.23249
1523.357299	0.784314
1523.405383	1.34454
1523.453468	1.90476
1523.501553	2.07283
1523.549639	2.91317
1523.597726	2.85714
1523.645814	4.36975
1523.693902	4.31373
1523.741991	3.86555
1523.790081	3.41737
1523.838172	3.36134
1523.886263	3.47339
1523.934355	1.51261
1523.982448	2.2409
1524.030542	1.0084
1524.078637	1.79272
1524.126732	1.90476
1524.174828	1.68067
1524.222924	1.62465
1524.271022	2.2409
1524.319120	1.79272
1524.367219	1.23249
1524.415319	1.84874
1524.463419	2.29692
1524.511521	3.19328
1524.559623	3.13725
1524.607726	3.58543
1524.655829	5.26611
1524.703933	6.77871
1524.752039	6.89076
1524.800144	4.08964
1524.848251	4.14566
1524.896358	3.64146
1524.944466	2.68908
1524.992575	2.01681
1525.040685	2.18487
1525.088795	1.79272
1525.136907	1.51261
1525.185018	1.68067
1525.233131	2.29692
1525.281244	2.07283
1525.329359	2.29692
1525.377474	1.62465
1525.425589	2.2409
1525.473706	1.51261
1525.521823	3.13725
1525.569941	5.82633
1525.618060	8.57143
1525.666179	13.2213
1525.714299	17.7031
1525.762420	17.0308
1525.810542	10.7003
1525.858665	7.56303
1525.906788	5.9944
1525.954912	3.36134
1526.003037	2.18487
1526.051163	2.12885
1526.099289	2.40896
1526.147416	2.7451
1526.195544	1.68067
1526.243672	1.23249
1526.291802	2.01681
1526.339932	2.01681
1526.388063	2.63305
1526.436194	1.51261
1526.484327	3.41737
1526.532460	3.2493
1526.580594	5.04202
1526.628728	8.79552
1526.676864	12.2129
1526.725000	14.6779
1526.773137	12.437
1526.821275	7.33894
1526.869413	5.43417
1526.917552	3.80952
1526.965692	2.80112
1527.013833	2.46499
1527.061975	1.56863
1527.110117	2.01681
1527.158260	0.952381
1527.206404	1.12045
1527.254548	1.23249
1527.302694	2.18487
1527.350840	1.62465
1527.398986	1.90476
1527.447134	1.45658
1527.495282	1.79272
1527.543431	2.7451
1527.591581	3.97759
1527.639732	5.88235
1527.687883	8.06723
1527.736035	7.84314
1527.784188	5.4902
1527.832342	4.42577
1527.880496	2.52101
1527.928651	2.2409
1527.976807	2.07283
1528.024964	2.12885
1528.073121	1.51261
1528.121280	1.84874
1528.169439	2.35294
1528.217598	1.56863
1528.265759	1.73669
1528.313920	1.84874
1528.362082	2.01681
1528.410245	2.01681
1528.458408	1.73669
1528.506573	1.96078
1528.554738	2.7451
1528.602903	3.69748
1528.651070	4.70588
1528.699237	4.98599
1528.747405	6.4986
1528.795574	4.70588
1528.843744	3.69748
1528.891914	2.80112
1528.940085	1.84874
1528.988257	1.84874
1529.036430	1.45658
1529.084603	1.28852
1529.132777	1.40056
1529.180952	1.45658
1529.229128	1.73669
1529.277304	1.68067
1529.325481	1.73669
1529.373659	1.62465
1529.421838	2.07283
1529.470017	1.73669
1529.518197	1.68067
1529.566378	1.40056
1529.614560	2.35294
1529.662743	3.2493
1529.710926	4.53782
1529.759110	4.31373
1529.807295	3.92157
1529.855480	3.30532
1529.903666	2.52101
1529.951853	1.73669
1530.000041	1.56863
1530.048230	1.17647
1530.096419	1.23249
1530.144609	1.40056
1530.192800	1.90476
1530.240992	2.2409
1530.289184	1.90476
1530.337377	1.90476
1530.385571	1.84874
1530.433765	1.62465
1530.481961	2.07283
1530.530157	1.28852
1530.578354	2.12885
1530.626552	2.68908
1530.674750	3.64146
1530.722949	4.2577
1530.771149	4.2577
1530.819350	2.85714
1530.867551	2.57703
1530.915753	1.79272
1530.963956	2.01681
1531.012160	1.45658
1531.060365	1.12045
1531.108570	1.0084
1531.156776	1.28852
1531.204983	1.51261
1531.253190	1.73669
1531.301398	1.96078
1531.349607	1.56863
1531.397817	1.45658
1531.446028	1.40056
1531.494239	2.40896
1531.542451	2.07283
1531.590664	2.2409
1531.638878	3.13725
1531.687092	4.2577
1531.735307	3.92157
1531.783523	3.52941
1531.831739	2.35294
1531.879957	2.29692
1531.928175	2.35294
1531.976394	0.952381
1532.024614	0.728291
1532.072834	1.06443
1532.121055	2.29692
1532.169277	2.2409
1532.217500	1.12045
1532.265723	1.68067
1532.313947	1.79272
1532.362172	1.62465
1532.410398	2.2409
1532.458625	1.84874
1532.506852	1.90476
1532.555080	2.2409
1532.603309	3.41737
1532.651538	4.87395
1532.699768	6.61064
1532.748000	5.32213
1532.796231	4.14566
1532.844464	3.86555
1532.892697	3.52941
1532.940931	2.35294
1532.989166	1.84874
1533.037402	1.34454
1533.085638	1.56863
1533.133875	2.12885
1533.182113	1.45658
1533.230352	1.62465
1533.278591	2.35294
1533.326831	1.40056
1533.375072	2.57703
1533.423314	3.02521
1533.471556	2.96919
1533.519799	3.02521
1533.568043	3.80952
1533.616288	6.55462
1533.664534	8.79552
1533.712780	11.3726
1533.761027	11.0924
1533.809274	6.4986
1533.857523	5.65826
1533.905772	3.2493
1533.954022	3.52941
1534.002273	2.07283
1534.050525	2.12885
1534.098777	1.79272
1534.147030	1.79272
1534.195284	1.96078
1534.243538	1.51261
1534.291794	1.40056
1534.340050	2.52101
1534.388307	2.2409
1534.436564	2.96919
1534.484822	2.29692
1534.533082	2.80112
1534.581341	4.20168
1534.629602	5.9944
1534.677863	7.28291
1534.726126	8.79552
1534.774389	7.39496
1534.822652	5.4902
1534.870917	3.08123
1534.919182	3.52941
1534.967448	3.08123
1535.015715	1.17647
1535.063982	1.73669
1535.112250	1.68067
1535.160519	1.56863
1535.208789	1.90476
1535.257059	2.12885
1535.305331	2.2409
1535.353603	1.62465
1535.401875	2.96919
1535.450149	2.46499
1535.498423	3.41737
1535.546698	3.2493
1535.594974	4.08964
1535.643251	3.80952
1535.691528	5.71429
1535.739806	6.89076
1535.788085	5.43417
1535.836365	4.36975
1535.884645	2.80112
1535.932926	2.40896
1535.981208	2.7451
1536.029491	1.79272
1536.077774	1.68067
1536.126058	0.896359
1536.174343	1.84874
1536.222629	1.73669
1536.270915	1.56863
1536.319202	1.68067
1536.367490	1.62465
1536.415779	1.56863
1536.464069	2.01681
1536.512359	1.73669
1536.560650	3.30532
1536.608942	3.47339
1536.657234	4.87395
1536.705527	5.15406
1536.753821	4.70588
1536.802116	4.70588
1536.850412	3.19328
1536.898708	2.57703
1536.947005	1.84874
1536.995303	2.29692
1537.043601	1.90476
1537.091901	1.45658
1537.140201	1.51261
1537.188502	1.56863
1537.236803	1.90476
1537.285106	1.23249
1537.333409	1.84874
1537.381713	2.12885
1537.430017	2.80112
1537.478323	1.96078
1537.526629	2.40896
1537.574936	2.35294
1537.623244	3.36134
1537.671552	5.60224
1537.719861	5.54622
1537.768171	3.97759
1537.816482	4.70588
1537.864793	2.91317
1537.913106	3.19328
1537.961419	2.46499
1538.009732	1.68067
1538.058047	1.17647
1538.106362	1.84874
1538.154678	1.84874
1538.202995	1.84874
1538.251313	1.73669
1538.299631	2.68908
1538.347950	2.18487
1538.396270	2.7451
1538.444590	2.68908
1538.492912	3.08123
1538.541234	2.80112
1538.589557	4.03361
1538.637880	10.028
1538.686205	14.3417
1538.734530	21.1765
1538.782856	17.479
1538.831182	11.7087
1538.879510	8.40336
1538.927838	6.61064
1538.976167	4.53782
1539.024497	2.63305
1539.072827	2.29692
1539.121158	1.51261
1539.169490	1.79272
1539.217823	2.12885
1539.266156	1.56863
1539.314491	1.45658
1539.362826	1.73669
1539.411161	1.73669
1539.459498	2.63305
1539.507835	2.68908
1539.556173	3.7535
1539.604512	5.93838
1539.652852	9.2437
1539.701192	12.6611
1539.749533	16.6947
1539.797875	12.2689
1539.846217	8.01121
1539.894561	5.88235
1539.942905	4.42577
1539.991250	3.7535
1540.039595	1.68067
1540.087942	1.79272
1540.136289	1.56863
1540.184637	1.56863
1540.232985	1.34454
1540.281335	1.0084
1540.329685	1.28852
1540.378036	2.29692
1540.426388	2.68908
1540.474740	2.68908
1540.523093	2.63305
1540.571447	2.85714
1540.619802	3.92157
1540.668157	5.60224
1540.716514	8.40336
1540.764871	9.2437
1540.813228	7.67507
1540.861587	6.55462
1540.909946	3.52941
1540.958306	3.36134
1541.006667	2.18487
1541.055029	1.62465
1541.103391	1.62465
1541.151754	1.23249
1541.200118	1.45658
1541.248483	0.840336
1541.296848	2.2409
1541.345214	2.01681
1541.393581	1.45658
1541.441949	2.40896
1541.490317	2.18487
1541.538686	2.7451
1541.587056	2.7451
1541.635427	3.13725
1541.683798	4.2577
1541.732170	5.65826
1541.780543	5.9944
1541.828917	3.97759
1541.877291	3.41737
1541.925667	1.73669
1541.974043	3.13725
1542.022419	1.96078
1542.070797	1.79272
1542.119175	1.56863
1542.167554	2.07283
1542.215934	1.17647
1542.264314	0.896359
1542.312696	1.23249
1542.361078	1.56863
1542.409461	2.40896
1542.457844	2.18487
1542.506228	1.56863
1542.554613	2.57703
1542.602999	2.01681
1542.651386	3.47339
1542.699773	4.36975
1542.748161	4.2577
1542.796550	4.87395
1542.844940	2.57703
1542.893330	2.68908
1542.941721	1.79272
1542.990113	1.90476
1543.038506	2.12885
1543.086899	1.06443
1543.135294	2.01681
1543.183689	2.29692
1543.232084	2.2409
1543.280481	1.79272
1543.328878	1.62465
1543.377276	1.84874
1543.425675	2.68908
1543.474074	2.63305
1543.522475	2.52101
1543.570876	1.56863
1543.619277	2.2409
1543.667680	3.64146
1543.716083	3.41737
1543.764487	2.96919
1543.812892	3.30532
1543.861298	2.07283
1543.909704	2.01681
1543.958111	1.17647
1544.006519	1.62465
1544.054927	2.2409
1544.103337	1.51261
1544.151747	1.40056
1544.200158	1.40056
1544.248569	2.01681
1544.296982	1.62465
1544.345395	1.96078
1544.393809	1.90476
1544.442224	2.2409
1544.490639	2.18487
1544.539055	2.52101
1544.587472	3.08123
1544.635890	2.40896
1544.684308	4.14566
1544.732728	4.20168
1544.781148	3.58543
1544.829568	2.7451
1544.877990	2.46499
1544.926412	1.73669
1544.974835	2.85714
1545.023259	1.79272
1545.071684	1.84874
1545.120109	1.45658
1545.168535	1.28852
1545.216962	1.17647
1545.265389	2.2409
1545.313818	2.18487
1545.362247	2.52101
1545.410677	1.90476
1545.459107	2.18487
1545.507539	1.90476
1545.555971	2.2409
1545.604404	3.02521
1545.652837	3.7535
1545.701272	4.48179
1545.749707	6.21849
1545.798143	3.19328
1545.846579	2.40896
1545.895017	2.01681
1545.943455	2.07283
1545.991894	1.79272
1546.040334	1.96078
1546.088774	1.62465
1546.137215	2.12885
1546.185657	1.51261
1546.234100	1.79272
1546.282544	1.79272
1546.330988	2.80112
1546.379433	2.18487
1546.427879	1.84874
1546.476325	2.46499
1546.524773	2.29692
1546.573221	3.52941
1546.621670	3.64146
1546.670119	2.80112
1546.718569	3.80952
1546.767021	4.03361
1546.815472	3.92157
1546.863925	2.85714
1546.912378	1.90476
1546.960833	2.07283
1547.009288	2.40896
1547.057743	2.52101
1547.106200	2.2409
1547.154657	2.80112
1547.203115	2.29692
1547.251573	1.79272
1547.300033	3.08123
1547.348493	2.52101
1547.396954	2.46499
1547.445416	3.08123
1547.493878	5.60224
1547.542341	7.67507
1547.590805	15.3501
1547.639270	21.8487
1547.687736	35.9664
1547.736202	46.6667
1547.784669	44.1457
1547.833137	26.4986
1547.881605	19.6639
1547.930075	11.9888
1547.978545	7.28291
1548.027016	4.42577
1548.075487	2.35294
1548.123960	2.68908
1548.172433	2.91317
1548.220907	2.35294
1548.269381	3.02521
1548.317857	2.01681
1548.366333	2.07283
1548.414810	2.2409
1548.463287	3.02521
1548.511766	4.7619
1548.560245	7.73109
1548.608725	13.8375
1548.657205	21.7927
1548.705687	29.4678
1548.754169	36.9748
1548.802652	28.9636
1548.851136	19.944
1548.899620	11.2605
1548.948106	7.89916
1548.996592	5.93838
1549.045078	3.52941
1549.093566	2.68908
1549.142054	1.62465
1549.190543	2.85714
1549.239033	2.96919
1549.287524	1.73669
1549.336015	2.2409
1549.384507	2.2409
1549.433000	2.91317
1549.481493	3.13725
1549.529988	6.77871
1549.578483	10.2521
1549.626979	16.0784
1549.675475	26.2185
1549.723973	43.5854
1549.772471	45.8824
1549.820970	40.112
1549.869469	22.0728
1549.917970	15.4622
1549.966471	11.5406
1550.014973	5.4902
1550.063476	3.97759
1550.111979	2.29692
1550.160483	2.68908
1550.208988	2.40896
1550.257494	2.01681
1550.306001	3.08123
1550.354508	2.63305
1550.403016	2.01681
1550.451525	2.96919
1550.500034	3.52941
1550.548545	5.21008
1550.597056	9.41177
1550.645567	12.2129
1550.694080	18.2073
1550.742593	28.6835
1550.791107	28.1232
1550.839622	20.9524
1550.888138	14.3417
1550.936654	7.73109
1550.985171	6.89076
1551.033689	5.32213
1551.082208	3.58543
1551.130727	2.29692
1551.179247	2.35294
1551.227768	2.35294
1551.276290	1.96078
1551.324812	2.01681
1551.373336	2.07283
1551.421860	2.46499
1551.470384	2.35294
1551.518910	3.47339
1551.567436	4.31373
1551.615963	5.77031
1551.664491	7.22689
1551.713019	11.1485
1551.761548	11.4846
1551.810078	11.5406
1551.858609	8.0112
1551.907141	6.10644
1551.955673	5.71429
1552.004206	3.80952
1552.052740	2.57703
1552.101274	1.45658
1552.149810	2.40896
1552.198346	2.57703
1552.246883	2.2409
1552.295420	1.90476
1552.343959	1.68067
1552.392498	2.29692
1552.441038	2.35294
1552.489578	1.90476
1552.538120	1.84874
1552.586662	4.48179
1552.635205	4.92997
1552.683749	6.77871
1552.732293	7.39496
1552.780838	7.78712
1552.829384	6.77871
1552.877931	5.60224
1552.926478	3.02521
1552.975027	2.91317
1553.023576	1.56863
1553.072125	1.90476
1553.120676	2.2409
1553.169227	1.62465
1553.217779	1.84874
1553.266332	2.52101
1553.314885	2.18487
1553.363440	1.73669
1553.411995	2.12885
1553.460551	2.07283
1553.509107	2.68908
1553.557665	3.41737
1553.606223	4.2577
1553.654781	4.98599
1553.703341	5.21008
1553.751901	6.44258
1553.800463	6.16247
1553.849024	3.86555
1553.897587	2.7451
1553.946151	3.2493
1553.994715	2.63305
1554.043280	1.96078
1554.091845	2.35294
1554.140412	1.68067
1554.188979	1.45658
1554.237547	2.07283
1554.286116	1.51261
1554.334685	1.62465
1554.383255	2.07283
1554.431826	2.46499
1554.480398	2.52101
1554.528971	2.35294
1554.577544	2.91317
1554.626118	3.97759
1554.674693	5.71429
1554.723268	4.81793
1554.771845	4.81793
1554.820422	4.98599
1554.868999	3.13725
1554.917578	3.30532
1554.966157	2.18487
1555.014738	2.12885
1555.063318	1.90476
1555.111900	1.68067
1555.160482	2.07283
1555.209066	2.29692
1555.257649	1.96078
1555.306234	1.56863
1555.354819	2.68908
1555.403406	1.96078
1555.451993	2.01681
1555.500580	2.91317
1555.549169	2.80112
1555.597758	4.03361
1555.646348	4.92997
1555.694939	7.05882
1555.743530	6.94678
1555.792122	5.54622
1555.840715	4.87395
1555.889309	3.80952
1555.937904	2.91317
1555.986499	1.45658
1556.035095	1.68067
1556.083692	1.45658
1556.132289	1.96078
1556.180888	1.40056
1556.229487	1.28852
1556.278087	2.35294
1556.326687	1.56863
1556.375288	2.2409
1556.423891	2.52101
1556.472493	2.40896
1556.521097	2.63305
1556.569701	3.36134
1556.618307	4.36975
1556.666913	4.70588
1556.715519	6.16247
1556.764127	5.77031
1556.812735	4.2577
1556.861344	3.30532
1556.909953	2.40896
1556.958564	2.7451
1557.007175	2.29692
1557.055787	2.01681
1557.104400	2.18487
1557.153013	1.73669
1557.201628	1.90476
1557.250243	1.28852
1557.298858	1.28852
1557.347475	2.2409
1557.396092	1.40056
1557.444710	1.62465
1557.493329	2.46499
1557.541949	2.57703
1557.590569	3.69748
1557.639190	3.80952
1557.687812	5.15406
1557.736434	7.17087
1557.785058	4.20168
1557.833682	5.15406
1557.882307	3.02521
1557.930932	3.08123
1557.979559	3.2493
1558.028186	1.68067
1558.076814	1.68067
1558.125442	2.18487
1558.174072	1.79272
1558.222702	1.96078
1558.271333	2.07283
1558.319965	1.90476
1558.368597	1.28852
1558.417230	2.01681
1558.465864	2.18487
1558.514499	2.40896
1558.563135	4.14566
1558.611771	4.20168
1558.660408	5.21008
1558.709046	7.0028
1558.757684	7.17087
1558.806323	5.65826
1558.854964	5.15406
1558.903604	2.68908
1558.952246	3.92157
1559.000888	2.12885
1559.049531	2.29692
1559.098175	2.35294
1559.146820	1.51261
1559.195465	1.96078
1559.244111	1.56863
1559.292758	1.79272
1559.341406	1.5126
1559.390054	1.62465
1559.438703	2.80112
1559.487353	1.68067
1559.536004	2.35294
1559.584655	2.96919
1559.633308	4.87395
1559.681960	4.81793
1559.730614	6.44258
1559.779269	6.72269
1559.827924	5.21008
1559.876580	3.47339
1559.925237	2.96919
1559.973894	3.52941
1560.022552	3.30532
1560.071211	2.35294
1560.119871	1.90476
1560.168532	1.62465
1560.217193	1.84874
1560.265855	1.0084
1560.314518	1.23249
1560.363181	1.73669
1560.411846	1.40056
1560.460511	1.84874
1560.509177	2.68908
1560.557843	2.35294
1560.606511	2.57703
1560.655179	3.58543
1560.703848	5.43417
1560.752517	5.82633
1560.801188	4.14566
1560.849859	3.19328
1560.898531	2.68908
1560.947204	3.2493
1560.995877	2.35294
1561.044551	1.96078
1561.093226	1.45658
1561.141902	1.79272
1561.190578	2.80112
1561.239256	1.68067
1561.287933	1.28852
1561.336612	2.12885
1561.385292	1.56863
1561.433972	2.52101
1561.482653	2.7451
1561.531335	1.90476
1561.580017	2.52101
1561.628701	5.09804
1561.677385	5.77031
1561.726070	7.507
1561.774755	6.44258
1561.823441	5.09804
1561.872129	3.97759
1561.920816	3.7535
1561.969505	2.57703
1562.018194	2.29692
1562.066885	1.84874
1562.115575	1.62465
1562.164267	0.952381
1562.212960	1.84874
1562.261653	1.68067
1562.310347	1.23249
1562.359041	1.40056
1562.407737	1.79272
1562.456433	1.62465
1562.505130	2.29692
1562.553828	2.68908
1562.602526	2.96919
1562.651225	4.20168
1562.699925	4.20168
1562.748626	7.11485
1562.797328	5.93838
1562.846030	4.2577
1562.894733	2.7451
1562.943437	3.08123
1562.992141	1.40056
1563.040847	2.12885
1563.089553	1.79272
1563.138259	1.45658
1563.186967	1.5126
1563.235675	1.84874
1563.284384	1.62465
1563.333094	1.62465
1563.381805	2.18487
1563.430516	2.85714
1563.479228	3.08123
1563.527941	5.65826
1563.576655	7.17087
1563.625369	10.5322
1563.674085	16.1345
1563.722801	23.6415
1563.771517	24.93
1563.820235	18.4874
1563.868953	11.5966
1563.917672	5.93838
1563.966392	4.92997
1564.015112	2.80112
1564.063833	2.12885
1564.112555	1.68067
1564.161278	1.68067
1564.210002	2.12885
1564.258726	1.90476
1564.307451	2.40896
1564.356177	1.90476
1564.404903	1.90476
1564.453631	3.30532
1564.502359	3.97759
1564.551088	4.81793
1564.599817	8.51541
1564.648547	12.2689
1564.697279	24.0336
1564.746010	26.7787
1564.794743	26.1625
1564.843476	15.2941
1564.892211	10.3081
1564.940945	7.45098
1564.989681	6.4986
1565.038418	3.08123
1565.087155	1.84874
1565.135893	2.29692
1565.184631	1.96078
1565.233371	0.896359
1565.282111	2.12885
1565.330852	1.56863
1565.379594	2.7451
1565.428336	2.29692
1565.477080	4.42577
1565.525824	4.81793
1565.574568	7.78711
1565.623314	13.5014
1565.672060	23.3613
1565.720807	33.7255
1565.769555	47.451
1565.818303	34.6218
1565.867053	23.8095
1565.915803	13.4454
1565.964554	8.17927
1566.013305	5.04202
1566.062058	3.08123
1566.110811	2.40896
1566.159565	2.2409
1566.208319	1.73669
1566.257075	2.18487
1566.305831	2.63305
1566.354588	2.52101
1566.403345	3.02521
1566.452104	2.63305
1566.500863	3.80952
1566.549623	5.9944
1566.598384	8.34734
1566.647145	11.6527
1566.695907	23.3613
1566.744670	28.9076
1566.793434	27.6751
1566.842199	18.5434
1566.890964	12.605
1566.939730	10.1961
1566.988497	6.16246
1567.037264	2.96919
1567.086032	2.46499
1567.134801	1.34454
1567.183571	2.35294
1567.232342	1.45658
1567.281113	2.07283
1567.329885	1.5126
1567.378658	1.84874
1567.427432	2.2409
1567.476206	3.7535
1567.524981	3.52941
1567.573757	5.88235
1567.622534	6.33053
1567.671311	9.07563
1567.720089	12.1008
1567.768868	13.2773
1567.817648	10.6443
1567.866428	8.79552
1567.915210	5.43417
1567.963991	3.92157
1568.012774	3.64146
1568.061558	2.29692
1568.110342	2.2409
1568.159127	2.35294
1568.207913	2.07283
1568.256699	2.07283
1568.305486	2.18487
1568.354274	1.34454
1568.403063	1.90476
1568.451853	2.07283
1568.500643	3.41737
1568.549434	2.80112
1568.598226	2.85714
1568.647018	5.15406
1568.695812	4.42577
1568.744606	5.32213
1568.793401	6.21849
1568.842196	5.77031
1568.890993	3.80952
1568.939790	2.85714
1568.988588	2.7451
1569.037386	2.01681
1569.086186	1.96078
1569.134986	1.51261
1569.183787	1.28852
1569.232588	2.07283
1569.281391	1.45658
1569.330194	1.40056
1569.378998	1.56863
1569.427803	1.0084
1569.476608	2.18487
1569.525415	2.46499
1569.574221	2.52101
1569.623029	2.12885
1569.671838	2.40896
1569.720647	4.53782
1569.769457	5.32213
1569.818268	3.30532
1569.867079	3.13725
1569.915892	2.52101
1569.964705	2.35294
1570.013519	1.68067
1570.062333	1.96078
1570.111148	1.62465
1570.159965	1.56863
1570.208781	2.18487
1570.257599	2.29692
1570.306417	1.45658
1570.355237	1.40056
1570.404056	0.784314
1570.452877	1.28852
1570.501699	1.62465
1570.550521	1.90476
1570.599344	2.46499
1570.648167	1.73669
1570.696992	2.07283
1570.745817	2.40896
1570.794643	3.19328
1570.843470	3.02521
1570.892297	1.79272
1570.941125	1.79272
1570.989954	2.01681
1571.038784	1.28852
1571.087615	1.56863
1571.136446	1.40056
1571.185278	1.56863
1571.234111	1.68067
1571.282944	1.51261
1571.331779	1.84874
1571.380614	1.45658
1571.429449	1.34454
1571.478286	1.06443
1571.527123	2.63305
1571.575961	2.46499
1571.624800	2.57703
1571.673640	3.69748
1571.722480	3.41737
1571.771321	3.08123
1571.820163	3.2493
1571.869006	1.84874
1571.917849	1.34454
1571.966694	1.28852
1572.015539	1.17647
1572.064384	1.34454
1572.113231	1.17647
1572.162078	1.40056
1572.210926	2.01681
1572.259775	1.56863
1572.308624	1.51261
1572.357474	1.68067
1572.406325	1.96078
1572.455177	1.62465
1572.504030	1.12045
1572.552883	1.40056
1572.601737	1.79272
1572.650592	2.52101
1572.699447	3.41737
1572.748304	3.2493
1572.797161	2.2409
1572.846019	1.96078
1572.894877	1.96078
1572.943736	1.84874
1572.992597	1.45658
1573.041457	1.12045
1573.090319	1.12045
1573.139181	1.51261
1573.188045	1.06443
1573.236909	1.12045
1573.285773	1.51261
1573.334639	1.51261
1573.383505	1.40056
1573.432372	1.90476
1573.481239	1.12045
1573.530108	2.85714
1573.578977	2.29692
1573.627847	1.79272
1573.676718	2.68908
1573.725589	2.46499
1573.774462	3.7535
1573.823335	2.18487
1573.872208	2.68908
1573.921083	1.84874
1573.969958	1.68067
1574.018834	1.62465
1574.067711	1.0084
1574.116589	1.28852
1574.165467	1.17647
1574.214346	1.84874
1574.263226	1.73669
1574.312106	1.51261
1574.360988	1.56863
1574.409870	1.45658
1574.458753	2.18487
1574.507636	2.18487
1574.556521	2.57703
1574.605406	3.97759
1574.654292	3.97759
1574.703178	4.81793
1574.752066	7.67507
1574.800954	4.64986
1574.849843	3.86555
1574.898733	2.29692
1574.947623	2.2409
1574.996514	1.73669
1575.045406	2.12885
1575.094299	1.68067
1575.143193	1.12045
1575.192087	1.40056
1575.240982	1.62465
1575.289878	1.06443
1575.338774	1.5126
1575.387671	1.96078
1575.436570	1.96078
1575.485468	2.01681
1575.534368	2.57703
1575.583268	2.68908
1575.632169	3.47339
1575.681071	3.7535
1575.729974	6.66667
1575.778877	6.10644
1575.827781	4.64986
1575.876686	3.36134
1575.925592	2.80112
1575.974498	2.57703
1576.023405	2.2409
1576.072313	1.79272
1576.121222	1.17647
1576.170131	1.12045
1576.219042	2.01681
1576.267952	1.62465
1576.316864	1.90476
1576.365777	1.90476
1576.414690	2.46499
1576.463604	2.18487
1576.512519	2.57703
1576.561434	2.12885
1576.610350	3.7535
1576.659267	5.32213
1576.708185	7.05882
1576.757104	8.57143
1576.806023	8.23529
1576.854943	6.16246
1576.903864	3.97759
1576.952785	3.86555
1577.001708	2.46499
1577.050631	1.90476
1577.099555	2.07283
1577.148479	2.2409
1577.197405	1.73669
1577.246331	1.51261
1577.295258	2.63305
1577.344185	1.79272
1577.393114	2.07283
1577.442043	2.07283
1577.490973	2.46499
1577.539904	3.64146
1577.588835	4.14566
1577.637767	4.64986
1577.686700	8.45938
1577.735634	12.549
1577.784568	12.549
1577.833504	7.67507
1577.882440	5.77031
1577.931376	4.70588
1577.980314	3.52941
1578.029252	2.63305
1578.078191	2.68908
1578.127131	1.90476
1578.176071	3.2493
1578.225013	2.68908
1578.273955	2.35294
1578.322898	2.57703
1578.371841	2.46499
1578.420786	2.40896
1578.469731	2.7451
1578.518676	3.36134
1578.567623	2.46499
1578.616570	4.64986
1578.665519	6.94678
1578.714468	10.9244
1578.763417	10.7003
1578.812368	10.8123
1578.861319	8.40336
1578.910271	5.71429
1578.959223	5.93838
1579.008177	4.92997
1579.057131	4.31373
1579.106086	3.92157
1579.155042	3.86555
1579.203998	4.31373
1579.252955	4.31373
1579.301913	4.36975
1579.350872	4.92997
1579.399832	9.29972
1579.448792	26.9468
1579.497753	61.7927
1579.546715	136.583
1579.595677	280.84
1579.644641	548.908
1579.693605	1158.88
1579.742570	2069.36
1579.791535	2313.28
1579.840501	1648.74
1579.889469	967.227
1579.938436	609.916
1579.987405	390.588
1580.036374	197.255
1580.085345	79.6078
1580.134315	45.3221
1580.183287	28.8515
1580.232260	20.7843
1580.281233	12.2689
1580.330207	7.45098
1580.379181	6.94678
1580.428157	14.0616
1580.477133	28.8515
1580.526110	64.7059
1580.575088	145.434
1580.624066	291.765
1580.673045	591.541
1580.722025	1256.75
1580.771006	1792.77
1580.819988	1587.96
1580.868970	981.681
1580.917953	590.644
1580.966937	391.485
1581.015921	232.829
1581.064907	103.754
1581.113893	45.8824
1581.162880	28.6835
1581.211867	20.5042
1581.260856	16.2465
1581.309845	10.5882
1581.358834	6.4986
1581.407825	5.88235
1581.456817	10.9804
1581.505809	17.7031
1581.554802	37.7591
1581.603795	88.7395
1581.652790	177.031
1581.701785	367.675
1581.750781	681.681
1581.799777	778.039
1581.848775	545.434
1581.897773	322.689
1581.946772	201.12
1581.995772	132.941
1582.044772	65.5462
1582.093774	24.5938
1582.142776	13.1653
1582.191778	10.4762
1582.240782	8.68347
1582.289786	7.28291
1582.338791	4.81793
1582.387797	3.80952
1582.436804	4.76191
1582.485811	7.61905
1582.534819	9.85994
1582.583828	20.5602
1582.632837	40
1582.681848	75.2381
1582.730859	161.905
1582.779871	224.09
1582.828883	209.02
1582.877897	128.067
1582.926911	73.6695
1582.975926	50.1961
1583.024942	27.3389
1583.073958	11.2605
1583.122975	5.4902
1583.171993	5.09804
1583.221012	3.19328
1583.270031	3.92157
1583.319051	3.47339
1583.368072	2.2409
1583.417094	2.7451
1583.466117	3.2493
1583.515140	4.31373
1583.564164	6.33053
1583.613189	10.5882
1583.662214	20.112
1583.711241	30.4762
1583.760268	54.2857
1583.809295	55.6863
1583.858324	41.2325
1583.907353	23.7535
1583.956383	15.8543
1584.005414	10.3641
1584.054446	5.9944
1584.103478	2.18487
1584.152511	2.46499
1584.201545	1.96078
1584.250580	2.01681
1584.299615	1.68067
1584.348651	1.40056
1584.397688	1.96078
1584.446726	2.2409
1584.495764	2.85714
1584.544804	2.96919
1584.593844	3.92157
1584.642884	5.43417
1584.691926	7.28291
1584.740968	12.437
1584.790011	13.8936
1584.839055	12.1569
1584.888099	7.0028
1584.937144	6.27451
1584.986190	4.36975
1585.035237	3.41737
1585.084285	1.56863
1585.133333	2.12885
1585.182382	1.79272
1585.231432	1.62465
1585.280483	2.01681
1585.329534	1.45658
1585.378586	2.80112
1585.427639	2.2409
1585.476692	2.7451
1585.525747	2.01681
1585.574802	2.35294
1585.623858	2.85714
1585.672914	4.36975
1585.721972	5.09804
1585.771030	5.88235
1585.820089	5.93838
1585.869149	4.36975
1585.918209	2.52101
1585.967270	2.63305
1586.016332	1.84874
1586.065395	1.68067
1586.114458	1.62465
1586.163523	2.01681
1586.212588	1.68067
1586.261653	1.90476
1586.310720	1.45658
1586.359787	1.73669
1586.408855	1.56863
1586.457924	1.84874
1586.506994	2.46499
1586.556064	2.01681
1586.605135	2.57703
1586.654207	2.85714
1586.703279	3.19328
1586.752353	4.2577
1586.801427	2.63305
1586.850502	3.19328
1586.899577	3.02521
1586.948654	2.01681
1586.997731	2.52101
1587.046809	1.56863
1587.095887	1.79272
1587.144967	1.56863
1587.194047	1.73669
1587.243128	1.51261
1587.292209	1.62465
1587.341292	2.01681
1587.390375	1.90476
1587.439459	2.52101
1587.488544	1.62465
1587.537629	2.68908
1587.586715	3.2493
1587.635802	2.63305
1587.684890	3.47339
1587.733979	4.14566
1587.783068	3.19328
1587.832158	2.52101
1587.881249	2.12885
1587.930340	2.46499
1587.979433	2.01681
1588.028526	1.56863
1588.077620	1.34454
1588.126714	2.2409
1588.175810	1.84874
1588.224906	1.34454
1588.274002	1.79272
1588.323100	1.73669
1588.372198	1.73669
1588.421298	2.35294
1588.470398	2.2409
1588.519498	2.12885
1588.568600	2.85714
1588.617702	3.08123
1588.666805	4.81793
1588.715908	4.92997
1588.765013	5.88235
1588.814118	5.04202
1588.863224	3.86555
1588.912331	3.41737
1588.961438	2.63305
1589.010546	2.46499
1589.059655	1.79272
1589.108765	2.7451
1589.157876	2.07283
1589.206987	1.62465
1589.256099	1.56863
1589.305212	1.62465
1589.354325	2.40896
1589.403440	1.90476
1589.452555	1.90476
1589.501671	2.35294
1589.550787	1.96078
1589.599905	2.46499
1589.649023	4.08964
1589.698142	4.81793
1589.747261	6.55462
1589.796382	5.15406
1589.845503	4.2577
1589.894625	3.47339
1589.943747	3.08123
1589.992871	2.52101
1590.041995	3.41737
1590.091120	2.29692
1590.140246	1.56863
1590.189372	1.45658
1590.238499	2.18487
1590.287627	2.7451
1590.336756	1.84874
1590.385885	3.02521
1590.435016	3.69748
1590.484147	4.14566
1590.533278	8.34734
1590.582411	15.8543
1590.631544	25.8824
1590.680678	44.4818
1590.729813	97.8711
1590.778949	141.625
1590.828085	124.818
1590.877222	84.93
1590.926360	48.9636
1590.975499	32.605
1591.024638	20.6162
1591.073778	7.56303
1591.122919	2.80112
1591.172060	2.7451
1591.221203	2.35294
1591.270346	2.80112
1591.319490	3.02521
1591.368635	2.68908
1591.417780	2.35294
1591.466926	3.80952
1591.516073	5.93838
1591.565221	9.46779
1591.614369	17.3669
1591.663519	29.5238
1591.712669	57.6471
1591.761819	97.0868
1591.810971	112.773
1591.860123	77.8151
1591.909276	50.5322
1591.958430	32.8852
1592.007584	21.6247
1592.056740	11.5406
1592.105896	4.81793
1592.155053	2.96919
1592.204210	3.13725
1592.253368	3.08123
1592.302527	3.7535
1592.351687	1.79272
1592.400848	2.18487
1592.450009	2.57703
1592.499171	2.96919
1592.548334	4.48179
1592.597498	8.62745
1592.646662	12.7171
1592.695827	24.6499
1592.744993	39.6639
1592.794160	49.4678
1592.843328	45.098
1592.892496	25.7143
1592.941665	16.9188
1592.990834	12.1008
1593.040005	7.11485
1593.089176	4.59384
1593.138348	2.2409
1593.187521	1.73669
1593.236694	1.62465
1593.285869	2.46499
1593.335044	2.01681
1593.384219	2.35294
1593.433396	2.40896
1593.482573	3.92157
1593.531751	5.71429
1593.580930	6.83473
1593.630110	10.5322
1593.679290	23.3053
1593.728471	38.1513
1593.777653	48.2913
1593.826836	39.7199
1593.876019	24.0336
1593.925203	15.6303
1593.974388	10.028
1594.023574	6.4986
1594.072760	3.92157
1594.121947	2.29692
1594.171135	2.46499
1594.220324	2.2409
1594.269513	2.35294
1594.318703	1.56863
1594.367894	1.68067
1594.417086	3.13725
1594.466278	3.86555
1594.515472	4.64986
1594.564666	6.61064
1594.613860	9.41177
1594.663056	13.5014
1594.712252	23.4734
1594.761449	29.916
1594.810647	24.2577
1594.859846	17.479
1594.909045	11.5406
1594.958245	8.51541
1595.007446	6.66667
1595.056647	2.80112
1595.105850	2.29692
1595.155053	1.62465
1595.204257	1.62465
1595.253461	3.02521
1595.302667	3.13726
1595.351873	3.58543
1595.401080	2.91317
1595.450287	6.66667
1595.499496	9.80392
1595.548705	23.4174
1595.597915	41.6246
1595.647126	75.8543
1595.696337	146.555
1595.745549	215.63
1595.794762	201.849
1595.843976	140.504
1595.893190	94.902
1595.942406	70.084
1595.991622	37.8711
1596.040838	15.8543
1596.090056	5.93838
1596.139274	4.31373
1596.188493	3.47339
1596.237713	3.13725
1596.286933	2.57703
[truncated: 89,361 more rows]
