# Supplementary material for: Glyco-engineered MDCK cells display preferred receptors of H3N2 influenza absent in eggs used for vaccines
Source: Nat Commun. 2023 Oct 4;14:6178. doi: 10.1038/s41467-023-41908-0 (PMC10551000; doi:10.1038/s41467-023-41908-0)
Supplement: Supplementary file 6 — Source Data [file 41467_2023_41908_MOESM6_ESM.zip › Source Data/Source Data - text files/Fig-4b Allantoic Sial-S N-glycans.txt]

1200.011988	39.2717
1200.032581	39.1317
1200.053174	39.1036
1200.073767	38.6275
1200.094360	37.3109
1200.114954	38.0392
1200.135548	35.6863
1200.156142	37.6471
1200.176736	38.8515
1200.197330	37.1429
1200.217924	34.0896
1200.238519	33.9216
1200.259114	34.986
1200.279709	35.7983
1200.300304	35.6303
1200.320899	35.5742
1200.341495	36.4146
1200.362090	34.902
1200.382686	35.6022
1200.403282	38.4034
1200.423878	39.7479
1200.444475	39.1036
1200.465071	39.4958
1200.485668	43.0812
1200.506265	46.0224
1200.526862	50.1681
1200.547459	55.2381
1200.568057	61.2045
1200.588654	64.93
1200.609252	71.9328
1200.629850	85.9664
1200.650448	105.658
1200.671047	116.723
1200.691645	116.078
1200.712244	109.44
1200.732843	99.4678
1200.753442	85.07
1200.774041	73.3894
1200.794640	62.549
1200.815240	51.3726
1200.835839	43.0812
1200.856439	39.7759
1200.877039	40.8403
1200.897640	40.7843
1200.918240	38.7955
1200.938841	38.2073
1200.959442	36.0504
1200.980042	34.0336
1201.000644	35.042
1201.021245	36.8627
1201.041846	36.5266
1201.062448	36.4146
1201.083050	34.0056
1201.103652	32.465
1201.124254	33.6975
1201.144857	35.9944
1201.165459	35.4062
1201.186062	34.6779
1201.206665	36.9748
1201.227268	37.7311
1201.247871	36.8908
1201.268475	39.1597
1201.289078	38.5994
1201.309682	36.8067
1201.330286	35.9384
1201.350890	33.0252
1201.371494	32.7731
1201.392099	36.0504
1201.412704	39.8039
1201.433308	42.2129
1201.453914	43.3894
1201.474519	45.1261
1201.495124	45.9384
1201.515730	45.8263
1201.536335	50.8964
1201.556941	58.8235
1201.577547	66.2465
1201.598154	72.1569
1201.618760	81.3726
1201.639367	89.7759
1201.659974	95.4902
1201.680581	103.249
1201.701188	107.339
1201.721795	98.2913
1201.742403	82.8852
1201.763010	72.465
1201.783618	65.7423
1201.804226	67.0308
1201.824834	67.0028
1201.845443	60.4482
1201.866051	51.8487
1201.886660	44.5378
1201.907269	39.6078
1201.927878	41.1204
1201.948487	43.9496
1201.969097	42.2409
1201.989706	40.8684
1202.010316	40.2521
1202.030926	40.6162
1202.051536	43.5294
1202.072147	41.8487
1202.092757	38.4314
1202.113368	37.507
1202.133979	35.4902
1202.154590	34.2297
1202.175201	35.7983
1202.195812	36.4146
1202.216424	35.7983
1202.237036	33.5854
1202.257648	33.2773
1202.278260	35.6303
1202.298872	35.2101
1202.319484	35.2661
1202.340097	36.4146
1202.360710	34.6218
1202.381323	30.1681
1202.401936	28.6555
1202.422549	31.0364
1202.443163	36.2745
1202.463777	40.1401
1202.484390	38.8515
1202.505004	37.0028
1202.525619	39.3838
1202.546233	46.6947
1202.566848	54.5658
1202.587462	57.3669
1202.608077	60.2241
1202.628692	72.6891
1202.649308	85.5462
1202.669923	90.5322
1202.690539	89.944
1202.711155	85.2661
1202.731771	75.7983
1202.752387	65.3781
1202.773003	55.9384
1202.793620	52.6611
1202.814236	56.8627
1202.834853	58.4874
1202.855470	53.9496
1202.876088	44.3978
1202.896705	37.423
1202.917323	33.6134
1202.937940	32.2129
1202.958558	35.098
1202.979176	37.7031
1202.999795	36.7787
1203.020413	35.5742
1203.041032	33.9216
1203.061651	32.7451
1203.082270	35.4062
1203.102889	37.0588
1203.123508	37.0868
1203.144128	36.1064
1203.164747	36.0784
1203.185367	37.7871
1203.205987	37.395
1203.226607	34.1457
1203.247228	36.0504
1203.267848	38.8796
1203.288469	37.0308
1203.309090	36.0504
1203.329711	37.0588
1203.350333	36.9748
1203.370954	36.3305
1203.391576	36.2185
1203.412197	34.7619
1203.432819	34.7059
1203.453442	37.8431
1203.474064	38.3193
1203.494687	38.0672
1203.515309	38.9636
1203.535932	44.7339
1203.556555	52.2409
1203.577178	56.3866
1203.597802	58.9076
1203.618425	62.2969
1203.639049	67.1429
1203.659673	74.0336
1203.680297	75.9944
1203.700922	73.1373
1203.721546	66.7227
1203.742171	60.028
1203.762795	56.1064
1203.783420	52.8011
1203.804046	46.8347
1203.824671	46.2465
1203.845297	47.395
1203.865922	44.2297
1203.886548	39.3557
1203.907174	38.1513
1203.927800	39.1597
1203.948427	36.7787
1203.969053	32.9692
1203.989680	30.9804
1204.010307	33.1373
1204.030934	36.1905
1204.051562	37.479
1204.072189	38.4034
1204.092817	36.6947
1204.113445	34.5658
1204.134073	32.6611
1204.154701	34.0896
1204.175329	35.4342
1204.195958	35.014
1204.216586	31.5126
1204.237215	28.0392
1204.257844	27.535
1204.278474	32.8571
1204.299103	34.0896
1204.319733	31.9888
1204.340362	31.6527
1204.360992	31.5406
1204.381622	29.3277
1204.402253	28.2913
1204.422883	29.944
1204.443514	32.9412
1204.464145	36.5826
1204.484776	38.1232
1204.505407	39.5238
1204.526038	39.7479
1204.546670	41.1485
1204.567302	42.9972
1204.587933	46.8347
1204.608566	54.8739
1204.629198	61.6527
1204.649830	67.3109
1204.670463	70.9524
1204.691096	69.4678
1204.711729	63.3894
1204.732362	56.8067
1204.752995	48.3473
1204.773628	40.8403
1204.794262	37.6751
1204.814896	39.6639
1204.835530	41.3165
1204.856164	39.1316
1204.876799	34.8179
1204.897433	32.2409
1204.918068	32.3249
1204.938703	33.9776
1204.959338	34.986
1204.979973	35.4622
1205.000608	35.4622
1205.021244	34.0896
1205.041880	32.493
1205.062516	31.2325
1205.083152	32.381
1205.103788	33.0532
1205.124425	33.2773
1205.145061	35.2381
1205.165698	35.098
1205.186335	35.014
1205.206972	35.9664
1205.227610	35.6302
1205.248247	32.9972
1205.268885	33.4734
1205.289523	36.0784
1205.310161	34.6219
1205.330799	31.3725
1205.351438	32.437
1205.372076	35.8824
1205.392715	35.2381
1205.413354	34.5658
1205.433993	34.5098
1205.454633	33.9776
1205.475272	33.6975
1205.495912	38.1513
1205.516552	45.098
1205.537192	49.1317
1205.557832	51.3445
1205.578472	56.1905
1205.599113	60.028
1205.619754	62.2689
1205.640394	67.367
1205.661036	74.5658
1205.681677	73.6134
1205.702318	68.3753
1205.722960	63.6695
1205.743602	56.7227
1205.764244	50.3642
1205.784886	47.7311
1205.805528	43.6695
1205.826171	41.5966
1205.846813	41.6807
1205.867456	40.1961
1205.888099	37.2829
1205.908742	37.6751
1205.929386	38.0392
1205.950029	38.0392
1205.970673	37.395
1205.991317	36.7227
1206.011961	37.6751
1206.032605	40.2801
1206.053250	37.0028
1206.073894	34.2857
1206.094539	33.4174
1206.115184	33.8655
1206.135829	31.2885
1206.156475	30.6162
1206.177120	31.8768
1206.197766	35.07
1206.218412	35.2381
1206.239058	28.9356
1206.259704	26.1345
1206.280350	25.6303
1206.300997	25.9384
1206.321644	26.9468
1206.342291	28.5434
1206.362938	31.8487
1206.383585	33.8375
1206.404232	33.1092
1206.424880	30.9244
1206.445528	29.1317
1206.466176	33.5014
1206.486824	38.5154
1206.507472	38.3193
1206.528121	36.3305
1206.548769	35.6863
1206.569418	40.4762
1206.590067	46.6106
1206.610717	56.3585
1206.631366	64.5658
1206.652016	66.3025
1206.672665	66.0224
1206.693315	66.4426
1206.713965	63.5294
1206.734616	60
1206.755266	56.5826
1206.775917	51.4566
1206.796567	47.7031
1206.817218	46.5826
1206.837870	42.9132
1206.858521	38.4034
1206.879172	36.7507
1206.899824	37.423
1206.920476	37.3389
1206.941128	36.0504
1206.961780	37.7871
1206.982433	40.6443
1207.003085	39.2717
1207.023738	41.3725
1207.044391	41.6247
1207.065044	39.2437
1207.085697	36.1064
1207.106351	34.986
1207.127004	33.1933
1207.147658	32.9132
1207.168312	31.9608
1207.188966	30.7843
1207.209621	32.1849
1207.230275	34.3697
1207.250930	36.1064
1207.271585	36.1064
1207.292240	34.4538
1207.312895	33.1933
1207.333550	33.2773
1207.354206	32.8291
1207.374862	34.5098
1207.395518	35.2381
1207.416174	36.9188
1207.436830	38.7395
1207.457487	36.5826
1207.478143	33.0812
1207.498800	35.7143
1207.519457	42.6611
1207.540114	49.6078
1207.560772	60.6723
1207.581429	68.8235
1207.602087	67.0308
1207.622745	67.591
1207.643403	75.2941
1207.664061	79.6359
1207.684719	75.2661
1207.705378	70.4202
1207.726037	64.2017
1207.746696	56.4426
1207.767355	48.2913
1207.788014	44.1176
1207.808673	42.2689
1207.829333	40.8684
1207.849993	39.888
1207.870653	37.1709
1207.891313	33.0532
1207.911973	32.9972
1207.932634	34.7339
1207.953295	37.0588
1207.973956	36.5266
1207.994617	33.3333
1208.015278	33.5574
1208.035939	36.8908
1208.056601	39.8039
1208.077263	36.2185
1208.097925	31.5686
1208.118587	30.8964
1208.139249	33.8095
1208.159911	36.9188
1208.180574	36.4426
1208.201237	34.5938
1208.221900	34.8739
1208.242563	35.7143
1208.263226	34.5938
1208.283890	32.1569
1208.304554	31.9608
1208.325218	32.9412
1208.345882	32.1849
1208.366546	32.0728
1208.387210	33.7255
1208.407875	37.7591
1208.428540	37.395
1208.449205	33.5014
1208.469870	31.4286
1208.490535	32.1288
1208.511200	35.3221
1208.531866	45.042
1208.552532	53.3333
1208.573198	57.6191
1208.593864	65.8263
1208.614530	71.5966
1208.635197	74.958
1208.655864	74.0056
1208.676531	74.2017
1208.697198	70.1961
1208.717865	64.0896
1208.738532	57.7871
1208.759200	53.8655
1208.779868	50.4482
1208.800536	49.7479
1208.821204	46.0504
1208.841872	40.6723
1208.862541	40.5882
1208.883209	40.2241
1208.903878	35.9384
1208.924547	33.9496
1208.945216	35.126
1208.965886	37.7311
1208.986555	39.4958
1209.007225	39.2997
1209.027895	36.9748
1209.048565	35.9664
1209.069235	35.9664
1209.089905	35.4622
1209.110576	33.4174
1209.131247	33.3613
1209.151918	34.6779
1209.172589	35.3501
1209.193260	36.3585
1209.213932	38.3473
1209.234603	39.2717
1209.255275	38.0952
1209.275947	36.0504
1209.296619	34.6779
1209.317292	34.8179
1209.337964	34.8459
1209.358637	35.4062
1209.379310	37.8711
1209.399983	38.8796
1209.420656	37.7031
1209.441330	37.563
1209.462003	39.4678
1209.482677	40.3922
1209.503351	41.5126
1209.524025	46.6667
1209.544700	53.0532
1209.565374	59.0196
1209.586049	66.8908
1209.606724	76.6667
1209.627399	83.0252
1209.648074	84.958
1209.668749	84.8459
1209.689425	77.535
1209.710100	75.3782
1209.730776	75.5742
1209.751452	67.395
1209.772129	55.9384
1209.792805	50.2521
1209.813482	48.7115
1209.834158	46.5266
1209.854835	43.8375
1209.875513	40.5602
1209.896190	38.2073
1209.916867	37.563
1209.937545	36.3305
1209.958223	37.9552
1209.978901	39.2157
1209.999579	37.9552
1210.020257	35.098
1210.040936	34.6218
1210.061615	35.2661
1210.082294	34.4538
1210.102973	31.1765
1210.123652	32.2129
1210.144331	38.2913
1210.165011	39.972
1210.185691	37.8151
1210.206371	34.7059
1210.227051	32.493
1210.247731	32.0448
1210.268412	30.7283
1210.289092	32.6891
1210.309773	35.7983
1210.330454	35.9384
1210.351136	35.1821
1210.371817	35.3782
1210.392498	35.8824
1210.413180	35.5742
1210.433862	33.5294
1210.454544	32.9132
1210.475226	35.6303
1210.495909	37.6471
1210.516592	37.507
1210.537274	40.3922
1210.557957	47.0588
1210.578640	51.9328
1210.599324	58.9636
1210.620007	71.6247
1210.640691	79.8039
1210.661375	82.0448
1210.682059	79.8599
1210.702743	73.3053
1210.723427	66.2185
1210.744112	63.5854
1210.764797	57.6471
1210.785482	47.423
1210.806167	41.4006
1210.826852	38.6555
1210.847537	37.563
1210.868223	35.5742
1210.888909	35.5182
1210.909595	34.7059
1210.930281	33.7535
1210.950967	33.6134
1210.971654	32.381
1210.992341	33.3333
1211.013027	36.5546
1211.033714	39.6919
1211.054402	40.3081
1211.075089	40.1681
1211.095777	41.8768
1211.116464	40.112
1211.137152	35.7423
1211.157840	33.4174
1211.178529	33.8936
1211.199217	34.7899
1211.219906	34.0896
1211.240595	34.5378
1211.261284	37.507
1211.281973	38.2913
1211.302662	36.7227
1211.323352	38.1513
1211.344041	38.7115
1211.364731	35.5462
1211.385421	31.4846
1211.406111	32.6611
1211.426802	37.0588
1211.447492	38.2913
1211.468183	37.1429
1211.488874	40.5042
1211.509565	45.2941
1211.530256	52.521
1211.550948	68.7395
1211.571639	87.423
1211.592331	98.3193
1211.613023	101.877
1211.633715	109.888
1211.654408	125.63
1211.675100	145.49
1211.695793	166.779
1211.716486	189.748
1211.737179	202.717
1211.757872	191.401
1211.778565	153.754
1211.799259	112.437
1211.819953	82.9692
1211.840647	62.6611
1211.861341	50.8683
1211.882035	47.7871
1211.902730	48.0392
1211.923424	45.5462
1211.944119	43.4734
1211.964814	40.8403
1211.985509	39.944
1212.006205	38.6555
1212.026900	40.6162
1212.047596	45.9664
1212.068292	50.2241
1212.088988	50.5882
1212.109684	45.8263
1212.130380	40.8683
1212.151077	40.5042
1212.171774	41.3726
1212.192471	39.1877
1212.213168	35.3782
1212.233865	35.4622
1212.254562	38.4594
1212.275260	38.1232
1212.295958	36.1345
1212.316656	35.4062
1212.337354	34.2577
1212.358052	34.1737
1212.378751	37.2549
1212.399450	38.6835
1212.420149	35.6022
1212.440848	35.5742
1212.461547	37.1148
1212.482246	38.2073
1212.502946	41.0924
1212.523646	49.2437
1212.544345	61.9608
1212.565046	72.353
1212.585746	88.2353
1212.606446	105.434
1212.627147	125.826
1212.647848	150.196
1212.668549	170.504
1212.689250	184.986
1212.709951	183.333
1212.730653	171.064
1212.751355	158.431
1212.772056	140.42
1212.792759	111.233
1212.813461	79.1597
1212.834163	59.2437
1212.854866	49.6639
1212.875569	45.2661
1212.896271	43.2493
1212.916975	43.5294
1212.937678	44.3978
1212.958381	44.3698
1212.979085	47.423
1212.999789	50.9244
1213.020493	52.493
1213.041197	53.6975
1213.061901	55.2381
1213.082606	55.5742
1213.103311	49.3277
1213.124016	43.0532
1213.144721	39.1597
1213.165426	36.6106
1213.186131	35.9944
1213.206837	37.9552
1213.227543	39.0756
1213.248249	41.0364
1213.268955	42.0168
1213.289661	41.7367
1213.310367	38.1232
1213.331074	36.7227
1213.351781	35.5742
1213.372488	37.2269
1213.393195	39.4678
1213.413902	40.1961
1213.434610	40.3922
1213.455318	44.3137
1213.476026	46.3585
1213.496734	47.563
1213.517442	53.2493
1213.538150	64.7899
1213.558859	76.6106
1213.579568	87.535
1213.600277	110.056
1213.620986	179.972
1213.641695	348.179
1213.662405	641.961
1213.683114	993.95
1213.703824	1246.69
1213.724534	1260.56
1213.745244	1032.1
1213.765955	698.739
1213.786665	426.583
1213.807376	269.608
1213.828087	194.062
1213.848798	153.081
1213.869509	128.627
1213.890221	108.291
1213.910932	92.437
1213.931644	79.5798
1213.952356	71.4286
1213.973068	64.6218
1213.993780	60.3361
1214.014493	60.1681
1214.035206	58.3193
1214.055918	55.6863
1214.076631	55.014
1214.097345	53.2493
1214.118058	48.9076
1214.138771	44.874
1214.159485	45.8263
1214.180199	46.1345
1214.200913	44.2857
1214.221627	44.6218
1214.242342	44.902
1214.263056	41.3445
1214.283771	34.8179
1214.304486	30.7003
1214.325201	35.3221
1214.345917	41.3445
1214.366632	41.7367
1214.387348	37.8151
1214.408064	35.9384
1214.428780	37.0308
1214.449496	37.9832
1214.470212	38.4034
1214.490929	40.3361
1214.511646	44.2017
1214.532362	52.6891
1214.553080	60.6443
1214.573797	66.4426
1214.594514	78.7395
1214.615232	107.591
1214.635950	173.95
1214.656668	303.333
1214.677386	494.678
1214.698104	685.938
1214.718823	764.566
1214.739541	676.106
1214.760260	484.762
1214.780979	308.515
1214.801698	195.21
1214.822418	137.759
1214.843137	110.644
1214.863857	91.4846
1214.884577	75.3221
1214.905297	67.395
1214.926017	60.5322
1214.946738	55.9104
1214.967458	52.9132
1214.988179	51.6807
1215.008900	52.3249
1215.029621	52.1008
1215.050343	47.619
1215.071064	41.4286
1215.091786	39.6078
1215.112508	38.8235
1215.133230	38.3193
1215.153952	37.6751
1215.174674	37.395
1215.195397	36.7507
1215.216119	36.7507
1215.236842	36.8067
1215.257565	36.0504
1215.278289	34.0896
1215.299012	30.6443
1215.319736	31.5966
1215.340460	33.8655
1215.361184	35.2381
1215.381908	34.7339
1215.402632	35.2381
1215.423357	37.2549
1215.444081	40.2521
1215.464806	44.6779
1215.485531	47.591
1215.506256	46.1344
1215.526982	45.2661
1215.547707	49.1036
1215.568433	53.6695
1215.589159	58.7675
1215.609885	64.958
1215.630611	84.902
1215.651338	129.412
1215.672064	194.79
1215.692791	268.711
1215.713518	316.443
1215.734245	308.235
1215.754973	247.955
1215.775700	174.874
1215.796428	118.824
1215.817156	86.7507
1215.837884	68.2633
1215.858612	57.9832
1215.879340	52.8011
1215.900069	50.028
1215.920798	48.9916
1215.941527	48.5994
1215.962256	47.1709
1215.982985	46.5266
1216.003714	45.4902
1216.024444	43.2773
1216.045174	41.4566
1216.065904	42.2129
1216.086634	42.549
1216.107364	43.5574
1216.128095	41.2605
1216.148826	35.6303
1216.169556	35.7143
1216.190287	38.2073
1216.211019	38.4314
1216.231750	35.8824
1216.252482	34.7899
1216.273213	33.9496
1216.293945	32.9972
1216.314677	35.014
1216.335410	38.4314
1216.356142	39.1877
1216.376875	35.7983
1216.397608	32.2129
1216.418341	31.0364
1216.439074	35.2101
1216.459807	41.2045
1216.480541	41.5126
1216.501274	40.6723
1216.522008	43.1373
1216.542742	46.1064
1216.563476	46.3305
1216.584211	49.0756
1216.604945	59.0476
1216.625680	73.8935
1216.646415	92.493
1216.667150	112.185
1216.687886	131.204
1216.708621	147.479
1216.729357	146.106
1216.750092	125.826
1216.770828	101.12
1216.791565	83.4174
1216.812301	67.9552
1216.833037	56.2745
1216.853774	49.8599
1216.874511	48.0952
1216.895248	46.0224
1216.915985	43.8655
1216.936723	45.3501
1216.957460	45.2661
1216.978198	40.4762
1216.998936	34.902
1217.019674	34.4818
1217.040412	34.8459
1217.061151	33.9496
1217.081890	34.0896
1217.102628	35.3221
1217.123367	38.6835
1217.144107	39.8599
1217.164846	39.1877
1217.185585	40
1217.206325	38.4314
1217.227065	36.5546
1217.247805	35.2381
1217.268545	32.465
1217.289286	31.1485
1217.310026	33.4734
1217.330767	34.4818
1217.351508	34.8459
1217.372249	35.07
1217.392990	36.6387
1217.413732	37.7871
1217.434473	37.1989
1217.455215	38.5994
1217.475957	39.0476
1217.496699	38.4034
1217.517442	41.0644
1217.538184	43.2493
1217.558927	47.0028
1217.579670	51.4006
1217.600413	53.8095
1217.621156	63.9776
1217.641900	80.8123
1217.662643	98.7675
1217.683387	107.899
1217.704131	106.19
1217.724875	100.336
1217.745619	95.7143
1217.766364	93.3894
1217.787109	93.6134
1217.807853	98.5154
1217.828598	104.986
1217.849344	102.269
1217.870089	90.6162
1217.890834	71.3165
1217.911580	55.042
1217.932326	47.1989
1217.953072	43.2213
1217.973818	40.1681
1217.994565	37.2549
1218.015311	37.2829
1218.036058	39.6639
1218.056805	39.5798
1218.077552	38.9356
1218.098300	39.972
1218.119047	37.9832
1218.139795	36.4426
1218.160543	39.1036
1218.181291	39.8319
1218.202039	34.986
1218.222787	32.8852
1218.243536	33.9496
1218.264284	35.4622
1218.285033	35.4062
1218.305782	36.6667
1218.326532	36.8627
1218.347281	34.6219
1218.368031	31.9608
1218.388780	34.3978
1218.409530	34.3697
1218.430280	32.8571
1218.451031	36.4146
1218.471781	41.2045
1218.492532	40.3641
1218.513283	37.8431
1218.534034	39.4118
1218.554785	41.2605
1218.575536	44.6779
1218.596288	51.4286
1218.617040	61.0644
1218.637791	72.1008
1218.658544	81.8207
1218.679296	87.2269
1218.700048	87.8992
1218.720801	82.549
1218.741554	73.3894
1218.762307	65.5182
1218.783060	68.0112
1218.803813	77.9272
1218.824566	87.1429
1218.845320	84.4258
1218.866074	72.521
1218.886828	60.5602
1218.907582	55.5462
1218.928337	49.0196
1218.949091	40
1218.969846	36.6106
1218.990601	37.1709
1219.011356	38.3473
1219.032111	39.8039
1219.052867	37.8992
1219.073622	34.7339
1219.094378	35.07
1219.115134	37.423
1219.135890	36.9468
1219.156646	33.0532
1219.177403	31.2605
1219.198160	33.3894
1219.218916	34.4258
1219.239673	33.0812
1219.260431	32.549
1219.281188	32.437
1219.301946	32.0728
1219.322703	31.3445
1219.343461	30.7003
1219.364219	30.7843
1219.384978	33.7815
1219.405736	33.9216
1219.426495	33.4174
1219.447253	33.5294
1219.468012	38.0952
1219.488771	41.9888
1219.509531	45.5742
1219.530290	44.958
1219.551050	45.1541
1219.571810	49.3838
1219.592570	54.6499
1219.613330	62.521
1219.634090	70.2521
1219.654851	76.5826
1219.675612	77.619
1219.696373	77.0308
1219.717134	71.2325
1219.737895	63.7815
1219.758656	60.4202
1219.779418	59.972
1219.800180	59.1597
1219.820942	53.9496
1219.841704	49.972
1219.862466	50.8683
1219.883229	48.6555
1219.903991	41.6527
1219.924754	35.9104
1219.945517	32.2129
1219.966281	32.9692
1219.987044	34.5098
1220.007808	37.1148
1220.028571	39.4678
1220.049335	40.3081
1220.070099	39.5238
1220.090864	39.1877
1220.111628	38.0112
1220.132393	34.3417
1220.153157	31.4006
1220.173922	29.5238
1220.194688	29.2437
1220.215453	31.2885
1220.236218	32.3249
1220.256984	31.0924
1220.277750	31.0084
1220.298516	30.3922
1220.319282	31.8207
1220.340049	32.9132
1220.360815	32.8571
1220.381582	35.6863
1220.402349	35.1821
1220.423116	30.6443
1220.443883	29.3277
1220.464651	33.7255
1220.485418	37.6751
1220.506186	39.7479
1220.526954	42.8011
1220.547722	44.902
1220.568491	44.958
1220.589259	47.2829
1220.610028	55.5462
1220.630797	64.6499
1220.651566	69.6359
1220.672335	71.2325
1220.693104	71.4006
1220.713874	68.1233
1220.734644	58.3754
1220.755413	47.3109
1220.776184	43.5294
1220.796954	42.605
1220.817724	44.5938
1220.838495	43.7535
1220.859266	41.7927
1220.880037	41.0924
1220.900808	40.7283
1220.921579	41.3726
1220.942351	40
1220.963122	35.8263
1220.983894	31.5406
1221.004666	33.6415
1221.025439	37.1989
1221.046211	40.7003
1221.066984	42.0728
1221.087756	38.5714
1221.108529	36.1905
1221.129302	34.0336
1221.150076	33.2773
1221.170849	33.8936
1221.191623	33.5014
1221.212397	34.6779
1221.233171	36.6667
1221.253945	36.3585
1221.274719	35.3782
1221.295494	35.3782
1221.316268	35.2101
1221.337043	35.3221
1221.357818	35.1541
1221.378593	33.3894
1221.399369	33.5014
1221.420144	34.986
1221.440920	36.6387
1221.461696	37.619
1221.482472	36.6947
1221.503248	34.0616
1221.524025	33.5854
1221.544802	36.6106
1221.565578	43.3894
1221.586355	50.6163
1221.607133	55.2941
1221.627910	60.2241
1221.648687	67.0868
1221.669465	71.4006
1221.690243	70.1401
1221.711021	60.6443
1221.731799	51.1204
1221.752578	48.7395
1221.773356	48.9076
1221.794135	48.4874
1221.814914	46.6667
1221.835693	42.7451
1221.856472	38.6555
1221.877252	39.5518
1221.898032	42.493
1221.918811	42.549
1221.939591	39.3838
1221.960372	38.9636
1221.981152	39.1036
1222.001932	38.2633
1222.022713	35.9664
1222.043494	35.5182
1222.064275	33.3613
1222.085056	32.9692
1222.105838	33.5854
1222.126619	32.633
1222.147401	30.9804
1222.168183	29.4958
1222.188965	31.0364
1222.209747	33.4454
1222.230530	32.3249
1222.251313	30.8403
1222.272095	31.7367
1222.292878	34.4258
1222.313662	35.7143
1222.334445	32.8571
1222.355228	29.6078
1222.376012	31.2325
1222.396796	34.986
1222.417580	33.1092
1222.438364	30.9804
1222.459149	31.7367
1222.479933	36.4426
1222.500718	36.9748
1222.521503	36.0504
1222.542288	37.7871
1222.563074	40.5602
1222.583859	49.916
1222.604645	60.5322
1222.625430	66.2745
1222.646216	73.3333
1222.667003	74.2297
1222.687789	71.9048
1222.708576	67.8711
1222.729362	63.8936
1222.750149	60.5322
1222.770936	55.1541
1222.791724	49.5518
1222.812511	44.5938
1222.833299	42.7451
1222.854086	40.9804
1222.874874	40.6162
1222.895662	40.4762
1222.916451	39.1877
1222.937239	36.4706
1222.958028	35.7983
1222.978817	37.451
1222.999606	37.0868
1223.020395	37.479
1223.041184	37.9272
1223.061974	35.4902
1223.082763	34.2017
1223.103553	33.7255
1223.124343	31.6527
1223.145134	32.9132
1223.165924	34.5658
1223.186715	35.9104
1223.207506	36.6667
1223.228296	34.5938
1223.249088	31.7647
1223.269879	33.0532
1223.290670	35.9944
1223.311462	32.465
1223.332254	28.5154
1223.353046	27.535
1223.373838	27.7031
1223.394630	27.3389
1223.415423	27.563
1223.436216	30.112
1223.457009	30.6162
1223.477802	31.2605
1223.498595	31.9608
1223.519388	36.0504
1223.540182	39.5518
1223.560976	44.5938
1223.581770	51.5126
1223.602564	57.535
1223.623358	61.6527
1223.644153	64.3978
1223.664947	65.5742
1223.685742	69.2997
1223.706537	75.4902
1223.727332	74.5658
1223.748128	66.3025
1223.768923	55.4342
1223.789719	46.1625
1223.810515	43.4734
1223.831311	43.4174
1223.852107	41.9608
1223.872904	39.5798
1223.893700	37.423
1223.914497	32.6611
1223.935294	32.409
1223.956091	37.1709
1223.976889	37.535
1223.997686	36.8908
1224.018484	35.9664
1224.039282	35.1821
1224.060080	37.0868
1224.080878	39.0756
1224.101676	39.944
1224.122475	35.6022
1224.143274	34.5378
1224.164072	35.014
1224.184872	34.4258
1224.205671	35.4622
1224.226470	33.8936
1224.247270	30.5322
1224.268070	34.0896
1224.288870	40.2241
1224.309670	41.2045
1224.330470	39.1597
1224.351271	35.6022
1224.372071	35.5182
1224.392872	35.5182
1224.413673	35.7423
1224.434474	34.4538
1224.455276	34.0896
1224.476077	37.1709
1224.496879	40.6443
1224.517681	42.0168
1224.538483	42.1569
1224.559285	42.549
1224.580088	44.4818
1224.600890	48.5994
1224.621693	55.5742
1224.642496	62.6331
1224.663299	68.4314
1224.684103	74.0336
1224.704906	76.4426
1224.725710	69.916
1224.746514	63.5574
1224.767318	57.591
1224.788122	50.5602
1224.808926	46.6947
1224.829731	46.0504
1224.850536	45.7423
1224.871341	42.8291
1224.892146	39.944
1224.912951	39.4958
1224.933756	41.3726
1224.954562	38.6835
1224.975368	35.5742
1224.996174	36.6387
1225.016980	38.6555
1225.037786	37.2829
1225.058593	35.3782
1225.079399	34.5098
1225.100206	35.4622
1225.121013	36.4146
1225.141821	39.2157
1225.162628	41.3165
1225.183436	41.2325
1225.204243	36.5546
1225.225051	30.8403
1225.245859	29.1036
1225.266668	30.6162
1225.287476	32.8291
1225.308285	32.9132
1225.329093	33.3613
1225.349902	33.3613
1225.370712	33.8936
1225.391521	33.6134
1225.412330	31.4566
1225.433140	30.6443
1225.453950	31.4566
1225.474760	33.5294
1225.495570	36.6106
1225.516381	41.3445
1225.537191	46.5826
1225.558002	55.042
1225.578813	69.4118
1225.599624	88.1793
1225.620435	106.639
1225.641247	119.804
1225.662058	125.938
1225.682870	135.63
1225.703682	154.762
1225.724494	188.655
1225.745307	218.151
1225.766119	224.566
1225.786932	192.885
1225.807745	137.059
1225.828558	93.6134
1225.849371	66.8907
1225.870184	55.07
1225.890998	49.3838
1225.911812	43.3053
1225.932626	41.8207
1225.953440	43.6134
1225.974254	42.7731
1225.995069	39.1877
1226.015883	38.0112
1226.036698	41.7367
1226.057513	42.409
1226.078328	40.8964
1226.099144	35.9664
1226.119959	34.2017
1226.140775	35.6022
1226.161591	41.0364
1226.182407	45.6583
1226.203223	43.2493
1226.224039	37.8992
1226.244856	35.4342
1226.265673	34.6499
1226.286490	34.4258
1226.307307	36.9188
1226.328124	38.5994
1226.348942	36.8347
1226.369759	33.9216
1226.390577	32.9412
1226.411395	34.2297
1226.432213	37.3109
1226.453032	37.0308
1226.473850	36.7227
1226.494669	40.084
1226.515488	44.3417
1226.536307	51.1765
1226.557126	63.5854
1226.577945	72.3249
1226.598765	79.1597
1226.619585	92.6611
1226.640405	108.403
1226.661225	117.367
1226.682045	117.227
1226.702866	125.938
1226.723686	151.176
1226.744507	166.471
1226.765328	163.193
1226.786149	144.118
1226.806971	115.966
1226.827792	87.0028
1226.848614	66.3305
1226.869436	51.4286
1226.890258	43.0252
1226.911080	41.3445
1226.931902	40.4202
1226.952725	41.3725
1226.973548	43.5574
1226.994371	43.4454
1227.015194	45.4342
1227.036017	45.4902
1227.056841	39.888
1227.077664	35.6022
1227.098488	35.6022
1227.119312	39.5238
1227.140136	42.9692
1227.160961	42.0448
1227.181785	38.2073
1227.202610	35.7423
1227.223435	36.3585
1227.244260	37.8992
1227.265085	37.1429
1227.285910	37.0588
1227.306736	36.7227
1227.327562	34.5658
1227.348388	34.3697
1227.369214	35.1541
1227.390040	37.2829
1227.410867	40.9244
1227.431693	42.6891
1227.452520	40.3922
1227.473347	40.028
1227.494174	45.9944
1227.515002	52.9692
1227.535829	59.4678
1227.556657	69.8319
1227.577485	82.9972
1227.598313	94.0056
1227.619141	97.8151
1227.639970	97.6471
1227.660798	99.4958
1227.681627	106.19
1227.702456	112.185
1227.723285	114.93
1227.744114	112.073
1227.764944	109.132
1227.785774	101.036
1227.806603	88.5434
1227.827433	71.5966
1227.848264	57.3389
1227.869094	45.8263
1227.889925	43.0812
1227.910755	42.6611
1227.931586	41.7087
1227.952417	42.409
1227.973248	44.2577
1227.994080	44.5658
1228.014912	45.4622
1228.035743	45.6302
1228.056575	43.0252
1228.077407	39.2997
1228.098240	38.4314
1228.119072	41.1765
1228.139905	42.465
1228.160738	41.5686
1228.181571	35.9104
1228.202404	32.7171
1228.223237	37.2269
1228.244071	38.9356
1228.264905	38.3193
1228.285738	37.9272
1228.306573	33.9496
1228.327407	30.8403
1228.348241	35.7143
1228.369076	37.479
1228.389911	35.8263
1228.410746	33.1653
1228.431581	37.451
1228.452416	39.888
1228.473252	39.0756
1228.494087	39.8039
1228.514923	41.0644
1228.535759	43.6415
1228.556595	50.4762
1228.577432	62.2129
1228.598268	71.2325
1228.619105	78.7955
1228.639942	82.7171
1228.660779	82.577
1228.681616	83.9776
1228.702454	83.8936
1228.723291	79.2157
1228.744129	69.4398
1228.764967	66.5546
1228.785805	64.8739
1228.806644	54.1737
1228.827482	46.8627
1228.848321	47.0308
1228.869160	44.7339
1228.889999	44.6779
1228.910838	43.5574
1228.931677	42.409
1228.952517	42.0448
1228.973356	42.6331
1228.994196	46.4986
1229.015036	50.9524
1229.035877	50.6443
1229.056717	45.4902
1229.077558	42.381
1229.098399	40.7563
1229.119240	38.3754
1229.140081	35.7423
1229.160922	35.4622
1229.181764	36.3866
1229.202605	40.4202
1229.223447	40.9524
1229.244289	36.7787
1229.265131	32.6611
1229.285974	31.3165
1229.306816	31.9608
1229.327659	33.3053
1229.348502	34.2297
1229.369345	35.2101
1229.390188	33.3894
1229.411032	30.8683
1229.431875	33.9216
1229.452719	39.4958
1229.473563	40.5882
1229.494407	39.1597
1229.515252	39.86
1229.536096	44.1457
1229.556941	48.4594
1229.577786	50.7003
1229.598631	55.6583
1229.619476	64.6779
1229.640321	74.7899
1229.661167	78.8796
1229.682013	79.7199
1229.702859	85.6863
1229.723705	88.2633
1229.744551	86.2745
1229.765397	85.2381
1229.786244	84.3137
1229.807091	74.5658
1229.827938	60.112
1229.848785	47.2829
1229.869632	41.0644
1229.890480	40.9524
1229.911327	40.3361
1229.932175	40.084
1229.953023	41.2325
1229.973872	40.7843
1229.994720	39.7759
1230.015569	41.5126
1230.036417	42.6891
1230.057266	41.2605
1230.078115	39.0196
1230.098965	37.7311
1230.119814	35.1821
1230.140664	35.07
1230.161514	37.367
1230.182364	36.5826
1230.203214	35.098
1230.224064	37.563
1230.244915	39.4398
1230.265765	35.8824
1230.286616	30.6723
1230.307467	32.381
1230.328318	34.3137
1230.349170	33.3333
1230.370021	32.8291
1230.390873	35.2381
1230.411725	37.1709
1230.432577	37.9552
1230.453429	34.7899
1230.474282	33.7255
1230.495135	38.1233
1230.515987	41.3726
1230.536840	44.0616
1230.557693	46.7227
1230.578547	50.7003
1230.599400	58.5714
1230.620254	73.5014
1230.641108	88.7395
1230.661962	104.734
1230.682816	112.325
1230.703671	111.429
1230.724525	101.877
1230.745380	90.5882
1230.766235	81.6246
1230.787090	73.9776
1230.807945	69.4678
1230.828801	58.7955
1230.849656	47.7591
1230.870512	40.9244
1230.891368	36.1064
1230.912224	35.07
1230.933081	37.3669
1230.953937	38.9356
1230.974794	39.888
1230.995651	40.1401
1231.016508	40.5322
1231.037365	39.888
1231.058223	37.7591
1231.079080	38.7955
1231.099938	38.9636
1231.120796	37.7031
1231.141654	36.4426
1231.162512	36.3585
1231.183371	36.8908
1231.204229	39.0196
1231.225088	39.7199
1231.245947	37.2549
1231.266806	32.2969
1231.287666	29.944
1231.308525	30.7843
1231.329385	33.1653
1231.350245	37.451
1231.371105	41.2325
1231.391965	41.0924
1231.412826	37.591
1231.433686	37.3389
1231.454547	37.7871
1231.475408	37.1148
1231.496269	37.3109
1231.517130	39.6639
1231.537992	42.465
1231.558853	50.112
1231.579715	57.3389
1231.600577	63.4174
1231.621439	69.1036
1231.642302	77.0588
1231.663164	92.0448
1231.684027	105.882
1231.704890	109.692
1231.725753	101.429
1231.746616	87.507
1231.767480	73.9776
1231.788343	64.4818
1231.809207	57.7311
1231.830071	50.7843
1231.850935	44.3978
1231.871799	41.5686
1231.892664	39.5798
1231.913528	37.1429
1231.934393	37.0308
1231.955258	39.1317
1231.976124	38.2633
1231.996989	37.8712
1232.017854	40.5882
1232.038720	42.493
1232.059586	42.2689
1232.080452	40.1961
1232.101318	38.2913
1232.122185	39.5518
1232.143051	40.7283
1232.163918	41.0364
1232.184785	41.0084
1232.205652	35.6863
1232.226520	31.7367
1232.247387	34.3137
1232.268255	37.9832
1232.289123	36.0784
1232.309991	35.042
1232.330859	37.0028
1232.351727	39.4958
1232.372596	40.028
1232.393464	38.6555
1232.414333	35.4062
1232.435202	32.7171
1232.456072	30.3641
1232.476941	32.549
1232.497811	37.0588
1232.518680	39.7199
1232.539550	45.1261
1232.560420	50.7283
1232.581291	57.2549
1232.602161	64.6218
1232.623032	67.3109
1232.643903	70.8123
1232.664774	77.1148
1232.685645	86.7787
1232.706516	88.6555
1232.727388	81.4286
1232.748260	73.7535
1232.769132	67.507
1232.790004	58.8515
1232.810876	47.7871
1232.831748	42.7171
1232.852621	42.0728
1232.873494	42.0728
1232.894367	41.8767
1232.915240	41.2605
1232.936113	37.0308
1232.956987	36.7507
1232.977860	35.9104
1232.998734	36.5266
1233.019608	41.5686
1233.040482	46.4706
1233.061357	45.6863
1233.082231	43.4454
1233.103106	40.084
1233.123981	36.4986
1233.144856	34.2577
1233.165731	33.6695
1233.186607	34.6499
1233.207482	34.2297
1233.228358	34.6218
1233.249234	35.6303
1233.270110	38.1793
1233.290987	39.6919
1233.311863	37.535
1233.332740	34.5098
1233.353617	36.2185
1233.374494	39.8319
1233.395371	40.1401
1233.416248	37.3389
1233.437126	36.4706
1233.458003	40.7003
1233.478881	45.4062
1233.499759	46.3305
1233.520638	47.3389
1233.541516	50.9804
1233.562395	54.4818
1233.583274	60.6723
1233.604153	75.3501
1233.625032	101.373
1233.645911	126.639
1233.666790	140.14
1233.687670	141.709
1233.708550	127.479
1233.729430	106.695
1233.750310	89.2157
1233.771191	80.2801
1233.792071	77.2269
1233.812952	78.0952
1233.833833	75.9384
1233.854714	65.8824
1233.875595	56.8347
1233.896477	49.3838
1233.917358	45.7423
1233.938240	45.5182
1233.959122	46.5826
1233.980004	48.0392
1234.000887	51.4006
1234.021769	55.6022
1234.042652	55.9384
1234.063535	52.7731
1234.084418	51.9328
1234.105301	48.1793
1234.126184	42.6331
1234.147068	39.888
1234.167952	42.7731
1234.188835	42.493
1234.209720	39.7479
1234.230604	38.4874
1234.251488	39.6078
1234.272373	38.9356
1234.293258	39.5518
1234.314143	35.8543
1234.335028	32.605
1234.355913	32.8571
1234.376799	33.2493
1234.397684	31.6527
1234.418570	32.8291
1234.439456	33.6975
1234.460342	34.1737
1234.481229	37.451
1234.502115	38.5714
1234.523002	39.2997
1234.543889	41.6247
1234.564776	51.3445
1234.585664	67.2269
1234.606551	90.3361
1234.627439	111.12
1234.648326	129.076
1234.669214	139.692
1234.690103	137.115
1234.710991	118.347
1234.731879	92.9972
1234.752768	81.5686
1234.773657	73.0532
1234.794546	64.7059
1234.815435	61.7367
1234.836325	63.3894
1234.857214	61.2325
1234.878104	53.6414
1234.898994	47.479
1234.919884	45.2941
1234.940774	44.7619
1234.961665	46.2465
1234.982555	49.7759
1235.003446	55.7423
1235.024337	59.3557
1235.045228	61.6246
1235.066120	61.2045
1235.087011	54.6499
1235.107903	44.5658
1235.128795	38.8796
1235.149687	37.1989
1235.170579	34.3417
1235.191471	31.0364
1235.212364	30.4482
1235.233257	32.8011
1235.254150	33.7255
1235.275043	33.6695
1235.295936	34.0616
1235.316830	33.6134
1235.337723	32.7731
1235.358617	33.9496
1235.379511	35.4062
1235.400405	36.0224
1235.421300	38.1513
1235.442194	39.944
1235.463089	42.6891
1235.483984	42.9972
1235.504879	41.9888
1235.525774	42.577
1235.546669	46.2745
1235.567565	53.5014
1235.588461	63.6695
1235.609357	75.2941
1235.630253	94.0336
1235.651149	111.877
1235.672045	117.787
1235.692942	113.445
1235.713839	103.697
1235.734736	89.8039
1235.755633	77.1709
1235.776530	70.6442
1235.797428	62.0168
1235.818326	54.7899
1235.839224	53.6695
1235.860122	54.5098
1235.881020	53.0532
1235.901918	48.6274
1235.922817	40.8123
1235.943716	39.0196
1235.964615	39.4118
1235.985514	40.084
1236.006413	42.3249
1236.027312	45.3221
1236.048212	45.8543
1236.069112	44.3137
1236.090012	41.8487
1236.110912	38.7675
1236.131812	36.6667
1236.152713	35.4622
1236.173614	33.8655
1236.194515	33.8656
1236.215416	35.4062
1236.236317	35.2941
1236.257218	32.9972
1236.278120	32.521
1236.299022	34.5378
1236.319924	36.1064
1236.340826	35.1541
1236.361728	33.0812
1236.382631	30.3922
1236.403533	30.112
1236.424436	32.465
1236.445339	33.5854
1236.466242	33.5014
1236.487146	33.9216
1236.508049	37.591
1236.528953	42.605
1236.549857	45.3501
1236.570761	49.5518
1236.591665	56.6667
1236.612569	64.5938
1236.633474	74.3417
1236.654379	84.5938
1236.675284	94.2017
1236.696189	93.6134
1236.717094	82.6331
1236.738000	72.521
1236.758905	65.4342
1236.779811	58.2633
1236.800717	50.084
1236.821623	41.8767
1236.842530	37.9552
1236.863436	40.1401
1236.884343	42.2409
1236.905250	40
1236.926157	39.1877
1236.947064	39.7479
1236.967972	37.2269
1236.988879	36.8908
1237.009787	37.2269
1237.030695	37.2829
1237.051603	39.6359
1237.072511	42.577
1237.093420	40.3361
1237.114329	35.7703
1237.135237	34.5658
1237.156146	36.3866
1237.177056	36.9188
1237.197965	33.6415
1237.218875	32.8291
1237.239784	33.5014
1237.260694	35.4062
1237.281604	36.9748
1237.302515	36.8067
1237.323425	34.2857
1237.344336	31.9048
1237.365246	31.3165
1237.386157	32.1569
1237.407068	30.7563
1237.427980	31.9888
1237.448891	35.8543
1237.469803	38.1793
1237.490715	38.7955
1237.511627	40
1237.532539	39.7759
1237.553451	42.2969
1237.574364	45.8543
1237.595277	52.605
1237.616190	61.6807
1237.637103	69.8599
1237.658016	76.5546
1237.678929	78.2073
1237.699843	74.7619
1237.720757	70.9804
1237.741671	68.0952
1237.762585	59.7199
1237.783499	51.7647
1237.804414	45.6863
1237.825328	39.1317
1237.846243	35.6583
1237.867158	35.9944
1237.888073	38.9916
1237.908989	39.0196
1237.929904	34.8739
1237.950820	31.8207
1237.971736	32.2969
1237.992652	34.2017
1238.013568	36.5546
1238.034485	38.2913
1238.055401	36.4706
1238.076318	34.3417
1238.097235	35.4622
1238.118152	33.1933
1238.139070	30.9244
1238.159987	34.3698
1238.180905	39.1036
1238.201823	38.7115
1238.222741	37.1429
1238.243659	36.4986
1238.264577	39.2997
1238.285496	38.3473
1238.306415	34.3417
1238.327333	35.8263
1238.348253	38.8796
1238.369172	35.7143
1238.390091	32.549
1238.411011	32.6891
1238.431931	33.1373
1238.452851	33.2773
1238.473771	35.3221
1238.494691	37.479
1238.515612	38.2633
1238.536532	40.9524
1238.557453	44.5938
1238.578374	45.5182
1238.599295	47.591
1238.620217	52.7731
1238.641138	62.1008
1238.662060	71.6527
1238.682982	72.8011
1238.703904	66.1345
1238.724826	59.2717
1238.745749	55.3501
1238.766671	52.8852
1238.787594	49.0756
1238.808517	43.6695
1238.829440	38.1513
1238.850364	38.9076
1238.871287	41.9608
1238.892211	41.4566
1238.913135	38.1793
1238.934059	37.9552
1238.954983	37.395
1238.975907	35.7983
1238.996832	33.9776
1239.017757	34.7899
1239.038682	34.93
1239.059607	36.4706
1239.080532	37.535
1239.101457	35.9384
1239.122383	37.1148
1239.143309	38.9636
1239.164235	36.4706
1239.185161	33.6134
1239.206087	31.7087
1239.227014	29.5518
1239.247941	29.0756
1239.268867	32.437
1239.289794	35.07
1239.310722	35.1821
1239.331649	33.8375
1239.352577	33.7815
1239.373504	37.3669
1239.394432	38.1513
1239.415360	37.8992
1239.436289	37.0028
1239.457217	36.0784
1239.478146	36.6386
1239.499075	39.5238
1239.520004	45.9104
1239.540933	51.2605
1239.561862	50.6162
1239.582792	52.3529
1239.603721	57.395
1239.624651	61.5966
1239.645581	66.1625
1239.666511	72.577
1239.687442	72.1289
1239.708372	67.3109
1239.729303	60.7003
1239.750234	54.3978
1239.771165	48.0112
1239.792097	47.0308
1239.813028	45.6583
1239.833960	42.493
1239.854891	39.972
1239.875823	36.6106
1239.896756	36.0784
1239.917688	36.6667
1239.938620	37.7871
1239.959553	37.0308
1239.980486	35.9944
1240.001419	34.7619
1240.022352	34.0896
1240.043286	34.0336
1240.064219	34.2297
1240.085153	35.1541
1240.106087	35.3501
1240.127021	33.3894
1240.147955	31.3165
1240.168890	31.9328
1240.189825	31.1765
1240.210759	29.6078
1240.231694	30.6443
1240.252630	33.5574
1240.273565	36.3025
1240.294500	35.1821
1240.315436	32.9412
1240.336372	30.1681
1240.357308	28.1793
1240.378244	30.9524
1240.399181	32.7731
1240.420117	32.633
1240.441054	31.0924
1240.461991	32.6611
1240.482928	34.902
1240.503865	38.3473
1240.524803	45.126
1240.545741	56.2745
1240.566678	68.2073
1240.587616	76.1064
1240.608555	76.2745
1240.629493	71.6246
1240.650431	73.7535
1240.671370	81.8487
1240.692309	87.0028
1240.713248	83.8375
1240.734187	75.5742
1240.755127	67.7591
1240.776066	60.3361
1240.797006	51.7087
1240.817946	45.7983
1240.838886	43.5014
1240.859826	41.2885
1240.880767	37.8151
1240.901708	36.3866
1240.922648	36.1625
1240.943589	33.5854
1240.964531	33.6415
1240.985472	36.7787
1241.006413	37.2829
1241.027355	36.8067
1241.048297	35.9104
1241.069239	34.5938
1241.090181	34.0616
1241.111124	35.9384
1241.132066	38.4314
1241.153009	39.4118
1241.173952	38.0952
1241.194895	37.8992
1241.215839	37.0588
1241.236782	35.6863
1241.257726	35.1541
1241.278670	32.577
1241.299614	31.4006
1241.320558	33.4454
1241.341502	34.5658
1241.362447	35.2941
1241.383391	35.4342
1241.404336	36.0224
1241.425281	37.591
1241.446227	39.6079
1241.467172	40.9244
1241.488118	44.874
1241.509063	48.9636
1241.530009	58.0952
[truncated: 142,406 more rows]
