# Supplementary material for: Glyco-engineered MDCK cells display preferred receptors of H3N2 influenza absent in eggs used for vaccines
Source: Nat Commun. 2023 Oct 4;14:6178. doi: 10.1038/s41467-023-41908-0 (PMC10551000; doi:10.1038/s41467-023-41908-0)
Supplement: Supplementary file 6 — Source Data [file 41467_2023_41908_MOESM6_ESM.zip › Source Data/Source Data - text files/SFig-3c MDCK Sial-S N-Glycans.txt]

1499.217743	1.66667
1499.265441	2.0098
1499.313139	2.2549
1499.360838	2.15686
1499.408537	2.2549
1499.456238	2.0098
1499.503939	2.45098
1499.551641	2.69608
1499.599344	2.64706
1499.647047	3.72549
1499.694751	3.87255
1499.742456	4.36275
1499.790162	2.79412
1499.837869	2.5
1499.885576	1.91176
1499.933284	1.61765
1499.980993	1.51961
1500.028702	1.47059
1500.076413	0.735294
1500.124124	1.37255
1500.171836	1.76471
1500.219548	1.91176
1500.267262	1.71569
1500.314976	1.32353
1500.362690	2.35294
1500.410406	1.86275
1500.458122	1.86275
1500.505840	1.71569
1500.553558	1.47059
1500.601276	1.81373
1500.648996	2.89216
1500.696716	3.33333
1500.744437	2.69608
1500.792158	2.64706
1500.839881	2.05882
1500.887604	1.42157
1500.935328	1.17647
1500.983053	2.05882
1501.030778	1.81373
1501.078504	2.15686
1501.126231	1.17647
1501.173959	1.17647
1501.221688	1.66667
1501.269417	2.59804
1501.317147	2.30392
1501.364878	2.40196
1501.412609	2.0098
1501.460342	1.91176
1501.508075	1.22549
1501.555809	1.76471
1501.603543	1.76471
1501.651278	1.86275
1501.699015	2.59804
1501.746751	2.7451
1501.794489	2.9902
1501.842227	2.2549
1501.889967	1.12745
1501.937706	1.37255
1501.985447	1.02941
1502.033189	1.56863
1502.080931	1.27451
1502.128674	1.91176
1502.176417	1.27451
1502.224162	1.47059
1502.271907	1.37255
1502.319653	2.54902
1502.367400	1.37255
1502.415147	1.81373
1502.462895	1.91176
1502.510644	1.86275
1502.558394	2.7451
1502.606145	2.05882
1502.653896	2.30392
1502.701648	2.64706
1502.749401	1.61765
1502.797154	2.30392
1502.844909	1.22549
1502.892664	1.42157
1502.940420	1.37255
1502.988176	1.12745
1503.035934	1.07843
1503.083692	2.05882
1503.131450	1.42157
1503.179210	1.51961
1503.226970	1.66667
1503.274732	1.47059
1503.322494	1.86275
1503.370256	1.61765
1503.418020	1.96078
1503.465784	1.91176
1503.513549	1.32353
1503.561314	2.45098
1503.609081	2.69608
1503.656848	3.62745
1503.704616	3.62745
1503.752385	2.7451
1503.800154	2.45098
1503.847924	2.05882
1503.895695	1.81373
1503.943467	1.51961
1503.991240	1.27451
1504.039013	1.47059
1504.086787	1.51961
1504.134562	2.0098
1504.182337	1.61765
1504.230114	1.76471
1504.277891	2.69608
1504.325669	2.2549
1504.373447	2.20588
1504.421227	2.20588
1504.469007	2.10784
1504.516788	2.10784
1504.564569	2.40196
1504.612352	2.84314
1504.660135	2.79412
1504.707919	3.33333
1504.755703	3.48039
1504.803489	1.66667
1504.851275	2.2549
1504.899062	1.86275
1504.946850	1.42157
1504.994638	1.42157
1505.042427	1.42157
1505.090217	1.81373
1505.138008	3.23529
1505.185799	1.42157
1505.233592	1.02941
1505.281385	1.96078
1505.329178	2.9902
1505.376973	1.91176
1505.424768	1.56863
1505.472564	2.30392
1505.520361	1.66667
1505.568159	1.37255
1505.615957	2.05882
1505.663756	2.35294
1505.711556	2.84314
1505.759356	1.81373
1505.807158	2.2549
1505.854960	1.96078
1505.902763	1.81373
1505.950566	1.12745
1505.998371	1.42157
1506.046176	1.76471
1506.093982	1.07843
1506.141788	1.12745
1506.189596	1.32353
1506.237404	2.2549
1506.285213	2.05882
1506.333023	1.47059
1506.380833	1.86274
1506.428644	2.05882
1506.476456	1.81373
1506.524269	2.94118
1506.572083	2.54902
1506.619897	3.77451
1506.667712	3.72549
1506.715528	3.57843
1506.763344	3.08824
1506.811161	3.38235
1506.858979	2.30392
1506.906798	1.96078
1506.954618	1.61765
1507.002438	2.10784
1507.050259	1.71569
1507.098081	0.980392
1507.145904	2.0098
1507.193727	2.15686
1507.241551	1.61765
1507.289376	1.47059
1507.337202	1.17647
1507.385028	2.45098
1507.432855	1.32353
1507.480683	1.47059
1507.528512	2.15686
1507.576341	2.15686
1507.624171	1.86275
1507.672002	3.08824
1507.719834	3.08824
1507.767666	2.2549
1507.815500	2.45098
1507.863334	2.20588
1507.911168	1.76471
1507.959004	1.17647
1508.006840	1.17647
1508.054677	1.86275
1508.102515	1.66667
1508.150353	2.0098
1508.198193	1.56863
1508.246033	1.47059
1508.293873	2.0098
1508.341715	1.47059
1508.389557	1.56863
1508.437400	2.15686
1508.485244	2.20588
1508.533089	1.71569
1508.580934	1.96078
1508.628780	2.10784
1508.676627	2.7451
1508.724475	3.57843
1508.772323	2.40196
1508.820172	2.20588
1508.868022	1.86275
1508.915873	1.66667
1508.963724	0.980392
1509.011577	1.81373
1509.059429	1.91176
1509.107283	1.47059
1509.155138	1.47059
1509.202993	2.35294
1509.250849	2.30392
1509.298706	2.0098
1509.346563	2.30392
1509.394421	2.20588
1509.442280	1.37255
1509.490140	2.05882
1509.538001	1.47059
1509.585862	2.7451
1509.633724	2.69608
1509.681587	1.96078
1509.729450	2.05882
1509.777315	2.40196
1509.825180	1.86275
1509.873046	1.32353
1509.920912	1.12745
1509.968780	1.12745
1510.016648	1.12745
1510.064516	1.22549
1510.112386	1.22549
1510.160257	1.76471
1510.208128	1.96078
1510.256000	2.40196
1510.303872	1.76471
1510.351746	1.76471
1510.399620	2.10784
1510.447495	2.10784
1510.495370	2.15686
1510.543247	2.5
1510.591124	2.0098
1510.639002	2.89216
1510.686881	2.05882
1510.734760	1.91176
1510.782641	2.20588
1510.830522	1.86274
1510.878403	0.882353
1510.926286	1.56863
1510.974169	1.12745
1511.022053	1.51961
1511.069938	1.71569
1511.117824	1.81373
1511.165710	1.66667
1511.213597	2.05882
1511.261485	2.30392
1511.309374	1.71569
1511.357263	1.47059
1511.405153	1.81373
1511.453044	1.47059
1511.500936	1.37255
1511.548828	1.81373
1511.596721	3.43137
1511.644615	4.01961
1511.692510	3.67647
1511.740405	3.48039
1511.788301	2.69608
1511.836198	2.2549
1511.884096	1.47059
1511.931994	1.66667
1511.979894	1.12745
1512.027794	0.980392
1512.075694	1.56863
1512.123596	1.51961
1512.171498	1.51961
1512.219401	1.12745
1512.267305	1.76471
1512.315209	2.2549
1512.363115	1.76471
1512.411021	1.71569
1512.458928	2.30392
1512.506835	1.07843
1512.554743	2.10784
1512.602652	2.35294
1512.650562	2.7451
1512.698473	2.94118
1512.746384	2.20588
1512.794296	2.35294
1512.842209	1.91176
1512.890123	1.47059
1512.938037	1.71569
1512.985952	1.37255
1513.033868	1.37255
1513.081785	1.51961
1513.129703	2.40196
1513.177621	2.15686
1513.225540	2.05882
1513.273459	2.30392
1513.321380	2.2549
1513.369301	1.81373
1513.417223	1.71569
1513.465146	2.15686
1513.513069	2.20588
1513.560994	1.96078
1513.608919	3.08824
1513.656844	3.62745
1513.704771	3.38235
1513.752698	2.69608
1513.800626	2.30392
1513.848555	2.35294
1513.896485	1.86275
1513.944415	1.51961
1513.992346	1.27451
1514.040278	1.07843
1514.088210	1.71569
1514.136144	1.61765
1514.184078	1.66667
1514.232013	1.76471
1514.279948	1.37255
1514.327885	1.86275
1514.375822	1.71569
1514.423760	1.66667
1514.471699	1.91176
1514.519638	1.66667
1514.567578	2.20588
1514.615519	2.10784
1514.663461	4.06863
1514.711403	3.57843
1514.759347	3.23529
1514.807291	1.81373
1514.855235	1.96078
1514.903181	1.32353
1514.951127	1.42157
1514.999074	1.61765
1515.047022	1.07843
1515.094970	1.27451
1515.142920	1.37255
1515.190870	1.27451
1515.238821	1.81373
1515.286772	2.05882
1515.334724	1.91176
1515.382678	1.22549
1515.430631	1.91176
1515.478586	1.96078
1515.526541	1.66667
1515.574497	1.51961
1515.622454	2.59804
1515.670412	2.84314
1515.718370	2.30392
1515.766330	2.0098
1515.814289	1.32353
1515.862250	1.81373
1515.910212	1.56863
1515.958174	1.07843
1516.006137	1.37255
1516.054100	1.37255
1516.102065	1.42157
1516.150030	1.27451
1516.197996	1.02941
1516.245963	2.30392
1516.293930	2.40196
1516.341899	2.10784
1516.389868	1.86275
1516.437837	1.96078
1516.485808	2.10784
1516.533779	1.51961
1516.581751	2.35294
1516.629724	3.08824
1516.677698	2.45098
1516.725672	2.45098
1516.773647	2.59804
1516.821623	1.42157
1516.869600	1.71569
1516.917577	1.47059
1516.965555	1.12745
1517.013534	1.12745
1517.061514	1.91176
1517.109494	1.27451
1517.157475	1.66667
1517.205457	2.5
1517.253440	2.54902
1517.301423	1.81373
1517.349407	1.71569
1517.397392	1.61765
1517.445378	1.42157
1517.493365	1.61765
1517.541352	2.30392
1517.589340	3.77451
1517.637328	5.29412
1517.685318	7.20588
1517.733308	8.23529
1517.781299	6.66667
1517.829291	4.5098
1517.877284	1.91176
1517.925277	2.0098
1517.973271	1.91176
1518.021266	2.45098
1518.069261	1.81373
1518.117258	1.71569
1518.165255	1.51961
1518.213253	1.96078
1518.261251	1.81373
1518.309251	1.61765
1518.357251	1.91176
1518.405252	2.2549
1518.453253	1.47059
1518.501256	1.32353
1518.549259	2.2549
1518.597263	3.03922
1518.645267	4.55882
1518.693273	5.83333
1518.741279	5.44118
1518.789286	5.29412
1518.837294	3.57843
1518.885302	2.89216
1518.933311	1.37255
1518.981321	0.931373
1519.029332	1.71569
1519.077344	1.61765
1519.125356	2.2549
1519.173369	2.30392
1519.221383	1.47059
1519.269397	2.05882
1519.317413	1.47059
1519.365429	1.47059
1519.413445	2.05882
1519.461463	1.76471
1519.509481	2.30392
1519.557500	3.08824
1519.605520	4.01961
1519.653541	4.36275
1519.701562	4.21569
1519.749584	4.06863
1519.797607	2.35294
1519.845631	2.54902
1519.893655	1.91176
1519.941681	1.61765
1519.989706	1.47059
1520.037733	2.2549
1520.085761	1.61765
1520.133789	1.81373
1520.181818	1.76471
1520.229847	2.15686
1520.277878	1.81373
1520.325909	2.30392
1520.373941	1.66667
1520.421974	1.96078
1520.470007	1.56863
1520.518042	1.47059
1520.566077	3.43137
1520.614113	2.69608
1520.662149	3.72549
1520.710186	4.16667
1520.758224	3.57843
1520.806263	2.94118
1520.854303	2.30392
1520.902343	1.22549
1520.950384	1.51961
1520.998426	1.37255
1521.046469	1.56863
1521.094512	1.61765
1521.142556	1.51961
1521.190601	1.76471
1521.238647	1.86275
1521.286693	1.76471
1521.334740	1.61765
1521.382788	1.91176
1521.430837	2.05882
1521.478886	2.69608
1521.526937	1.96078
1521.574988	1.37255
1521.623039	3.03922
1521.671092	2.84314
1521.719145	1.81373
1521.767199	3.18627
1521.815254	1.27451
1521.863309	1.56863
1521.911365	1.56863
1521.959423	1.71569
1522.007480	1.51961
1522.055539	1.96078
1522.103598	1.71569
1522.151658	1.27451
1522.199719	1.66667
1522.247781	2.40196
1522.295843	2.45098
1522.343906	2.0098
1522.391970	1.51961
1522.440035	1.47059
1522.488100	2.64706
1522.536166	2.59804
1522.584233	1.91176
1522.632301	2.9902
1522.680369	2.7451
1522.728438	2.20588
1522.776508	2.79412
1522.824579	1.66667
1522.872650	1.56863
1522.920722	1.71569
1522.968795	2.2549
1523.016869	1.51961
1523.064944	1.22549
1523.113019	1.37255
1523.161095	1.91176
1523.209172	2.05882
1523.257249	1.07843
1523.305327	1.81373
1523.353406	2.64706
1523.401486	1.71569
1523.449567	1.91176
1523.497648	1.96078
1523.545730	1.96078
1523.593813	2.89216
1523.641897	3.43137
1523.689981	3.28431
1523.738066	3.03922
1523.786152	2.15686
1523.834238	3.18627
1523.882326	2.0098
1523.930414	2.0098
1523.978503	1.56863
1524.026592	1.42157
1524.074683	2.59804
1524.122774	1.56863
1524.170866	1.86275
1524.218959	1.86275
1524.267052	2.15686
1524.315146	1.17647
1524.363241	2.10784
1524.411337	1.61765
1524.459433	2.35294
1524.507531	1.96078
1524.555629	1.61765
1524.603727	2.59804
1524.651827	3.38235
1524.699927	2.64706
1524.748028	3.87255
1524.796130	2.59804
1524.844233	1.66667
1524.892336	1.51961
1524.940440	2.0098
1524.988545	1.61765
1525.036650	1.76471
1525.084757	1.66667
1525.132864	1.81373
1525.180972	2.15686
1525.229080	1.76471
1525.277190	1.96078
1525.325300	2.40196
1525.373411	2.30392
1525.421522	2.2549
1525.469635	1.61765
1525.517748	1.61765
1525.565862	2.2549
1525.613977	2.7451
1525.662092	2.9902
1525.710208	3.87255
1525.758325	3.48039
1525.806443	3.72549
1525.854561	2.0098
1525.902681	2.20588
1525.950801	1.27451
1525.998921	1.66667
1526.047043	1.37255
1526.095165	1.17647
1526.143288	1.51961
1526.191412	1.76471
1526.239537	1.66667
1526.287662	2.15686
1526.335788	2.2549
1526.383915	2.20588
1526.432042	2.20588
1526.480171	1.37255
1526.528300	1.96078
1526.576430	1.86275
1526.624560	3.13725
1526.672692	2.84314
1526.720824	2.54902
1526.768957	2.7451
1526.817090	2.7451
1526.865225	2.2549
1526.913360	2.10784
1526.961496	1.71569
1527.009633	1.37255
1527.057770	1.76471
1527.105908	1.76471
1527.154047	2.05882
1527.202187	2.30392
1527.250327	2.10784
1527.298469	1.76471
1527.346611	1.56863
1527.394753	1.81373
1527.442897	1.86275
1527.491041	1.86275
1527.539186	2.15686
1527.587332	2.0098
1527.635479	2.45098
1527.683626	2.20588
1527.731774	3.28431
1527.779923	2.05882
1527.828072	1.56863
1527.876223	1.86275
1527.924374	1.07843
1527.972526	1.56863
1528.020678	1.71569
1528.068832	1.22549
1528.116986	1.76471
1528.165141	0.784314
1528.213296	1.76471
1528.261453	1.56863
1528.309610	1.47059
1528.357768	2.20588
1528.405927	1.81373
1528.454086	1.02941
1528.502246	1.66667
1528.550407	1.81373
1528.598569	2.54902
1528.646732	1.96078
1528.694895	2.40196
1528.743059	3.38235
1528.791224	2.64706
1528.839389	1.76471
1528.887555	1.81373
1528.935722	1.61765
1528.983890	1.02941
1529.032059	2.10784
1529.080228	1.66667
1529.128398	1.42157
1529.176569	1.32353
1529.224741	1.17647
1529.272913	1.86275
1529.321086	1.56863
1529.369260	2.0098
1529.417435	1.76471
1529.465610	1.71569
1529.513786	2.2549
1529.561963	1.42157
1529.610141	1.86275
1529.658319	2.5
1529.706498	2.59804
1529.754678	2.45098
1529.802859	2.20588
1529.851040	2.20588
1529.899223	1.47059
1529.947405	1.66667
1529.995589	1.02941
1530.043774	1.22549
1530.091959	1.07843
1530.140145	2.40196
1530.188332	1.42157
1530.236519	1.61765
1530.284708	1.71569
1530.332897	1.96078
1530.381086	1.66667
1530.429277	2.0098
1530.477468	1.47059
1530.525660	1.37255
1530.573853	1.91176
1530.622047	2.0098
1530.670241	2.54902
1530.718436	2.5
1530.766632	1.76471
1530.814829	1.91176
1530.863026	1.91176
1530.911224	2.2549
1530.959423	1.76471
1531.007623	1.22549
1531.055823	1.02941
1531.104024	1.32353
1531.152226	1.17647
1531.200429	1.61765
1531.248632	1.51961
1531.296837	1.96078
1531.345042	2.10784
1531.393247	1.71569
1531.441454	0.931373
1531.489661	1.66667
1531.537869	1.22549
1531.586078	2.45098
1531.634287	2.45098
1531.682498	2.20588
1531.730709	2.7451
1531.778921	2.7451
1531.827133	2.0098
1531.875346	1.71569
1531.923561	1.51961
1531.971775	1.37255
1532.019991	1.61765
1532.068207	1.12745
1532.116424	1.56863
1532.164642	1.27451
1532.212861	1.66667
1532.261080	1.81373
1532.309300	1.71569
1532.357521	1.86275
1532.405743	1.71569
1532.453965	1.66667
1532.502189	1.56863
1532.550413	2.05882
1532.598637	1.76471
1532.646863	2.20588
1532.695089	2.40196
1532.743316	3.33333
1532.791544	1.81373
1532.839772	1.07843
1532.888001	1.56863
1532.936231	1.56863
1532.984462	1.12745
1533.032694	1.07843
1533.080926	1.37255
1533.129159	1.81373
1533.177393	1.37255
1533.225627	1.71569
1533.273863	1.56863
1533.322099	1.51961
1533.370336	1.86275
1533.418573	2.30392
1533.466812	1.86275
1533.515051	1.91176
1533.563291	3.18627
1533.611531	3.18627
1533.659773	3.52941
1533.708015	4.7549
1533.756258	3.97059
1533.804501	3.62745
1533.852746	2.84314
1533.900991	1.76471
1533.949237	3.08824
1533.997484	1.22549
1534.045731	1.51961
1534.093979	1.47059
1534.142228	1.91176
1534.190478	1.47059
1534.238728	1.81373
1534.286980	1.91176
1534.335232	1.32353
1534.383484	1.51961
1534.431738	1.51961
1534.479992	2.45098
1534.528247	2.0098
1534.576503	2.84314
1534.624760	3.13725
1534.673017	3.67647
1534.721275	3.23529
1534.769534	3.87255
1534.817794	3.57843
1534.866054	2.10784
1534.914315	1.32353
1534.962577	1.17647
1535.010840	1.47059
1535.059103	1.86275
1535.107367	0.735294
1535.155632	1.66667
1535.203898	1.32353
1535.252164	1.56863
1535.300431	1.66667
1535.348699	1.27451
1535.396968	1.37255
1535.445237	2.40196
1535.493508	1.76471
1535.541779	1.81373
1535.590050	2.84314
1535.638323	3.43137
1535.686596	4.5098
1535.734870	3.97059
1535.783145	3.72549
1535.831420	2.35294
1535.879697	2.05882
1535.927974	1.66667
1535.976252	1.42157
1536.024530	1.76471
1536.072809	1.81373
1536.121090	1.07843
1536.169370	1.42157
1536.217652	1.37255
1536.265934	1.42157
1536.314217	2.20588
1536.362501	2.69608
1536.410786	2.45098
1536.459071	1.47059
1536.507357	2.20588
1536.555644	2.9902
1536.603932	3.67647
1536.652221	5.63725
1536.700510	6.22549
1536.748800	4.70588
1536.797090	4.60784
1536.845382	2.79412
1536.893674	2.35294
1536.941967	1.42157
1536.990261	2.20588
1537.038555	1.56863
1537.086851	1.76471
1537.135147	2.0098
1537.183443	1.42157
1537.231741	1.76471
1537.280039	2.35294
1537.328338	2.0098
1537.376638	2.79412
1537.424939	1.91176
1537.473240	2.10784
1537.521542	3.28431
1537.569845	3.03922
1537.618148	3.03922
1537.666453	4.36274
1537.714758	4.90196
1537.763064	4.26471
1537.811370	3.13725
1537.859678	3.13725
1537.907986	2.59804
1537.956295	1.56863
1538.004605	1.76471
1538.052915	1.91176
1538.101226	1.66667
1538.149538	1.22549
1538.197851	1.61765
1538.246164	1.81373
1538.294478	2.2549
1538.342793	2.0098
1538.391109	1.42157
1538.439426	2.2549
1538.487743	3.03922
1538.536061	2.64706
1538.584380	2.69608
1538.632699	3.62745
1538.681020	4.65686
1538.729341	5.78431
1538.777662	5.39216
1538.825985	3.72549
1538.874308	3.97059
1538.922632	2.9902
1538.970957	1.86275
1539.019283	1.86275
1539.067609	1.51961
1539.115936	1.86275
1539.164264	2.05882
1539.212593	1.51961
1539.260922	1.86275
1539.309252	1.96078
1539.357583	2.30392
1539.405915	2.05882
1539.454247	2.30392
1539.502581	2.30392
1539.550915	2.05882
1539.599249	2.45098
1539.647585	4.21569
1539.695921	4.60784
1539.744258	4.95098
1539.792596	4.46078
1539.840934	2.30392
1539.889274	1.96078
1539.937614	2.40196
1539.985954	1.86275
1540.034296	1.32353
1540.082638	1.76471
1540.130981	1.42157
1540.179325	1.76471
1540.227670	0.980392
1540.276015	1.32353
1540.324361	1.37255
1540.372708	1.17647
1540.421055	1.56863
1540.469404	2.35294
1540.517753	1.96078
1540.566103	2.05882
1540.614453	2.54902
1540.662805	1.32353
1540.711157	3.57843
1540.759510	2.79412
1540.807864	1.86275
1540.856218	2.59804
1540.904573	1.07843
1540.952929	1.47059
1541.001286	0.980392
1541.049643	1.71569
1541.098002	1.96078
1541.146361	1.47059
1541.194720	1.07843
1541.243081	1.56863
1541.291442	1.81373
1541.339804	1.56863
1541.388167	1.66667
1541.436530	1.86275
1541.484895	1.61765
1541.533260	1.91176
1541.581626	2.2549
1541.629992	2.35294
1541.678360	1.91176
1541.726728	3.03922
1541.775096	3.03922
1541.823466	1.76471
1541.871836	1.56863
1541.920208	1.51961
1541.968579	0.980392
1542.016952	0.784314
1542.065326	1.12745
1542.113700	0.931373
1542.162075	1.61765
1542.210450	1.91176
1542.258827	1.61765
1542.307204	2.10784
1542.355582	2.7451
1542.403961	2.15686
1542.452340	2.0098
1542.500720	1.66667
1542.549101	1.22549
1542.597483	2.0098
1542.645865	2.7451
1542.694249	2.35294
1542.742633	2.45098
1542.791018	1.61765
1542.839403	0.980392
1542.887789	1.61765
1542.936176	1.47059
1542.984564	1.86275
1543.032953	0.882353
1543.081342	1.17647
1543.129732	1.07843
1543.178123	1.66667
1543.226515	1.81373
1543.274907	2.05882
1543.323300	2.30392
1543.371694	2.2549
1543.420089	1.66667
1543.468484	1.86274
1543.516880	1.42157
1543.565277	2.15686
1543.613675	2.30392
1543.662073	2.10784
1543.710473	1.86275
1543.758873	2.10784
1543.807273	1.66667
1543.855675	1.61765
1543.904077	1.07843
1543.952480	1.37255
1544.000884	1.12745
1544.049288	1.66667
1544.097693	1.81373
1544.146099	1.66667
1544.194506	1.07843
1544.242914	1.91176
1544.291322	1.81373
1544.339731	1.76471
1544.388141	2.05882
1544.436552	2.05882
1544.484963	1.42157
1544.533375	1.81373
1544.581788	2.20588
1544.630201	3.03922
1544.678616	2.35294
1544.727031	3.38235
1544.775447	2.89216
1544.823864	2.30392
1544.872281	1.86275
1544.920699	1.02941
1544.969118	1.22549
1545.017538	1.76471
1545.065958	1.91176
1545.114379	1.37255
1545.162801	1.17647
1545.211224	1.61765
1545.259647	1.76471
1545.308072	2.45098
1545.356497	2.2549
1545.404922	1.42157
1545.453349	1.71569
1545.501776	1.76471
1545.550204	1.27451
1545.598633	2.15686
1545.647063	2.05882
1545.695493	3.38235
1545.743924	2.54902
1545.792356	1.96078
1545.840788	2.69608
1545.889222	1.56863
1545.937656	1.17647
1545.986091	1.42157
1546.034526	1.02941
1546.082963	1.61765
1546.131400	1.51961
1546.179838	2.35294
1546.228276	1.66667
1546.276716	1.91176
1546.325156	1.81373
1546.373597	2.05882
1546.422038	1.37255
1546.470481	1.22549
1546.518924	1.32353
1546.567368	1.32353
1546.615813	2.20588
1546.664258	2.10784
1546.712705	2.7451
1546.761152	2.45098
1546.809599	1.47059
1546.858048	1.91176
1546.906497	1.02941
1546.954947	1.12745
1547.003398	1.17647
1547.051849	1.47059
1547.100302	1.27451
1547.148755	1.86275
1547.197209	2.05882
1547.245663	2.45098
1547.294119	1.96078
1547.342575	1.96078
1547.391031	2.35294
1547.439489	2.59804
1547.487947	2.2549
1547.536407	2.59804
1547.584866	4.31372
1547.633327	5.14706
1547.681789	5.83333
1547.730251	7.64706
1547.778714	7.15686
1547.827177	5.53922
1547.875642	4.41177
1547.924107	2.69608
1547.972573	1.66667
1548.021040	1.66667
1548.069507	1.86275
1548.117975	2.20588
1548.166444	2.79412
1548.214914	2.2549
1548.263385	2.40196
1548.311856	2.40196
1548.360328	2.40196
1548.408801	2.0098
1548.457274	1.76471
1548.505749	3.33333
1548.554224	3.28431
1548.602699	3.87255
1548.651176	4.65686
1548.699653	5.2451
1548.748132	5.88235
1548.796610	4.85294
1548.845090	4.26471
1548.893570	3.43137
1548.942052	2.05882
1548.990533	1.96078
1549.039016	1.91176
1549.087499	1.32353
1549.135984	2.35294
1549.184469	2.30392
1549.232954	1.37255
1549.281441	2.64706
1549.329928	1.76471
1549.378416	1.96078
1549.426905	1.32353
1549.475394	1.51961
1549.523884	2.10784
1549.572375	2.84314
1549.620867	5.73529
1549.669360	7.7451
1549.717853	8.48039
1549.766347	7.20588
1549.814842	7.15686
1549.863337	4.85294
1549.911834	2.94118
1549.960331	3.03922
1550.008828	2.10784
1550.057327	1.71569
1550.105826	1.66667
1550.154326	2.05882
1550.202827	2.15686
1550.251329	2.2549
1550.299831	1.96078
1550.348334	1.71569
1550.396838	2.05882
1550.445343	2.10784
1550.493848	2.40196
1550.542355	1.47059
1550.590862	2.35294
1550.639369	4.85294
1550.687878	5.34314
1550.736387	6.37255
1550.784897	6.32353
1550.833408	4.65686
1550.881919	3.28431
1550.930431	2.0098
1550.978944	1.66667
1551.027458	2.30392
1551.075973	1.91176
1551.124488	2.05882
1551.173004	2.15686
1551.221521	2.0098
1551.270038	1.76471
1551.318557	1.61765
1551.367076	1.66667
1551.415595	1.61765
1551.464116	1.17647
1551.512637	1.81373
1551.561159	2.64706
1551.609682	3.57843
1551.658206	4.21569
1551.706730	5.4902
1551.755255	4.55882
1551.803781	3.97059
1551.852308	2.7451
1551.900835	2.89216
1551.949364	1.61765
1551.997893	1.32353
1552.046422	1.86275
1552.094953	1.86275
1552.143484	1.22549
1552.192016	2.2549
1552.240549	1.51961
1552.289082	2.45098
1552.337616	2.2549
1552.386151	1.81373
1552.434687	1.32353
1552.483224	2.30392
1552.531761	1.81373
1552.580299	2.59804
1552.628838	3.28431
1552.677377	3.33333
1552.725918	3.08824
1552.774459	3.18627
1552.823000	2.9902
1552.871543	2.45098
1552.920086	1.91176
1552.968631	2.10784
1553.017175	1.07843
1553.065721	1.86275
1553.114267	1.42157
1553.162815	1.86275
1553.211362	1.96078
1553.259911	2.10784
1553.308461	2.20588
1553.357011	1.86275
1553.405562	1.37255
1553.454113	1.81373
1553.502666	1.47059
1553.551219	2.5
1553.599773	3.82353
1553.648328	3.67647
1553.696883	4.36274
1553.745439	5.68627
1553.793996	3.33333
1553.842554	3.13725
1553.891113	2.69608
1553.939672	2.89216
1553.988232	1.66667
1554.036793	1.51961
1554.085354	1.02941
1554.133917	1.71569
1554.182480	1.47059
1554.231044	1.27451
1554.279608	1.81373
1554.328174	1.71569
1554.376740	2.0098
1554.425307	2.10784
1554.473874	1.42157
1554.522443	2.5
1554.571012	2.15686
1554.619582	2.35294
1554.668152	3.57843
1554.716724	3.57843
1554.765296	2.89216
1554.813869	2.79412
1554.862442	2.20588
1554.911017	1.66667
1554.959592	1.17647
1555.008168	1.76471
1555.056745	1.86275
1555.105322	1.42157
1555.153901	2.05882
1555.202480	2.40196
1555.251059	1.86275
1555.299640	2.35294
1555.348221	1.61765
1555.396803	2.30392
1555.445386	1.42157
1555.493970	1.61765
1555.542554	1.47059
1555.591139	2.0098
1555.639725	2.40196
1555.688311	3.43137
1555.736899	3.43137
1555.785487	2.15686
1555.834076	1.61765
1555.882665	1.86275
1555.931256	1.32353
1555.979847	1.12745
1556.028439	1.22549
1556.077031	1.22549
1556.125625	1.12745
1556.174219	2.2549
1556.222814	1.32353
1556.271410	2.20588
1556.320006	1.71569
1556.368603	2.59804
1556.417201	1.76471
1556.465800	1.27451
1556.514400	1.81373
1556.563000	2.5
1556.611601	1.96078
1556.660203	2.10784
1556.708805	2.10784
1556.757408	2.40196
1556.806012	1.51961
1556.854617	1.91176
1556.903223	1.56863
1556.951829	1.37255
1557.000436	1.86275
1557.049044	1.76471
1557.097653	1.76471
1557.146262	0.980392
1557.194872	1.22549
1557.243483	1.86275
1557.292095	2.79412
1557.340707	1.71569
1557.389320	1.91176
1557.437934	2.10784
1557.486549	1.71569
1557.535164	2.5
1557.583780	1.96078
1557.632397	2.5
1557.681015	2.54902
1557.729633	1.61765
1557.778253	1.42157
1557.826873	1.47059
1557.875493	1.22549
1557.924115	1.27451
1557.972737	1.71569
1558.021360	1.32353
1558.069984	1.27451
1558.118608	1.86275
1558.167234	2.20588
1558.215860	2.05882
1558.264486	2.69608
1558.313114	1.76471
1558.361742	1.71569
1558.410371	1.76471
1558.459001	1.81373
1558.507632	1.86275
1558.556263	1.91176
1558.604895	3.82353
1558.653528	3.43137
1558.702162	4.11765
1558.750796	4.70588
1558.799431	4.41176
1558.848067	2.64706
1558.896704	2.79412
1558.945341	1.37255
1558.993980	1.86275
1559.042618	1.66667
1559.091258	1.47059
1559.139899	1.81373
1559.188540	1.71569
1559.237182	1.12745
1559.285825	1.81373
1559.334468	1.47059
1559.383112	2.05882
1559.431757	2.20588
1559.480403	2.05882
1559.529050	1.81373
1559.577697	2.10784
1559.626345	2.79412
1559.674994	3.23529
1559.723643	3.03922
1559.772294	4.65686
1559.820945	3.57843
1559.869597	2.69608
1559.918249	2.20588
1559.966903	1.51961
1560.015557	1.61765
1560.064212	1.32353
1560.112867	2.0098
1560.161524	1.76471
1560.210181	2.0098
1560.258839	1.91176
1560.307497	2.5
1560.356157	2.10784
1560.404817	1.51961
1560.453478	1.71569
1560.502140	1.32353
1560.550802	2.30392
1560.599465	1.56863
1560.648129	3.13725
1560.696794	3.52941
1560.745459	3.18627
1560.794126	2.9902
1560.842793	3.57843
1560.891460	2.45098
1560.940129	2.05882
1560.988798	1.42157
1561.037468	1.91176
1561.086139	1.71569
1561.134811	1.76471
1561.183483	1.56863
1561.232156	2.30392
1561.280830	1.81373
1561.329505	1.42157
1561.378180	1.42157
1561.426856	1.86275
1561.475533	1.71569
1561.524211	2.64706
1561.572889	1.86275
1561.621568	2.35294
1561.670248	3.03922
1561.718929	3.67647
1561.767610	2.94118
1561.816292	2.84314
1561.864975	2.15686
1561.913659	2.2549
1561.962343	1.66667
1562.011029	1.42157
1562.059715	1.76471
1562.108401	1.47059
1562.157089	1.37255
1562.205777	1.86274
1562.254466	1.51961
1562.303156	1.66667
1562.351846	1.81373
1562.400538	1.56863
1562.449230	1.76471
1562.497923	1.91176
1562.546616	2.15686
1562.595311	2.54902
1562.644006	2.69608
1562.692701	2.79412
1562.741398	2.79412
1562.790095	3.03922
1562.838794	2.30392
1562.887492	1.86275
1562.936192	0.980392
1562.984892	1.47059
1563.033594	1.32353
1563.082295	1.47059
1563.130998	1.37255
1563.179702	1.37255
1563.228406	2.0098
1563.277111	1.56863
1563.325816	1.61765
1563.374523	2.84314
1563.423230	2.89216
1563.471938	2.45098
1563.520647	3.03922
1563.569356	3.62745
1563.618067	5.58824
1563.666778	7.64706
1563.715489	9.46078
1563.764202	8.57843
1563.812915	7.40196
1563.861629	5.53922
1563.910344	3.52941
1563.959060	3.18627
1564.007776	2.10784
1564.056493	1.42157
1564.105211	1.42157
1564.153930	2.15686
1564.202649	1.96078
1564.251369	1.76471
1564.300090	1.96078
1564.348812	1.96078
1564.397534	2.20588
1564.446257	1.66667
1564.494981	1.61765
1564.543706	1.66667
1564.592431	3.72549
1564.641157	4.55882
1564.689884	5.58823
1564.738612	7.89216
1564.787340	5.93137
1564.836070	5.39216
1564.884800	4.06863
1564.933530	2.54902
1564.982262	1.91176
1565.030994	2.2549
1565.079727	2.15686
1565.128461	1.86275
1565.177195	1.17647
1565.225931	1.02941
1565.274667	1.86275
1565.323404	2.20588
1565.372141	1.66667
1565.420880	2.45098
1565.469619	2.35294
1565.518358	3.33333
1565.567099	3.82353
1565.615840	6.86275
1565.664583	10.6373
1565.713325	15.2451
1565.762069	14.2647
1565.810814	12.3039
1565.859559	10.3431
1565.908305	7.89216
1565.957051	4.80392
1566.005799	2.2549
1566.054547	1.86275
1566.103296	2.30392
1566.152046	2.30392
1566.200796	1.66667
1566.249547	2.10784
1566.298299	2.54902
1566.347052	1.96078
1566.395805	2.10784
1566.444560	1.96078
1566.493315	2.5
1566.542071	4.70588
1566.590827	7.15686
1566.639584	7.35294
1566.688342	11.5196
1566.737101	14.951
1566.785861	13.8235
1566.834621	8.92157
1566.883382	7.64706
1566.932144	4.46078
1566.980907	3.38235
1567.029670	2.30392
1567.078434	1.61765
1567.127199	2.2549
1567.175965	2.10784
1567.224731	1.56863
1567.273498	2.2549
1567.322266	2.35294
1567.371035	2.69608
1567.419804	2.10784
1567.468575	2.40196
1567.517345	2.5
1567.566117	4.46078
1567.614890	4.70588
1567.663663	5.93137
1567.712437	8.18627
1567.761212	7.94118
1567.809987	7.45098
1567.858763	5.68628
1567.907540	4.16667
1567.956318	2.64706
1568.005097	2.05882
1568.053876	1.86275
1568.102656	1.76471
1568.151437	1.76471
1568.200218	2.0098
1568.249001	1.91176
1568.297784	1.66667
1568.346568	1.86275
1568.395352	1.32353
1568.444138	1.96078
1568.492924	2.89216
1568.541711	2.5
1568.590498	2.84314
1568.639287	2.15686
1568.688076	3.18627
1568.736866	4.11765
1568.785657	3.87255
1568.834448	3.52941
1568.883240	2.5
1568.932033	2.2549
1568.980827	1.02941
1569.029621	1.56863
1569.078417	1.91176
1569.127213	1.91176
1569.176009	1.76471
1569.224807	1.27451
1569.273605	1.61765
1569.322404	2.45098
1569.371204	2.2549
1569.420004	1.81373
1569.468806	1.51961
1569.517608	1.71569
1569.566411	2.0098
1569.615214	2.7451
1569.664019	2.30392
1569.712824	1.96078
1569.761629	2.5
1569.810436	2.9902
1569.859243	2.35294
1569.908052	2.20588
1569.956860	1.76471
1570.005670	1.27451
1570.054481	1.56863
1570.103292	1.22549
1570.152104	1.71569
1570.200916	1.32353
1570.249730	1.71569
1570.298544	2.0098
1570.347359	1.91176
1570.396175	1.91176
1570.444991	2.20588
1570.493808	1.71569
1570.542626	1.22549
1570.591445	2.45098
1570.640265	2.30392
1570.689085	1.76471
1570.737906	2.15686
1570.786728	1.91176
1570.835550	1.61765
1570.884374	1.51961
1570.933198	1.56863
1570.982022	1.42157
1571.030848	1.27451
1571.079674	1.66667
1571.128501	2.05882
1571.177329	1.71569
1571.226158	1.32353
1571.274987	1.86275
1571.323817	2.0098
1571.372648	1.66667
1571.421480	1.37255
1571.470312	1.56863
1571.519146	1.96078
1571.567979	2.35294
1571.616814	1.81373
1571.665650	2.5
1571.714486	1.96078
1571.763323	1.76471
1571.812160	1.56863
1571.860999	1.32353
1571.909838	1.22549
1571.958678	1.42157
1572.007519	1.71569
1572.056360	1.22549
1572.105203	1.56863
1572.154046	1.51961
1572.202890	1.91176
1572.251734	2.45098
1572.300579	1.42157
1572.349425	2.10784
1572.398272	2.15686
1572.447120	3.08824
1572.495968	1.96078
1572.544817	1.81373
1572.593667	1.66667
1572.642518	2.64706
1572.691369	2.20588
1572.740221	2.2549
1572.789074	2.20588
1572.837928	1.66667
1572.886782	1.42157
1572.935637	1.86275
1572.984493	1.37255
1573.033350	1.37255
1573.082207	1.27451
1573.131066	1.47059
1573.179925	1.71569
1573.228784	1.61765
1573.277645	1.96078
1573.326506	1.51961
1573.375368	1.27451
1573.424231	1.47059
1573.473094	1.37255
1573.521959	1.71569
1573.570824	1.71569
1573.619689	1.56863
1573.668556	2.69608
1573.717423	3.03922
1573.766291	1.86275
1573.815160	1.37255
1573.864030	2.20588
1573.912900	1.96078
1573.961771	1.22549
1574.010643	1.47059
1574.059516	1.12745
1574.108389	1.51961
1574.157263	1.56863
1574.206138	1.76471
1574.255014	1.71569
1574.303890	2.0098
1574.352767	1.71569
1574.401645	1.96078
1574.450524	1.91176
1574.499403	1.42157
1574.548284	2.5
1574.597164	3.13725
1574.646046	3.87255
1574.694929	4.85294
1574.743812	4.70588
1574.792696	4.36274
1574.841581	2.69608
1574.890466	2.7451
1574.939352	3.28431
1574.988240	1.86275
1575.037127	1.96078
1575.086016	1.47059
1575.134905	1.07843
1575.183795	2.10784
1575.232686	1.56863
1575.281578	1.27451
1575.330470	1.61765
1575.379363	2.10784
1575.428257	1.61765
1575.477152	1.66667
1575.526047	1.96078
1575.574943	2.59804
1575.623840	2.54902
1575.672738	3.03922
1575.721636	4.26471
1575.770535	5.19608
1575.819435	4.36275
1575.868336	3.92157
1575.917237	2.20588
1575.966139	2.20588
1576.015042	1.61765
1576.063946	1.56863
1576.112851	1.96078
1576.161756	1.27451
1576.210662	1.96078
1576.259569	0.833333
1576.308476	1.47059
1576.357384	1.76471
1576.406293	1.56863
1576.455203	2.15686
1576.504114	1.47059
1576.553025	1.61765
1576.601937	2.45098
1576.650850	2.20588
1576.699764	2.69608
1576.748678	5.19608
1576.797593	3.28431
1576.846509	2.54902
1576.895426	3.03922
1576.944343	2.0098
1576.993261	2.0098
1577.042180	1.51961
1577.091100	1.32353
1577.140020	1.81373
1577.188941	1.71569
1577.237863	2.05882
1577.286786	1.81373
1577.335709	2.0098
1577.384634	2.35294
1577.433558	1.91176
1577.482484	1.66667
1577.531411	1.86275
1577.580338	2.79412
1577.629266	3.38235
1577.678195	3.57843
1577.727124	4.7549
1577.776054	3.77451
1577.824986	3.62745
1577.873917	3.03922
1577.922850	2.59804
1577.971783	1.81373
1578.020717	1.61765
1578.069652	1.71569
1578.118588	1.51961
1578.167524	1.51961
1578.216461	1.76471
1578.265399	1.27451
1578.314338	2.10784
1578.363277	1.76471
1578.412217	1.71569
1578.461158	1.17647
1578.510100	2.0098
1578.559042	2.79412
1578.607985	2.7451
1578.656929	2.2549
1578.705874	2.94118
1578.754819	3.18627
1578.803766	3.67647
1578.852713	2.05882
1578.901660	2.30392
1578.950609	2.10784
1578.999558	2.40196
1579.048508	1.56863
1579.097459	1.76471
1579.146410	1.56863
1579.195363	1.91176
1579.244316	2.05882
1579.293269	3.82353
1579.342224	3.08824
1579.391179	2.9902
1579.440135	4.95098
1579.489092	8.33333
1579.538050	15.9804
1579.587008	32.2549
1579.635967	75.8824
1579.684927	176.52
1579.733888	283.382
1579.782849	336.716
1579.831811	269.559
1579.880774	173.039
1579.929738	97.9902
1579.978702	51.5196
1580.027667	19.2157
1580.076633	8.52941
1580.125600	5.88235
1580.174568	4.70588
1580.223536	4.01961
1580.272505	3.03922
1580.321474	2.84314
1580.370445	3.08824
1580.419416	3.18627
1580.468388	4.70588
1580.517361	8.13725
1580.566334	15.7353
1580.615309	38.5294
1580.664284	89.2157
1580.713260	169.216
1580.762236	246.176
1580.811213	237.892
1580.860192	163.333
1580.909170	100.147
1580.958150	51.6667
1581.007130	21.3235
1581.056111	9.06863
1581.105093	6.42157
1581.154076	5.34314
1581.203059	2.69608
1581.252043	3.48039
1581.301028	2.54902
1581.350014	2.20588
1581.399000	1.76471
1581.447988	3.03922
1581.496976	4.21569
1581.545964	5.58824
1581.594954	10.3431
1581.643944	25.6373
1581.692935	55.3922
1581.741927	93.4804
1581.790919	111.52
1581.839912	90.3431
1581.888906	54.2647
1581.937901	32.5
1581.986897	16.4216
1582.035893	6.81373
1582.084890	3.97059
1582.133888	2.89216
1582.182886	2.84314
1582.231886	2.5
1582.280886	2.2549
1582.329887	2.20588
1582.378888	2.0098
1582.427891	2.54902
1582.476894	1.66667
1582.525897	3.08824
1582.574902	3.48039
1582.623908	6.96078
1582.672914	14.3627
1582.721921	23.9216
1582.770928	31.7647
1582.819937	32.2549
1582.868946	21.7157
1582.917956	12.3529
1582.966966	6.37255
1583.015978	4.80392
1583.064990	2.64706
1583.114003	2.7451
1583.163017	2.94118
1583.212031	2.05882
1583.261047	1.71569
1583.310063	2.35294
1583.359079	1.56863
1583.408097	1.66667
1583.457115	2.0098
1583.506134	1.86275
1583.555154	2.84314
1583.604175	3.18627
1583.653196	4.31373
1583.702218	7.79412
1583.751241	9.01961
1583.800264	8.62745
1583.849289	8.03922
1583.898314	5.19608
1583.947340	4.11765
1583.996366	2.94118
1584.045394	1.86275
1584.094422	1.96078
1584.143451	1.96078
1584.192481	2.10784
1584.241511	1.37255
1584.290542	1.91176
1584.339574	1.81373
1584.388607	2.0098
1584.437640	2.15686
1584.486674	1.66667
1584.535709	1.96078
1584.584745	2.10784
1584.633782	2.15686
1584.682819	3.38235
1584.731857	3.52941
1584.780896	3.77451
1584.829935	4.16667
1584.878976	2.94118
1584.928017	1.47059
1584.977058	2.10784
1585.026101	1.22549
1585.075144	1.07843
1585.124188	1.37255
1585.173233	1.27451
1585.222279	1.86275
1585.271325	2.0098
1585.320372	2.15686
1585.369420	1.17647
1585.418469	1.71569
1585.467518	1.91176
1585.516568	1.81373
1585.565619	1.56863
1585.614671	2.2549
1585.663723	1.91176
1585.712776	2.45098
1585.761830	2.54902
1585.810885	1.91176
1585.859941	1.32353
1585.908997	1.96078
1585.958054	1.76471
1586.007112	1.37255
1586.056170	1.37255
1586.105229	1.27451
1586.154289	1.17647
1586.203350	1.91176
1586.252412	1.56863
1586.301474	1.61765
1586.350537	2.10784
1586.399601	1.42157
1586.448665	1.51961
1586.497731	1.86275
1586.546797	1.81373
1586.595864	2.30392
1586.644931	1.71569
1586.693999	2.05882
1586.743069	1.86275
1586.792138	1.86275
1586.841209	1.86275
1586.890281	1.32353
1586.939353	1.17647
1586.988426	0.980392
1587.037499	1.17647
1587.086574	1.07843
1587.135649	2.0098
1587.184725	1.32353
1587.233802	1.76471
1587.282879	1.32353
1587.331957	2.05882
1587.381036	2.05882
1587.430116	1.42157
1587.479196	2.0098
1587.528278	1.27451
1587.577360	1.66667
1587.626442	2.64706
1587.675526	2.0098
1587.724610	1.81373
1587.773695	2.35294
1587.822781	1.81373
1587.871868	1.86275
1587.920955	1.27451
1587.970043	1.66667
1588.019132	1.32353
1588.068222	1.66667
1588.117312	1.81373
1588.166403	1.02941
1588.215495	1.51961
1588.264588	1.56863
1588.313681	0.980392
1588.362775	0.735294
1588.411870	1.71569
1588.460966	1.37255
1588.510062	2.10784
1588.559159	1.71569
1588.608257	2.79412
1588.657356	2.54902
1588.706455	3.13725
1588.755556	3.48039
1588.804657	3.77451
1588.853758	2.79412
1588.902861	3.33333
1588.951964	2.5
1589.001068	1.32353
1589.050173	1.17647
1589.099278	0.980392
1589.148385	2.20588
1589.197492	2.64706
1589.246600	1.37255
1589.295708	1.96078
1589.344818	1.71569
1589.393928	2.10784
1589.443038	2.20588
1589.492150	1.96078
1589.541262	1.61765
1589.590376	2.89216
1589.639489	2.20588
1589.688604	2.9902
1589.737719	4.16667
1589.786836	3.82353
1589.835953	2.59804
1589.885070	2.45098
1589.934189	1.96078
1589.983308	1.12745
1590.032428	0.980392
1590.081548	2.0098
1590.130670	1.17647
1590.179792	1.66667
1590.228915	1.76471
1590.278039	1.71569
1590.327163	1.66667
1590.376289	2.2549
1590.425415	1.02941
1590.474541	1.91176
1590.523669	2.0098
1590.572797	2.35294
1590.621926	1.71569
1590.671056	4.80392
1590.720187	6.71569
1590.769318	7.05882
1590.818450	5.53922
1590.867583	3.48039
1590.916717	3.13726
1590.965851	3.08824
1591.014986	2.30392
1591.064122	1.61765
1591.113259	1.61765
1591.162396	1.42157
1591.211534	1.66667
1591.260673	1.96078
1591.309813	1.02941
1591.358953	1.17647
1591.408094	1.27451
1591.457236	1.42157
1591.506379	1.37255
1591.555523	1.96078
1591.604667	2.40196
1591.653812	3.67647
1591.702957	5.93137
1591.752104	5.93137
1591.801251	5.44118
1591.850399	4.41177
1591.899548	3.82353
1591.948698	2.79412
1591.997848	2.2549
1592.046999	1.81373
1592.096151	1.61765
1592.145303	1.71569
1592.194457	1.76471
1592.243611	1.91176
1592.292766	1.86275
1592.341921	1.32353
1592.391078	1.96078
1592.440235	2.15686
1592.489393	1.47059
1592.538551	1.47059
1592.587711	2.05882
1592.636871	3.03922
1592.686032	2.9902
1592.735193	4.80392
1592.784356	4.36274
1592.833519	3.08824
1592.882683	2.30392
1592.931848	2.2549
1592.981013	1.81373
1593.030179	1.47059
1593.079346	1.27451
1593.128514	1.32353
1593.177683	1.76471
1593.226852	1.76471
1593.276022	1.56863
1593.325193	1.81373
1593.374364	1.47059
1593.423537	2.20588
1593.472710	1.32353
1593.521883	3.08824
1593.571058	3.43137
1593.620233	7.59804
1593.669409	13.0392
1593.718586	19.1667
1593.767764	19.3137
1593.816942	16.1275
1593.866121	11.6667
1593.915301	7.10784
1593.964482	3.82353
1594.013663	3.43137
1594.062845	1.56863
1594.112028	2.0098
1594.161212	2.0098
1594.210396	2.0098
1594.259582	2.20588
1594.308768	2.35294
1594.357954	2.69608
1594.407142	2.05882
1594.456330	2.30392
1594.505519	1.91176
1594.554709	4.06863
1594.603899	5.34314
1594.653091	9.65686
1594.702283	15.2451
1594.751475	13.2843
1594.800669	13.3333
1594.849863	10.3922
1594.899058	7.54902
1594.948254	5.39216
1594.997451	3.72549
1595.046648	2.10784
1595.095846	2.64706
1595.145045	1.42157
1595.194245	2.05882
1595.243445	2.5
1595.292646	2.7451
1595.341848	2.94118
1595.391051	2.10784
1595.440254	1.91176
1595.489458	3.33333
1595.538663	3.92157
1595.587869	8.77451
1595.637075	18.9216
1595.686282	32.6961
1595.735490	42.9412
1595.784699	41.4706
1595.833909	28.0392
1595.883119	17.1078
1595.932330	8.28431
1595.981542	4.85294
1596.030754	2.30392
1596.079967	2.40196
[truncated: 89,367 more rows]
