# Supplementary material for: Glyco-engineered MDCK cells display preferred receptors of H3N2 influenza absent in eggs used for vaccines
Source: Nat Commun. 2023 Oct 4;14:6178. doi: 10.1038/s41467-023-41908-0 (PMC10551000; doi:10.1038/s41467-023-41908-0)
Supplement: Supplementary file 6 — Source Data [file 41467_2023_41908_MOESM6_ESM.zip › Source Data/Source Data - text files/SFig-10c hCK Sial-S N-Glycans.txt]

1499.266383	0.653595
1499.314082	0.43573
1499.361782	0.348584
1499.409483	0.348584
1499.457184	0.43573
1499.504887	0.522876
1499.552590	0.610022
1499.600294	0.915033
1499.647998	1.08932
1499.695704	1.30719
1499.743410	0.827887
1499.791117	0.827887
1499.838824	0.566449
1499.886533	0.740741
1499.934242	0.610022
1499.981952	0.43573
1500.029663	0.217865
1500.077374	0.217865
1500.125086	0.130719
1500.172799	0.043573
1500.220513	0.392157
1500.268227	0.43573
1500.315943	0.392157
1500.363659	0.305011
1500.411375	0.217865
1500.459093	0.130719
1500.506811	0.522876
1500.554530	0.566449
1500.602250	1.1329
1500.649970	1.00218
1500.697692	1.1329
1500.745414	1.1329
1500.793137	1.26362
1500.840860	0.784314
1500.888585	0.43573
1500.936310	0.697168
1500.984036	0.392157
1501.031762	0.610022
1501.079490	0.261438
1501.127218	0.174292
1501.174947	0.174292
1501.222676	0.348584
1501.270407	0.305011
1501.318138	0.261438
1501.365870	0.348584
1501.413602	0.261438
1501.461336	0.261438
1501.509070	0.305011
1501.556805	0.174292
1501.604541	0.522876
1501.652277	0.915033
1501.700015	0.653595
1501.747753	0.827887
1501.795491	0.522876
1501.843231	0.697168
1501.890971	0.305011
1501.938712	0.740741
1501.986454	0.392157
1502.034196	0.217865
1502.081940	0.348584
1502.129684	0.392157
1502.177429	0.610022
1502.225174	0.392157
1502.272921	0.610022
1502.320668	0.305011
1502.368416	0.522876
1502.416164	0.348584
1502.463914	0.958606
1502.511664	0.566449
1502.559415	1.22004
1502.607166	0.784314
1502.654919	0.958606
1502.702672	1.6122
1502.750426	1.08932
1502.798180	0.610022
1502.845936	0.566449
1502.893692	0.479303
1502.941449	0.261438
1502.989207	0.261438
1503.036965	0.566449
1503.084724	0.43573
1503.132484	0.348584
1503.180245	0.130719
1503.228007	0.348584
1503.275769	0.305011
1503.323532	0.174292
1503.371296	0.261438
1503.419060	0.43573
1503.466826	0.566449
1503.514592	0.305011
1503.562359	0.610022
1503.610126	1.17647
1503.657895	1.52505
1503.705664	1.56863
1503.753434	1.22004
1503.801204	0.784314
1503.848976	0.915033
1503.896748	0.653595
1503.944521	0.653595
1503.992294	0.522876
1504.040069	0.217865
1504.087844	0.392157
1504.135620	0.130719
1504.183396	0.43573
1504.231174	0.522876
1504.278952	0.479303
1504.326731	0.261438
1504.374511	0.087146
1504.422291	0.174292
1504.470072	0.392157
1504.517854	0.217865
1504.565637	1.00218
1504.613421	0.784314
1504.661205	0.697168
1504.708990	0.479303
1504.756776	0.87146
1504.804562	0.915033
1504.852350	0.522876
1504.900138	0.305011
1504.947927	0.43573
1504.995716	0.261438
1505.043507	0.130719
1505.091298	0.305011
1505.139090	0.217865
1505.186882	0.305011
1505.234676	0.479303
1505.282470	0.392157
1505.330265	0.261438
1505.378060	0.261438
1505.425857	0.392157
1505.473654	0.479303
1505.521452	0.958606
1505.569250	0.392157
1505.617050	0.566449
1505.664850	1.30719
1505.712651	0.566449
1505.760453	1.43791
1505.808255	0.740741
1505.856059	0.784314
1505.903863	0.653595
1505.951667	0.697168
1505.999473	0.305011
1506.047279	0.348584
1506.095086	0.348584
1506.142894	0.43573
1506.190702	0.740741
1506.238512	0.740741
1506.286322	0.392157
1506.334133	0.174292
1506.381944	0.522876
1506.429757	0.392157
1506.477570	0.217865
1506.525384	0.305011
1506.573198	0.958606
1506.621014	1.30719
1506.668830	2.13508
1506.716647	1.74292
1506.764464	1.52505
1506.812283	1.65577
1506.860102	0.697168
1506.907922	0.392157
1506.955742	0.610022
1507.003564	0.827887
1507.051386	0.479303
1507.099209	0.174292
1507.147033	0.261438
1507.194857	0.348584
1507.242683	0.217865
1507.290509	0.305011
1507.338335	0.566449
1507.386163	0.43573
1507.433991	0.348584
1507.481820	0.261438
1507.529650	0.392157
1507.577481	0.697168
1507.625312	1.1329
1507.673144	1.1329
1507.720977	1.69935
1507.768810	1.65577
1507.816645	1.04575
1507.864480	1.00218
1507.912316	1.22004
1507.960152	0.697168
1508.007990	0.566449
1508.055828	0.479303
1508.103667	0.261438
1508.151506	0.174292
1508.199347	0.479303
1508.247188	0.348584
1508.295030	0.217865
1508.342873	0.261438
1508.390716	0.261438
1508.438560	0.392157
1508.486405	0.305011
1508.534251	0.566449
1508.582097	0.697168
1508.629945	0.915033
1508.677793	1.30719
1508.725641	1.65577
1508.773491	0.87146
1508.821341	1.04575
1508.869192	0.784314
1508.917044	0.827887
1508.964897	0.392157
1509.012750	0.392157
1509.060604	0.261438
1509.108459	0.174292
1509.156314	0.392157
1509.204171	0.174292
1509.252028	0.392157
1509.299886	0.174292
1509.347744	0.305011
1509.395604	0.261438
1509.443464	0.174292
1509.491325	0.479303
1509.539186	0.697168
1509.587049	0.740741
1509.634912	0.697168
1509.682776	0.43573
1509.730641	0.697168
1509.778506	0.610022
1509.826372	0.740741
1509.874239	0.740741
1509.922107	0.348584
1509.969975	0.348584
1510.017845	0.43573
1510.065715	0.261438
1510.113585	0.217865
1510.161457	0.522876
1510.209329	0.392157
1510.257202	0.261438
1510.305076	0.261438
1510.352951	0.305011
1510.400826	0.174292
1510.448702	0.174292
1510.496579	0.261438
1510.544456	0.827887
1510.592335	0.348584
1510.640214	1.04575
1510.688094	0.827887
1510.735974	0.87146
1510.783856	0.43573
1510.831738	0.479303
1510.879621	0.174292
1510.927505	0.392157
1510.975389	0.392157
1511.023274	0.087146
1511.071160	0.348584
1511.119047	0.305011
1511.166934	0.392157
1511.214822	0.479303
1511.262711	0.261438
1511.310601	0.217865
1511.358492	0.43573
1511.406383	0.566449
1511.454275	1.22004
1511.502168	0.348584
1511.550061	0.653595
1511.597955	0.740741
1511.645850	0.915033
1511.693746	1.91721
1511.741643	1.08932
1511.789540	0.958606
1511.837438	1.04575
1511.885337	0.697168
1511.933237	0.43573
1511.981137	0.43573
1512.029038	0.697168
1512.076940	0.392157
1512.124843	0.566449
1512.172746	0.348584
1512.220650	0.130719
1512.268555	0.043573
1512.316461	0.217865
1512.364367	0.43573
1512.412274	0.217865
1512.460182	0.43573
1512.508091	0.261438
1512.556000	0.610022
1512.603911	0.653595
1512.651822	0.740741
1512.699733	1.65577
1512.747646	1.35076
1512.795559	0.740741
1512.843473	0.784314
1512.891388	1.08932
1512.939303	0.43573
1512.987220	0.305011
1513.035137	0.610022
1513.083054	0.87146
1513.130973	0.261438
1513.178892	0.348584
1513.226812	0.261438
1513.274733	0.348584
1513.322655	0.522876
1513.370577	0.348584
1513.418500	0.261438
1513.466424	0.479303
1513.514349	0.740741
1513.562274	0.87146
1513.610200	0.653595
1513.658127	1.26362
1513.706055	1.17647
1513.753983	0.915033
1513.801912	0.87146
1513.849842	0.43573
1513.897773	0.784314
1513.945704	0.43573
1513.993637	0.784314
1514.041570	0.261438
1514.089503	0.130719
1514.137438	0.217865
1514.185373	0.305011
1514.233309	0.392157
1514.281246	0.305011
1514.329183	0.087146
1514.377122	0.479303
1514.425061	0.305011
1514.473001	0.087146
1514.520941	0.479303
1514.568882	0.784314
1514.616824	0.958606
1514.664767	1.17647
1514.712711	0.958606
1514.760655	0.697168
1514.808600	0.566449
1514.856546	0.522876
1514.904493	0.305011
1514.952440	0.43573
1515.000388	0.130719
1515.048337	0.740741
1515.096287	0.217865
1515.144237	0.43573
1515.192189	0.348584
1515.240140	0.174292
1515.288093	0.174292
1515.336047	0.566449
1515.384001	0.43573
1515.431956	0.610022
1515.479912	0.522876
1515.527868	0.566449
1515.575825	0.740741
1515.623783	1.35076
1515.671742	1.22004
1515.719702	0.915033
1515.767662	0.522876
1515.815623	0.915033
1515.863585	0.43573
1515.911547	0.522876
1515.959511	0.217865
1516.007475	0.392157
1516.055439	0.305011
1516.103405	0.305011
1516.151371	0.653595
1516.199339	0.130719
1516.247306	0.610022
1516.295275	0.261438
1516.343244	0.261438
1516.391215	0.348584
1516.439185	0.522876
1516.487157	0.348584
1516.535130	0.566449
1516.583103	0.87146
1516.631077	0.740741
1516.679051	1.26362
1516.727027	1.04575
1516.775003	1.00218
1516.822980	1.22004
1516.870958	0.566449
1516.918936	0.697168
1516.966915	0.305011
1517.014895	0.348584
1517.062876	0.43573
1517.110858	0.174292
1517.158840	0.305011
1517.206823	0.566449
1517.254807	0.087146
1517.302791	0.479303
1517.350777	0.784314
1517.398763	0.392157
1517.446750	0.522876
1517.494737	0.653595
1517.542726	0.697168
1517.590715	1.26362
1517.638705	2.30937
1517.686695	3.2244
1517.734687	2.44009
1517.782679	2.00436
1517.830672	1.30719
1517.878665	1.04575
1517.926660	0.522876
1517.974655	0.348584
1518.022651	0.392157
1518.070648	0.479303
1518.118645	0.43573
1518.166643	0.174292
1518.214642	0.174292
1518.262642	0.305011
1518.310642	0.784314
1518.358644	0.305011
1518.406646	0.392157
1518.454648	0.305011
1518.502652	0.217865
1518.550656	0.915033
1518.598661	0.522876
1518.646667	2.39651
1518.694674	1.87364
1518.742681	2.39651
1518.790689	1.17647
1518.838698	1.22004
1518.886708	1.22004
1518.934718	0.522876
1518.982729	0.43573
1519.030741	0.305011
1519.078753	0.305011
1519.126767	0.392157
1519.174781	0.522876
1519.222796	0.566449
1519.270812	0.392157
1519.318828	0.305011
1519.366845	0.566449
1519.414863	0.217865
1519.462882	0.697168
1519.510901	0.305011
1519.558922	0.392157
1519.606942	0.610022
1519.654964	1.30719
1519.702987	2.2658
1519.751010	1.74292
1519.799034	1.17647
1519.847059	0.827887
1519.895084	0.784314
1519.943111	0.43573
1519.991138	0.43573
1520.039165	0.261438
1520.087194	0.348584
1520.135223	0.217865
1520.183253	0.217865
1520.231284	0.217865
1520.279316	0.392157
1520.327348	0.174292
1520.375381	0.305011
1520.423415	0.261438
1520.471450	0.217865
1520.519485	0.610022
1520.567521	0.348584
1520.615558	0.784314
1520.663596	1.00218
1520.711634	1.26362
1520.759673	0.87146
1520.807713	0.915033
1520.855754	0.87146
1520.903796	0.305011
1520.951838	0.305011
1520.999881	0.610022
1521.047924	0.348584
1521.095969	0.610022
1521.144014	0.348584
1521.192060	0.392157
1521.240107	0.479303
1521.288155	0.305011
1521.336203	0.174292
1521.384252	0.348584
1521.432302	0.784314
1521.480352	0.566449
1521.528404	0.348584
1521.576456	0.392157
1521.624508	0.479303
1521.672562	0.740741
1521.720616	0.827887
1521.768671	1.04575
1521.816727	0.784314
1521.864784	0.566449
1521.912841	0.305011
1521.960900	0.305011
1522.008958	0.261438
1522.057018	0.174292
1522.105079	0.261438
1522.153140	0.130719
1522.201202	0.392157
1522.249264	0.392157
1522.297328	0.087146
1522.345392	0.610022
1522.393457	0.348584
1522.441523	0.261438
1522.489589	0.392157
1522.537656	0.697168
1522.585724	0.784314
1522.633793	1.08932
1522.681863	0.740741
1522.729933	0.740741
1522.778004	0.697168
1522.826076	0.479303
1522.874148	0.261438
1522.922222	0.522876
1522.970296	0.392157
1523.018371	0.392157
1523.066446	0.43573
1523.114523	0.174292
1523.162600	0.217865
1523.210678	0.566449
1523.258756	0.261438
1523.306836	0.348584
1523.354916	0.261438
1523.402997	0.130719
1523.451078	0.43573
1523.499161	0.43573
1523.547244	0.348584
1523.595328	0.610022
1523.643413	1.08932
1523.691498	0.784314
1523.739584	0.697168
1523.787671	1.00218
1523.835759	0.610022
1523.883848	0.43573
1523.931937	0.261438
1523.980027	0.130719
1524.028118	0.217865
1524.076209	0.261438
1524.124301	0.522876
1524.172394	0.392157
1524.220488	0.305011
1524.268583	0.217865
1524.316678	0.174292
1524.364774	0.43573
1524.412871	0.305011
1524.460969	0.348584
1524.509067	0.479303
1524.557166	0.522876
1524.605266	0.87146
1524.653367	0.653595
1524.701468	0.697168
1524.749570	0.784314
1524.797673	0.522876
1524.845777	0.566449
1524.893881	0.305011
1524.941986	0.610022
1524.990092	0.479303
1525.038199	0.610022
1525.086306	0.261438
1525.134415	0.305011
1525.182524	0.392157
1525.230633	0.217865
1525.278744	0.305011
1525.326855	0.522876
1525.374967	0.348584
1525.423080	0.305011
1525.471193	0.522876
1525.519308	0.653595
1525.567423	0.348584
1525.615539	1.39434
1525.663655	1.39434
1525.711772	2.44009
1525.759891	2.30937
1525.808009	1.52505
1525.856129	0.653595
1525.904249	0.653595
1525.952370	0.392157
1526.000492	0.305011
1526.048615	0.217865
1526.096738	0.174292
1526.144862	0.479303
1526.192987	0.43573
1526.241113	0.261438
1526.289239	0.479303
1526.337367	0.43573
1526.385495	0.261438
1526.433623	0.610022
1526.481753	0.261438
1526.529883	0.217865
1526.578014	0.653595
1526.626146	1.1329
1526.674278	1.39434
1526.722411	1.17647
1526.770545	1.08932
1526.818680	1.04575
1526.866816	0.697168
1526.914952	0.566449
1526.963089	0.261438
1527.011227	0.697168
1527.059365	0.305011
1527.107505	0.827887
1527.155645	0.43573
1527.203786	0.348584
1527.251927	0.261438
1527.300070	0.348584
1527.348213	0.305011
1527.396357	0.566449
1527.444501	0.348584
1527.492647	0.348584
1527.540793	0.522876
1527.588940	0.740741
1527.637087	0.479303
1527.685236	1.35076
1527.733385	1.30719
1527.781535	0.566449
1527.829686	0.522876
1527.877837	0.610022
1527.925989	0.392157
1527.974142	0.348584
1528.022296	0.130719
1528.070451	0.217865
1528.118606	0.261438
1528.166762	0.217865
1528.214919	0.479303
1528.263076	0.261438
1528.311234	0.479303
1528.359393	0.174292
1528.407553	0.566449
1528.455714	0.305011
1528.503875	0.566449
1528.552037	0.566449
1528.600200	0.87146
1528.648364	0.958606
1528.696528	0.827887
1528.744693	1.17647
1528.792859	0.566449
1528.841026	0.392157
1528.889193	0.958606
1528.937361	0.566449
1528.985530	0.348584
1529.033700	0.217865
1529.081870	0.217865
1529.130041	0.348584
1529.178213	0.261438
1529.226386	0.348584
1529.274559	0.217865
1529.322734	0.261438
1529.370909	0.348584
1529.419084	0.217865
1529.467261	0.392157
1529.515438	0.392157
1529.563616	0.305011
1529.611795	0.174292
1529.659974	0.87146
1529.708155	0.87146
1529.756336	0.740741
1529.804518	0.958606
1529.852700	0.479303
1529.900884	0.305011
1529.949068	0.087146
1529.997252	0.261438
1530.045438	0.43573
1530.093624	0.392157
1530.141812	0.174292
1530.189999	0.174292
1530.238188	0.174292
1530.286377	0.566449
1530.334568	0.43573
1530.382758	0.261438
1530.430950	0.305011
1530.479143	0.305011
1530.527336	0.305011
1530.575530	0.261438
1530.623724	0.784314
1530.671920	1.04575
1530.720116	0.87146
1530.768313	0.479303
1530.816511	0.697168
1530.864709	0.392157
1530.912909	0.305011
1530.961109	0.566449
1531.009309	0.43573
1531.057511	0.522876
1531.105713	0.522876
1531.153916	0.610022
1531.202120	0.087146
1531.250325	0.305011
1531.298530	0.261438
1531.346736	0.348584
1531.394943	0.217865
1531.443150	0.392157
1531.491359	0.261438
1531.539568	0.479303
1531.587778	0.392157
1531.635988	0.827887
1531.684200	1.1329
1531.732412	0.915033
1531.780625	0.479303
1531.828839	0.479303
1531.877053	0.697168
1531.925268	0.261438
1531.973484	0.348584
1532.021701	0.305011
1532.069918	0.261438
1532.118137	0.43573
1532.166356	0.392157
1532.214575	0.305011
1532.262796	0.522876
1532.311017	0.87146
1532.359239	0.43573
1532.407462	0.305011
1532.455685	0.217865
1532.503910	0.305011
1532.552135	0.261438
1532.600360	0.479303
1532.648587	0.566449
1532.696814	1.04575
1532.745042	0.87146
1532.793271	0.566449
1532.841501	0.305011
1532.889731	0.479303
1532.937962	0.392157
1532.986194	0.305011
1533.034427	0.348584
1533.082660	0.217865
1533.130894	0.261438
1533.179129	0.217865
1533.227365	0.261438
1533.275601	0.305011
1533.323839	0.217865
1533.372077	0.610022
1533.420315	0.348584
1533.468555	0.610022
1533.516795	0.479303
1533.565036	1.00218
1533.613278	1.30719
1533.661520	1.52505
1533.709763	1.56863
1533.758007	1.26362
1533.806252	0.87146
1533.854498	0.915033
1533.902744	0.610022
1533.950991	0.348584
1533.999239	0.392157
1534.047487	0.174292
1534.095737	0.174292
1534.143987	0.305011
1534.192238	0.174292
1534.240489	0.305011
1534.288742	0.305011
1534.336995	0.43573
1534.385249	0.217865
1534.433503	0.348584
1534.481759	0.610022
1534.530015	0.479303
1534.578272	0.915033
1534.626529	0.827887
1534.674788	1.48148
1534.723047	1.1329
1534.771307	1.48148
1534.819568	1.69935
1534.867829	1.00218
1534.916091	0.392157
1534.964354	0.566449
1535.012618	0.261438
1535.060883	0.479303
1535.109148	0.305011
1535.157414	0.305011
1535.205681	0.348584
1535.253948	0.217865
1535.302217	0.261438
1535.350486	0.174292
1535.398755	0.261438
1535.447026	0.479303
1535.495297	0.392157
1535.543569	0.566449
1535.591842	0.566449
1535.640116	0.653595
1535.688390	1.00218
1535.736665	1.26362
1535.784941	0.697168
1535.833218	0.566449
1535.881495	0.87146
1535.929773	0.522876
1535.978052	0.305011
1536.026332	0.653595
1536.074612	0.348584
1536.122894	0.392157
1536.171175	0.348584
1536.219458	0.348584
1536.267742	0.522876
1536.316026	0.174292
1536.364311	0.261438
1536.412597	0.479303
1536.460883	0.261438
1536.509170	0.479303
1536.557458	0.43573
1536.605747	1.00218
1536.654037	1.17647
1536.702327	1.35076
1536.750618	0.915033
1536.798910	0.87146
1536.847202	0.915033
1536.895496	0.566449
1536.943790	0.348584
1536.992085	0.697168
1537.040380	0.217865
1537.088677	0.610022
1537.136974	0.479303
1537.185272	0.348584
1537.233570	0.479303
1537.281870	0.479303
1537.330170	0.217865
1537.378471	0.522876
1537.426772	0.348584
1537.475075	0.43573
1537.523378	0.348584
1537.571682	0.522876
1537.619987	0.479303
1537.668292	1.1329
1537.716598	0.958606
1537.764905	0.610022
1537.813213	0.653595
1537.861522	0.610022
1537.909831	0.479303
1537.958141	0.261438
1538.006452	0.305011
1538.054763	0.217865
1538.103075	0.348584
1538.151389	0.087146
1538.199702	0.566449
1538.248017	0.261438
1538.296332	0.261438
1538.344648	0.087146
1538.392965	0.348584
1538.441283	0.653595
1538.489601	0.348584
1538.537920	0.740741
1538.586240	0.697168
1538.634561	1.08932
1538.682882	2.0915
1538.731204	2.39651
1538.779527	1.78649
1538.827851	1.78649
1538.876175	1.17647
1538.924501	0.740741
1538.972826	0.697168
1539.021153	0.348584
1539.069481	0.348584
1539.117809	0.348584
1539.166138	0.522876
1539.214468	0.392157
1539.262798	0.261438
1539.311129	0.392157
1539.359461	0.305011
1539.407794	0.305011
1539.456128	0.697168
1539.504462	0.653595
1539.552797	0.566449
1539.601133	0.87146
1539.649469	1.69935
1539.697807	1.6122
1539.746145	1.65577
1539.794484	1.48148
1539.842823	1.30719
1539.891164	1.26362
1539.939505	1.08932
1539.987847	0.43573
1540.036189	0.479303
1540.084533	0.43573
1540.132877	0.261438
1540.181222	0.305011
1540.229567	0.479303
1540.277914	0.522876
1540.326261	0.261438
1540.374609	0.261438
1540.422958	0.174292
1540.471307	0.217865
1540.519657	0.479303
1540.568008	0.610022
1540.616360	1.22004
1540.664713	0.740741
1540.713066	1.04575
1540.761420	0.87146
1540.809775	0.958606
1540.858130	0.566449
1540.906487	0.522876
1540.954844	0.479303
1541.003201	0.305011
1541.051560	0.392157
1541.099919	0.566449
1541.148279	0.261438
1541.196640	0.522876
1541.245002	0.43573
1541.293364	0.348584
1541.341727	0.217865
1541.390091	0.217865
1541.438456	0.348584
1541.486821	0.392157
1541.535187	0.43573
1541.583554	0.479303
1541.631922	0.566449
1541.680290	0.479303
1541.728660	0.958606
1541.777030	0.697168
1541.825400	0.653595
1541.873772	0.87146
1541.922144	0.392157
1541.970517	0.305011
1542.018891	0.305011
1542.067265	0.43573
1542.115640	0.392157
1542.164016	0.610022
1542.212393	0.392157
1542.260771	0.653595
1542.309149	0.261438
1542.357528	0
1542.405908	0.217865
1542.454289	0.305011
1542.502670	0.217865
1542.551052	0.697168
1542.599435	0.522876
1542.647818	0.697168
1542.696203	0.697168
1542.744588	1.00218
1542.792974	0.566449
1542.841360	0.697168
1542.889748	0.522876
1542.938136	0.217865
1542.986525	0.479303
1543.034915	0.348584
1543.083305	0.392157
1543.131696	0.392157
1543.180088	0.348584
1543.228481	0.479303
1543.276874	0.261438
1543.325269	0.217865
1543.373664	0.305011
1543.422059	0.305011
1543.470456	0.348584
1543.518853	0.653595
1543.567251	0.174292
1543.615650	0.784314
1543.664049	1.08932
1543.712450	1.00218
1543.760851	0.697168
1543.809253	0.566449
1543.857655	0.610022
1543.906058	0.566449
1543.954463	0.348584
1544.002867	0.348584
1544.051273	0.261438
1544.099679	0.43573
1544.148086	0.479303
1544.196494	0.261438
1544.244903	0.566449
1544.293312	0.392157
1544.341723	0.697168
1544.390133	0.217865
1544.438545	0.522876
1544.486958	0.305011
1544.535371	0.653595
1544.583785	0.43573
1544.632199	0.522876
1544.680615	0.610022
1544.729031	0.610022
1544.777448	0.479303
1544.825866	0.958606
1544.874284	0.566449
1544.922704	0.697168
1544.971124	0.479303
1545.019544	0.653595
1545.067966	0.217865
1545.116388	0.479303
1545.164811	0.566449
1545.213235	0.43573
1545.261660	0.348584
1545.310085	0.522876
1545.358511	0.305011
1545.406938	0.653595
1545.455366	0.305011
1545.503794	0.348584
1545.552223	0.174292
1545.600653	0.610022
1545.649084	0.740741
1545.697515	0.784314
1545.745947	0.915033
1545.794380	0.566449
1545.842814	0.784314
1545.891248	0.522876
1545.939683	0.43573
1545.988119	0.392157
1546.036556	0.43573
1546.084993	0.305011
1546.133432	0.392157
1546.181871	0.392157
1546.230310	0.392157
1546.278751	0.610022
1546.327192	0.217865
1546.375634	0.566449
1546.424077	0.827887
1546.472521	0.522876
1546.520965	0.261438
1546.569410	0.305011
1546.617856	1.17647
1546.666302	0.697168
1546.714750	0.740741
1546.763198	0.740741
1546.811647	0.653595
1546.860096	0.610022
1546.908547	0.479303
1546.956998	0.697168
1547.005450	0.348584
1547.053902	0.43573
1547.102356	0.43573
1547.150810	0.261438
1547.199265	0.130719
1547.247720	0.392157
1547.296177	0.610022
1547.344634	0.261438
1547.393092	0.217865
1547.441551	0.479303
1547.490010	0.653595
1547.538470	0.915033
1547.586931	2.2658
1547.635393	2.48366
1547.683856	3.05011
1547.732319	3.96514
1547.780783	3.48584
1547.829248	2.96296
1547.877713	1.96078
1547.926179	1.43791
1547.974647	1.69935
1548.023114	0.784314
1548.071583	0.305011
1548.120052	0.566449
1548.168522	0.522876
1548.216993	0.566449
1548.265465	0.697168
1548.313937	0.305011
1548.362410	0.610022
1548.410884	0.305011
1548.459359	0.43573
1548.507834	0.653595
1548.556310	1.04575
1548.604787	1.96078
1548.653265	1.96078
1548.701743	3.09368
1548.750223	3.66013
1548.798703	2.96296
1548.847183	2.00436
1548.895665	1.91721
1548.944147	1.65577
1548.992630	0.610022
1549.041114	0.479303
1549.089598	0.43573
1549.138083	0.261438
1549.186570	0.43573
1549.235056	0.217865
1549.283544	0.261438
1549.332032	0.305011
1549.380521	0.305011
1549.429011	0.43573
1549.477502	0.130719
1549.525993	0.697168
1549.574485	1.30719
1549.622978	3.05011
1549.671471	2.96296
1549.719966	4.61874
1549.768461	4.40087
1549.816957	3.96514
1549.865453	2.7451
1549.913951	2.0915
1549.962449	1.1329
1550.010948	0.915033
1550.059448	0.522876
1550.107948	0.392157
1550.156449	0.348584
1550.204951	0.479303
1550.253454	0.653595
1550.301957	0.566449
1550.350462	0.392157
1550.398967	0.348584
1550.447472	0.348584
1550.495979	0.130719
1550.544486	0.566449
1550.592994	0.958606
1550.641503	1.35076
1550.690012	2.61438
1550.738523	2.57081
1550.787034	2.0915
1550.835546	1.91721
1550.884058	1.65577
1550.932572	1.26362
1550.981086	0.784314
1551.029601	0.610022
1551.078116	0.392157
1551.126632	0.261438
1551.175150	0.43573
1551.223668	0.522876
1551.272186	0.217865
1551.320706	0.348584
1551.369226	0.784314
1551.417747	0.610022
1551.466268	0.610022
1551.514791	0.522876
1551.563314	0.697168
1551.611838	1.43791
1551.660363	1.69935
1551.708888	1.6122
1551.757414	1.30719
1551.805941	1.08932
1551.854469	1.30719
1551.902998	0.87146
1551.951527	0.827887
1552.000057	0.43573
1552.048588	0.348584
1552.097119	0.305011
1552.145651	0.522876
1552.194185	0.217865
1552.242718	0.392157
1552.291253	0.43573
1552.339788	0.522876
1552.388324	0.348584
1552.436861	0.566449
1552.485399	0.697168
1552.533937	0.522876
1552.582476	0.43573
1552.631016	0.697168
1552.679557	1.00218
1552.728098	1.1329
1552.776640	1.1329
1552.825183	0.653595
1552.873727	0.479303
1552.922271	1.30719
1552.970817	0.827887
1553.019363	0.653595
1553.067909	0.130719
1553.116457	0.610022
1553.165005	0.217865
1553.213554	0.479303
1553.262104	0.479303
1553.310654	0.261438
1553.359206	0.479303
1553.407758	0.958606
1553.456310	0.827887
1553.504864	0.348584
1553.553418	0.827887
1553.601973	1.08932
1553.650529	1.17647
1553.699086	0.566449
1553.747643	1.39434
1553.796201	0.87146
1553.844760	0.740741
1553.893320	1.04575
1553.941880	1.00218
1553.990441	0.522876
1554.039003	0.217865
1554.087566	0.392157
1554.136129	0.261438
1554.184693	0.217865
1554.233258	0.522876
1554.281824	0.174292
1554.330390	0.479303
1554.378957	0.305011
1554.427525	0.174292
1554.476094	0.130719
1554.524663	0.566449
1554.573234	0.392157
1554.621805	0.348584
1554.670376	0.653595
1554.718949	0.915033
1554.767522	0.697168
1554.816096	1.04575
1554.864671	0.827887
1554.913247	0.653595
1554.961823	0.217865
1555.010400	0.348584
1555.058978	0.827887
1555.107556	0.348584
1555.156136	0.217865
1555.204716	0.392157
1555.253297	0.43573
1555.301878	0.784314
1555.350461	0.392157
1555.399044	0.174292
1555.447628	0.261438
1555.496212	0.479303
1555.544798	0.43573
1555.593384	0.697168
1555.641971	0.915033
1555.690558	0.958606
1555.739147	1.17647
1555.787736	0.87146
1555.836326	0.697168
1555.884917	0.653595
1555.933508	0.87146
1555.982100	0.392157
1556.030693	0.305011
1556.079287	0.305011
1556.127882	0.261438
1556.176477	0.43573
1556.225073	0.305011
1556.273670	0.479303
1556.322267	0.479303
1556.370866	0.305011
1556.419465	0.130719
1556.468064	0.479303
1556.516665	0.610022
1556.565266	0.740741
1556.613869	0.610022
1556.662471	0.566449
1556.711075	0.827887
1556.759679	0.697168
1556.808284	0.566449
1556.856890	0.87146
1556.905497	0.348584
1556.954104	0.217865
1557.002713	0.392157
1557.051321	0.610022
1557.099931	0.522876
1557.148542	0.392157
1557.197153	0.305011
1557.245765	0.653595
1557.294377	0.348584
1557.342991	0.653595
1557.391605	0.522876
1557.440220	0.261438
1557.488836	0.522876
1557.537452	0.697168
1557.586070	0.43573
1557.634688	0.43573
1557.683307	0.915033
1557.731926	0.522876
1557.780546	0.915033
1557.829167	0.479303
1557.877789	0.261438
1557.926412	1.04575
1557.975035	0.479303
1558.023659	0.087146
1558.072284	0.174292
1558.120910	0.392157
1558.169536	0.174292
1558.218163	0.174292
1558.266791	0.217865
1558.315420	0.174292
1558.364049	0.261438
1558.412679	0.915033
1558.461310	0.479303
1558.509942	0.348584
1558.558574	0.566449
1558.607208	0.784314
1558.655842	1.35076
1558.704476	1.17647
1558.753112	1.17647
1558.801748	0.784314
1558.850385	0.740741
1558.899023	0.610022
1558.947661	0.522876
1558.996300	0.610022
1559.044940	0.392157
1559.093581	0.261438
1559.142223	0.740741
1559.190865	0.43573
1559.239508	0.479303
1559.288152	0.305011
1559.336797	0.305011
1559.385442	0.217865
1559.434088	0.392157
1559.482735	0.479303
1559.531382	0.392157
1559.580031	0.958606
1559.628680	1.26362
1559.677330	1.30719
1559.725981	0.740741
1559.774632	1.00218
1559.823284	0.566449
1559.871937	0.827887
1559.920591	0.827887
1559.969245	0.261438
1560.017900	0.479303
1560.066556	0.610022
1560.115213	0.217865
1560.163870	0.217865
1560.212529	0.522876
1560.261188	0.174292
1560.309847	0.522876
1560.358508	0.174292
1560.407169	0.305011
1560.455831	0.740741
1560.504494	0.348584
1560.553158	0.827887
1560.601822	0.43573
1560.650487	0.566449
1560.699153	1.1329
1560.747819	1.08932
1560.796487	0.958606
1560.845155	0.915033
1560.893824	1.08932
1560.942493	0.784314
1560.991164	0.522876
1561.039835	0.217865
1561.088507	0.653595
1561.137179	0.784314
1561.185853	0.348584
1561.234527	0.522876
1561.283202	0.43573
1561.331877	0.653595
1561.380554	0.43573
1561.429231	0.305011
1561.477909	0.348584
1561.526588	0.217865
1561.575267	0.217865
1561.623948	0.522876
1561.672629	0.653595
1561.721310	1.17647
1561.769993	1.08932
1561.818676	0.87146
1561.867360	0.653595
1561.916045	0.697168
1561.964730	0.261438
1562.013417	0.915033
1562.062104	0.43573
1562.110792	0.392157
1562.159480	0.566449
1562.208170	0.305011
1562.256860	0.305011
1562.305550	0.305011
1562.354242	0.566449
1562.402934	0.261438
1562.451628	0
1562.500321	0.522876
1562.549016	0.740741
1562.597712	0.479303
1562.646408	0.915033
1562.695105	0.784314
1562.743802	0.653595
1562.792501	0.827887
1562.841200	0.740741
1562.889900	0.610022
1562.938601	0.479303
1562.987302	0.479303
1563.036004	0.740741
1563.084707	0.479303
1563.133411	0.43573
1563.182116	0.610022
1563.230821	0.566449
1563.279527	0.348584
1563.328234	0.697168
1563.376941	0.522876
1563.425650	0.610022
1563.474359	0.958606
1563.523068	1.08932
1563.571779	1.43791
1563.620490	1.65577
1563.669202	2.0915
1563.717915	3.13725
1563.766629	3.44227
1563.815343	2.83224
1563.864058	1.87364
1563.912774	1.74292
1563.961491	1.22004
1564.010208	0.653595
1564.058927	0.261438
1564.107645	0.261438
1564.156365	0.348584
1564.205086	0.217865
1564.253807	0.174292
1564.302529	0.217865
1564.351251	0.217865
1564.399975	0.479303
1564.448699	0.697168
1564.497424	0.522876
1564.546150	0.915033
1564.594876	1.39434
1564.643604	1.91721
1564.692332	2.52723
1564.741061	2.13508
1564.789790	2.30937
1564.838520	1.74292
1564.887251	1.69935
1564.935983	0.958606
1564.984716	0.697168
1565.033449	0.392157
1565.082183	0.522876
1565.130918	0.392157
1565.179654	0.348584
1565.228390	0.392157
1565.277127	0.217865
1565.325865	0.261438
1565.374604	0.740741
1565.423343	0.610022
1565.472083	0.479303
1565.520824	0.827887
1565.569566	1.6122
1565.618308	1.96078
1565.667052	3.96514
1565.715796	5.01089
1565.764540	4.74946
1565.813286	4.05229
1565.862032	3.26797
1565.910779	1.65577
1565.959527	1.1329
1566.008275	0.740741
1566.057025	0.348584
1566.105775	0.522876
1566.154525	0.392157
1566.203277	0.217865
1566.252029	0.653595
1566.300782	0.479303
1566.349536	0.43573
1566.398291	0.261438
1566.447046	0.392157
1566.495802	0.43573
1566.544559	0.566449
1566.593317	1.39434
1566.642075	2.39651
1566.690834	2.70153
1566.739594	3.878
1566.788355	3.57298
1566.837116	2.57081
1566.885878	1.56863
1566.934641	1.6122
1566.983405	0.610022
1567.032169	0.610022
1567.080934	0.566449
1567.129700	0.174292
1567.178467	0.566449
1567.227235	0.305011
1567.276003	0.217865
1567.324772	0.217865
1567.373542	0.43573
1567.422312	0.566449
1567.471083	0.43573
1567.519855	0.522876
1567.568628	0.697168
1567.617402	1.1329
1567.666176	1.56863
1567.714951	2.13508
1567.763727	1.6122
1567.812504	1.48148
1567.861281	0.915033
1567.910059	1.1329
1567.958838	0.43573
1568.007617	0.566449
1568.056398	0.348584
1568.105179	0.479303
1568.153961	0.479303
1568.202744	0.43573
1568.251527	0.392157
1568.300311	0.130719
1568.349096	0.522876
1568.397882	0.217865
1568.446668	0.43573
1568.495455	0.43573
1568.544243	0.522876
1568.593032	0.566449
1568.641822	0.610022
1568.690612	0.740741
1568.739403	1.08932
1568.788194	1.08932
1568.836987	0.87146
1568.885780	1.26362
1568.934574	1.08932
1568.983369	0.827887
1569.032165	0.740741
1569.080961	0.174292
1569.129758	0.348584
1569.178556	0.348584
1569.227354	0.305011
1569.276154	0.261438
1569.324954	0.174292
1569.373755	0.305011
1569.422556	0.348584
1569.471359	0.174292
1569.520162	0.610022
1569.568966	0.610022
1569.617770	0.784314
1569.666576	0.653595
1569.715382	1.1329
1569.764189	0.958606
1569.812997	0.522876
1569.861805	0.522876
1569.910614	0.348584
1569.959424	0.43573
1570.008235	0.305011
1570.057046	0.305011
1570.105859	0.348584
1570.154672	0.261438
1570.203485	0.522876
1570.252300	0.784314
1570.301115	0.784314
1570.349931	0.43573
1570.398748	0.087146
1570.447566	0.392157
1570.496384	0.43573
1570.545203	0.43573
1570.594023	0.217865
1570.642843	0.566449
1570.691665	0.348584
1570.740487	0.653595
1570.789310	0.653595
1570.838133	0.827887
1570.886958	0.827887
1570.935783	0.174292
1570.984609	0.217865
1571.033435	0.697168
1571.082263	0.43573
1571.131091	0.566449
1571.179920	0.392157
1571.228749	0.305011
1571.277580	0.130719
1571.326411	0.174292
1571.375243	0.43573
1571.424076	0.392157
1571.472909	0.43573
1571.521744	0.305011
1571.570579	0.43573
1571.619414	0.348584
1571.668251	0.43573
1571.717088	0.479303
1571.765926	0.653595
1571.814765	0.610022
1571.863604	0.392157
1571.912445	0.610022
1571.961286	0.305011
1572.010128	0.348584
1572.058970	0.566449
1572.107814	0.392157
1572.156658	0.305011
1572.205503	0.479303
1572.254348	0.130719
1572.303195	0.261438
1572.352042	0.305011
1572.400890	0.217865
1572.449738	0.479303
1572.498588	0.305011
1572.547438	0.566449
1572.596289	0.653595
1572.645140	0.522876
1572.693993	1.26362
1572.742846	0.566449
1572.791700	0.43573
1572.840555	0.522876
1572.889410	0.740741
1572.938266	0.479303
1572.987123	0.479303
1573.035981	0.261438
1573.084840	0.43573
1573.133699	0.479303
1573.182559	0.43573
1573.231420	0.348584
1573.280281	0.392157
1573.329144	0.43573
1573.378007	0.087146
1573.426871	0.305011
1573.475735	0.392157
1573.524600	0.305011
1573.573467	0.522876
1573.622333	0.610022
1573.671201	0.958606
1573.720069	1.39434
1573.768939	0.784314
1573.817808	0.348584
1573.866679	0.566449
1573.915551	0.392157
1573.964423	0.305011
1574.013296	0.305011
1574.062169	0.479303
1574.111044	0.305011
1574.159919	0.43573
1574.208795	0.392157
1574.257672	0.392157
1574.306549	0.87146
1574.355427	0.784314
1574.404306	0.392157
1574.453186	0.174292
1574.502067	0.43573
1574.550948	0.392157
1574.599830	0.697168
1574.648713	0.566449
1574.697596	0.87146
1574.746481	1.17647
1574.795366	0.479303
1574.844252	0.653595
1574.893138	0.522876
1574.942025	0.43573
1574.990914	0.392157
1575.039802	0.174292
1575.088692	0.174292
1575.137582	0.522876
1575.186474	0.697168
1575.235365	0.261438
1575.284258	0.348584
1575.333151	0.392157
1575.382046	0.174292
1575.430941	0.610022
1575.479836	0.740741
1575.528733	0.479303
1575.577630	0.610022
1575.626528	0.522876
1575.675427	1.17647
1575.724326	1.26362
1575.773226	1.26362
1575.822127	0.958606
1575.871029	0.740741
1575.919932	0.392157
1575.968835	0.217865
1576.017739	0.392157
1576.066644	0.43573
1576.115549	0.392157
1576.164456	0.479303
1576.213363	0.348584
1576.262270	0.130719
1576.311179	0.522876
1576.360088	0.653595
1576.408999	0.479303
1576.457909	0.305011
1576.506821	0.261438
1576.555733	0.522876
1576.604646	0.740741
1576.653560	0.522876
1576.702475	0.915033
1576.751390	1.17647
1576.800307	1.87364
1576.849224	1.00218
1576.898141	0.87146
1576.947060	0.610022
1576.995979	0.43573
1577.044899	0.217865
1577.093820	0.130719
1577.142741	0.305011
1577.191663	0.392157
1577.240586	0.217865
1577.289510	0.522876
1577.338435	0.174292
1577.387360	0.566449
1577.436286	0.261438
1577.485213	0.392157
1577.534140	0.522876
1577.583069	0.566449
1577.631998	1.00218
1577.680927	1.39434
1577.729858	1.74292
1577.778789	2.17865
1577.827721	1.65577
1577.876654	1.30719
1577.925588	0.784314
1577.974522	0.784314
1578.023457	0.784314
1578.072393	0.827887
1578.121330	0.43573
1578.170267	0.522876
1578.219206	0.522876
1578.268145	0.522876
1578.317084	0.566449
1578.366025	0.610022
1578.414966	0.740741
1578.463908	0.610022
1578.512851	0.261438
1578.561794	0.653595
1578.610738	0.784314
1578.659683	1.26362
1578.708629	1.00218
1578.757576	1.87364
1578.806523	1.00218
1578.855471	1.00218
1578.904420	1.04575
1578.953369	0.653595
1579.002320	0.305011
1579.051271	0.348584
1579.100222	0.610022
1579.149175	1.1329
1579.198128	1.43791
1579.247082	0.610022
1579.296037	0.87146
1579.344993	1.35076
1579.393949	0.87146
1579.442906	1.91721
1579.491864	3.00654
1579.540823	10.5447
1579.589782	32.7233
1579.638743	79.3028
1579.687704	168.322
1579.736665	254.161
1579.785628	267.015
1579.834591	220.915
1579.883555	153.29
1579.932520	100.218
1579.981485	49.3682
1580.030451	18.9542
1580.079418	6.53595
1580.128386	4.53159
1580.177355	2.30937
1580.226324	2.13508
1580.275294	1.69935
1580.324265	1.17647
1580.373236	1.04575
1580.422209	1.39434
1580.471182	1.69935
1580.520155	3.18083
1580.569130	13.2026
1580.618105	36.8627
1580.667081	91.8954
1580.716058	163.442
1580.765036	204.837
1580.814014	185.49
1580.862993	133.769
1580.911973	93.4641
1580.960954	53.5076
1581.009935	26.7102
1581.058918	8.97604
1581.107901	3.35512
1581.156884	2.7451
1581.205869	1.56863
1581.254854	1.35076
1581.303840	1.30719
1581.352827	0.958606
1581.401814	1.1329
1581.450802	1.1329
1581.499791	1.52505
1581.548781	3.13725
1581.597772	9.93464
1581.646763	24.5316
1581.695755	51.8519
1581.744748	79.7821
1581.793741	83.2244
1581.842736	65.5338
1581.891731	48.5839
1581.940726	31.1983
1581.989723	15.0763
1582.038720	7.1024
1582.087718	2.91939
1582.136717	1.52505
1582.185717	1.08932
1582.234717	0.958606
1582.283718	0.740741
1582.332720	0.740741
1582.381723	0.958606
1582.430726	0.43573
1582.479731	0.697168
1582.528736	0.740741
1582.577741	2.70153
1582.626748	5.70806
1582.675755	11.4597
1582.724763	21.6122
1582.773772	26.6231
1582.822781	22.0479
1582.871791	15.3813
1582.920802	9.6732
1582.969814	6.01307
1583.018827	2.83224
1583.067840	0.915033
1583.116854	0.958606
1583.165869	0.566449
1583.214884	0.566449
1583.263901	0.653595
1583.312918	0.827887
1583.361935	0.522876
1583.410954	0.522876
1583.459973	0.87146
1583.508994	0.958606
1583.558014	0.348584
1583.607036	1.00218
1583.656058	2.57081
1583.705082	3.83442
1583.754105	5.88235
1583.803130	5.4902
1583.852155	5.18519
1583.901182	2.91939
1583.950209	1.69935
1583.999236	1.6122
1584.048265	0.566449
1584.097294	0.653595
1584.146324	0.174292
1584.195355	0.392157
1584.244386	0.43573
1584.293418	0.566449
1584.342451	0.261438
1584.391485	0.697168
1584.440520	0.566449
1584.489555	0.217865
1584.538591	0.610022
1584.587628	0.610022
1584.636665	1.17647
1584.685704	1.39434
1584.734743	1.74292
1584.783783	1.69935
1584.832823	1.69935
1584.881864	1.00218
1584.930907	1.39434
1584.979949	0.740741
1585.028993	0.348584
1585.078037	0.305011
1585.127083	0.479303
1585.176128	0.130719
1585.225175	1.22004
1585.274223	0.348584
1585.323271	0.305011
1585.372320	0.522876
1585.421369	0.522876
1585.470420	0.43573
1585.519471	0.697168
1585.568523	0.392157
1585.617576	0.827887
1585.666629	0.740741
1585.715683	0.784314
1585.764738	0.784314
1585.813794	0.697168
1585.862851	0.697168
1585.911908	0.697168
1585.960966	0.87146
1586.010025	0.522876
1586.059084	0.566449
1586.108145	0.130719
1586.157206	0.653595
1586.206268	0.261438
1586.255330	0.174292
1586.304394	0.566449
1586.353458	0.43573
1586.402522	0.348584
1586.451588	0.479303
1586.500654	0.653595
1586.549722	0.305011
1586.598790	0.479303
1586.647858	0.522876
1586.696928	0.915033
1586.745998	0.566449
1586.795069	0.740741
1586.844140	0.610022
1586.893213	0.827887
1586.942286	0.697168
1586.991360	0.566449
1587.040435	0.305011
1587.089510	0.348584
1587.138586	0.217865
1587.187664	0.305011
1587.236741	0.392157
1587.285820	0.392157
1587.334899	0.566449
1587.383979	0.392157
1587.433060	0.305011
1587.482141	0.566449
1587.531224	0.653595
1587.580307	0.784314
1587.629391	0.610022
1587.678475	0.827887
1587.727561	1.00218
1587.776647	0.566449
1587.825734	0.610022
1587.874821	0.740741
1587.923910	0.87146
1587.972999	0.43573
1588.022089	0.261438
1588.071179	0.43573
1588.120271	0.174292
1588.169363	0.43573
1588.218456	0.653595
1588.267549	0.653595
1588.316644	0.261438
1588.365739	0.305011
1588.414835	0.610022
1588.463932	0.305011
1588.513029	0.348584
1588.562128	0.610022
1588.611227	0.740741
1588.660326	1.1329
1588.709427	1.39434
1588.758528	0.87146
1588.807630	1.52505
1588.856733	0.827887
1588.905837	0.522876
1588.954941	0.479303
1589.004046	0.43573
1589.053152	0.261438
1589.102258	0.827887
1589.151366	0.479303
1589.200474	0.174292
1589.249583	0.43573
1589.298692	0.348584
1589.347803	0.305011
1589.396914	0.261438
1589.446026	0.566449
1589.495138	0.653595
1589.544252	0.479303
1589.593366	0.566449
1589.642481	0.827887
1589.691597	1.00218
1589.740713	1.08932
1589.789830	0.87146
1589.838948	0.87146
1589.888067	0.653595
1589.937186	0.610022
1589.986307	0.348584
1590.035428	0.305011
1590.084549	0.305011
1590.133672	0.43573
1590.182795	0.261438
1590.231919	0.348584
1590.281044	0.392157
1590.330170	0.130719
1590.379296	0.348584
1590.428423	0.392157
1590.477551	0.43573
1590.526679	0.653595
1590.575809	0.827887
1590.624939	2.04793
1590.674070	3.61656
1590.723201	6.62309
1590.772334	5.92593
1590.821467	6.01307
1590.870601	4.05229
1590.919735	3.00654
1590.968871	2.17865
1591.018007	1.69935
1591.067144	0.566449
1591.116282	0.479303
1591.165420	0.392157
1591.214559	0.217865
1591.263699	0.653595
1591.312840	0.87146
1591.361982	0.217865
1591.411124	0.740741
1591.460267	0.305011
1591.509411	0.610022
1591.558555	0.566449
1591.607700	1.35076
1591.656846	2.00436
1591.705993	4.27015
1591.755141	5.62092
1591.804289	5.3159
1591.853438	3.48584
1591.902588	3.2244
1591.951739	1.74292
1592.000890	1.35076
1592.050042	0.610022
1592.099195	0.522876
1592.148349	0.566449
1592.197503	0.348584
1592.246658	0.392157
1592.295814	0.479303
1592.344971	0.392157
1592.394128	0.348584
1592.443286	0.43573
1592.492445	0.217865
1592.541605	0.217865
1592.590765	1.00218
1592.639926	1.87364
1592.689088	2.83224
1592.738251	3.52941
1592.787415	3.13726
1592.836579	2.13508
1592.885744	2.13508
1592.934910	0.784314
1592.984076	0.653595
1593.033243	0.479303
1593.082412	0.479303
1593.131580	0.610022
1593.180750	0.261438
1593.229920	0.348584
1593.279091	0.43573
1593.328263	0.43573
1593.377436	0.261438
1593.426609	0.305011
1593.475783	0.697168
1593.524958	0.43573
1593.574134	0.87146
1593.623310	2.7451
1593.672487	4.92375
1593.721665	6.36166
1593.770844	8.27887
1593.820023	6.62309
1593.869203	3.44227
1593.918384	2.30937
1593.967566	0.915033
1594.016748	1.35076
1594.065932	0.522876
1594.115116	0.261438
1594.164300	0.697168
1594.213486	0.43573
1594.262672	0.566449
1594.311859	0.610022
1594.361047	0.87146
1594.410235	0.392157
1594.459425	0.740741
1594.508615	0.653595
1594.557805	0.827887
1594.606997	1.22004
1594.656189	4.00871
1594.705382	4.3573
1594.754576	5.57734
1594.803771	3.79085
1594.852966	3.13725
1594.902162	2.57081
1594.951359	1.43791
1595.000557	1.78649
1595.049755	0.827887
1595.098954	0.740741
1595.148154	0.43573
1595.197355	0.261438
1595.246556	0.522876
1595.295758	0.740741
1595.344961	0.522876
1595.394165	0.261438
1595.443370	0.740741
1595.492575	1.30719
1595.541781	2.57081
1595.590987	6.53595
1595.640195	14.902
1595.689403	26.7102
1595.738612	29.5861
1595.787822	21.22
1595.837032	16.3834
1595.886244	11.939
1595.935456	6.88453
1595.984669	2.7451
1596.033882	0.697168
1596.083096	0.740741
1596.132312	0.87146
[truncated: 89,366 more rows]
