# Supplementary material for: Glyco-engineered MDCK cells display preferred receptors of H3N2 influenza absent in eggs used for vaccines
Source: Nat Commun. 2023 Oct 4;14:6178. doi: 10.1038/s41467-023-41908-0 (PMC10551000; doi:10.1038/s41467-023-41908-0)
Supplement: Supplementary file 6 — Source Data [file 41467_2023_41908_MOESM6_ESM.zip › Source Data/Source Data - text files/SFig-11 Allantoic Sial-A N-glycans.txt]

1299.012829	44.6623
1299.034254	43.268
1299.055679	41.8736
1299.077105	40
1299.098531	40.915
1299.119957	40.8279
1299.141383	39.8257
1299.162810	37.7778
1299.184237	41.4379
1299.205663	43.3116
1299.227090	45.6209
1299.248518	46.7102
1299.269945	42.658
1299.291372	39.085
1299.312800	37.6471
1299.334228	37.4728
1299.355656	37.9956
1299.377084	38.7364
1299.398513	37.5599
1299.419941	38.1699
1299.441370	39.7821
1299.462799	39.6078
1299.484228	41.1765
1299.505657	45.8824
1299.527087	50.7625
1299.548516	57.4292
1299.569946	76.732
1299.591376	95.512
1299.612806	104.662
1299.634237	101.612
1299.655667	92.1569
1299.677098	82.7887
1299.698529	85.8388
1299.719960	96.2527
1299.741391	104.401
1299.762822	108.322
1299.784254	104.532
1299.805686	91.4161
1299.827118	80.1307
1299.848550	71.7211
1299.869982	60.8715
1299.891414	55.9477
1299.912847	52.5926
1299.934280	48.8453
1299.955713	50.1961
1299.977146	54.3791
1299.998579	52.3312
1300.020013	46.6231
1300.041446	44.5316
1300.062880	45.1416
1300.084314	46.5359
1300.105749	46.6231
1300.127183	44.6623
1300.148618	43.0065
1300.170052	41.3508
1300.191487	39.39
1300.212922	36.1656
1300.234358	35.1634
1300.255793	34.2919
1300.277229	35.1198
1300.298665	35.6427
1300.320101	37.9956
1300.341537	42.7451
1300.362973	42.4837
1300.384410	39.9564
1300.405846	38.7364
1300.427283	37.8214
1300.448720	37.2549
1300.470158	37.342
1300.491595	38.4314
1300.513032	39.1721
1300.534470	42.7887
1300.555908	51.7647
1300.577346	62.7887
1300.598785	75.2941
1300.620223	84.9237
1300.641662	86.2745
1300.663101	83.3551
1300.684540	86.7974
1300.705979	97.2985
1300.727418	118.693
1300.748858	160.044
1300.770297	218.519
1300.791737	259.085
1300.813177	257.473
1300.834617	219.216
1300.856058	164.052
1300.877498	117.647
1300.898939	92.3311
1300.920380	82.8322
1300.941821	79.39
1300.963263	75.0327
1300.984704	67.8867
1301.006146	57.1242
1301.027587	50.2396
1301.049029	47.2767
1301.070472	45.5773
1301.091914	44.5316
1301.113357	42.658
1301.134799	39.8257
1301.156242	39.695
1301.177685	40.3486
1301.199128	41.3072
1301.220572	43.0937
1301.242015	45.1416
1301.263459	40.8279
1301.284903	37.1678
1301.306347	33.9869
1301.327792	37.3856
1301.349236	42.963
1301.370681	44.2266
1301.392126	43.5294
1301.413571	41.2636
1301.435016	38.3006
1301.456461	37.8649
1301.477907	41.3943
1301.499352	47.1895
1301.520798	50.5882
1301.542244	49.8475
1301.563691	53.6819
1301.585137	65.7516
1301.606584	78.7364
1301.628030	83.573
1301.649477	89.3246
1301.670924	101.22
1301.692372	141.264
1301.713819	216.776
1301.735267	320.392
1301.756715	407.669
1301.778163	446.972
1301.799611	414.684
1301.821059	329.586
1301.842508	233.551
1301.863956	165.577
1301.885405	124.27
1301.906854	99.8257
1301.928304	85.7516
1301.949753	77.5599
1301.971203	71.3726
1301.992652	64.2266
1302.014102	59.4336
1302.035553	57.2549
1302.057003	52.6797
1302.078453	47.4945
1302.099904	44.793
1302.121355	42.7887
1302.142806	39.7821
1302.164257	40.5229
1302.185708	41.9608
1302.207160	42.2658
1302.228612	42.9194
1302.250064	42.7451
1302.271516	42.6144
1302.292968	43.4423
1302.314420	44.793
1302.335873	43.0501
1302.357326	41.6558
1302.378779	40.6972
1302.400232	39.5643
1302.421685	39.0414
1302.443139	40
1302.464592	41.3508
1302.486046	44.793
1302.507500	45.1852
1302.528954	48.2353
1302.550409	62.4837
1302.571863	90.4575
1302.593318	122.571
1302.614773	151.895
1302.636228	159.826
1302.657683	147.974
1302.679139	143.834
1302.700594	168.497
1302.722050	214.728
1302.743506	278.867
1302.764962	333.333
1302.786418	337.778
1302.807875	295.686
1302.829332	234.292
1302.850789	175.251
1302.872246	135.163
1302.893703	114.031
1302.915160	98.9543
1302.936618	82.7015
1302.958075	69.9346
1302.979533	62.5708
1303.000991	60.305
1303.022450	57.9957
1303.043908	53.2898
1303.065367	48.9325
1303.086825	47.7996
1303.108284	49.1939
1303.129744	48.8017
1303.151203	46.841
1303.172662	43.6166
1303.194122	43.2244
1303.215582	42.7887
1303.237042	41.3072
1303.258502	41.0022
1303.279963	41.6993
1303.301423	38.78
1303.322884	39.4771
1303.344345	43.4423
1303.365806	48.061
1303.387267	47.0588
1303.408729	43.8344
1303.430190	40.2179
1303.451652	39.0414
1303.473114	39.9564
1303.494576	44.7059
1303.516038	48.8017
1303.537501	53.4205
1303.558964	66.3617
1303.580426	83.7473
1303.601889	100.261
1303.623353	113.028
1303.644816	115.294
1303.666280	110.022
1303.687743	113.203
1303.709207	124.575
1303.730671	143.442
1303.752136	163.834
1303.773600	175.861
1303.795065	175.338
1303.816530	161.699
1303.837994	143.965
1303.859460	117.647
1303.880925	92.4619
1303.902390	76.9935
1303.923856	66.6667
1303.945322	55.9913
1303.966788	51.634
1303.988254	52.5054
1304.009721	49.6296
1304.031187	47.6253
1304.052654	48.1917
1304.074121	46.9281
1304.095588	45.7516
1304.117055	42.1351
1304.138523	39.6514
1304.159990	39.7821
1304.181458	40.5664
1304.202926	38.3442
1304.224394	36.5577
1304.245863	35.817
1304.267331	34.8148
1304.288800	35.3377
1304.310269	37.5599
1304.331738	37.8214
1304.353207	38.5185
1304.374676	39.7821
1304.396146	42.2222
1304.417616	41.3508
1304.439086	43.3116
1304.460556	47.3638
1304.482026	48.6274
1304.503496	47.6253
1304.524967	48.1481
1304.546438	53.5076
1304.567909	62.7015
1304.589380	68.1917
1304.610851	73.5076
1304.632323	79.2157
1304.653795	83.5294
1304.675266	87.0588
1304.696738	93.2026
1304.718211	97.7342
1304.739683	101.264
1304.761156	102.44
1304.782628	99.1285
1304.804101	92.3747
1304.825574	86.2309
1304.847048	79.5207
1304.868521	71.0675
1304.889995	61.1765
1304.911469	53.9869
1304.932943	46.1002
1304.954417	40.7407
1304.975891	42.8758
1304.997366	44.0087
1305.018840	41.3072
1305.040315	42.2222
1305.061790	40
1305.083266	39.3028
1305.104741	42.7887
1305.126216	45.0109
1305.147692	44.8802
1305.169168	43.1373
1305.190644	42.0915
1305.212121	38.9542
1305.233597	35.6863
1305.255074	36.6013
1305.276550	37.6906
1305.298027	38.6057
1305.319505	35.817
1305.340982	33.8126
1305.362460	36.9499
1305.383937	42.2658
1305.405415	40.4793
1305.426893	38.6928
1305.448371	36.2527
1305.469850	36.3399
1305.491328	41.0458
1305.512807	47.2331
1305.534286	51.5033
1305.555765	56.2963
1305.577244	58.8235
1305.598724	62.8322
1305.620204	70.719
1305.641683	76.9935
1305.663163	81.5686
1305.684644	93.2462
1305.706124	102.745
1305.727604	107.015
1305.749085	105.926
1305.770566	101.874
1305.792047	91.5033
1305.813528	84.0087
1305.835010	82.8322
1305.856491	78.1264
1305.877973	70.8061
1305.899455	64.183
1305.920937	56.9935
1305.942419	52.6362
1305.963902	51.8519
1305.985385	50.2832
1306.006867	44.0523
1306.028350	40.7407
1306.049834	40.8715
1306.071317	43.3551
1306.092801	43.1808
1306.114284	39.9564
1306.135768	37.9956
1306.157252	39.2593
1306.178736	40.3486
1306.200221	41.3508
1306.221705	40
1306.243190	40.6536
1306.264675	41.1765
1306.286160	38.0828
1306.307646	37.4728
1306.329131	40.1307
1306.350617	40.2614
1306.372103	37.7342
1306.393589	37.0806
1306.415075	37.6471
1306.436561	39.39
1306.458048	41.3072
1306.479534	41.6558
1306.501021	39.4335
1306.522508	37.6906
1306.543996	38.7364
1306.565483	40.61
1306.586971	45.1852
1306.608458	51.1111
1306.629946	56.732
1306.651434	61.4815
1306.672923	66.5795
1306.694411	74.9455
1306.715900	83.1808
1306.737389	86.6667
1306.758878	86.5359
1306.780367	78.9543
1306.801856	69.3246
1306.823346	62.3529
1306.844836	57.2985
1306.866325	55.9913
1306.887815	57.2113
1306.909306	57.4728
1306.930796	54.5969
1306.952287	52.3312
1306.973778	47.1024
1306.995269	43.7909
1307.016760	42.7451
1307.038251	41.4815
1307.059742	40.5664
1307.081234	39.4771
1307.102726	37.2113
1307.124218	34.9891
1307.145710	35.6427
1307.167203	37.7342
1307.188695	39.085
1307.210188	38.6057
1307.231681	38.4749
1307.253174	37.7342
1307.274667	37.4728
1307.296160	37.9956
1307.317654	38.5621
1307.339148	36.5577
1307.360642	33.8998
1307.382136	32.9412
1307.403630	33.8998
1307.425125	37.9085
1307.446619	38.4314
1307.468114	36.3834
1307.489609	35.3377
1307.511104	38.6928
1307.532600	41.4815
1307.554095	45.6645
1307.575591	52.6362
1307.597087	61.2636
1307.618583	72.1133
1307.640079	84.5316
1307.661576	96.5577
1307.683072	102.571
1307.704569	100.61
1307.726066	94.0305
1307.747563	86.1438
1307.769061	81.6994
1307.790558	75.4248
1307.812056	66.7974
1307.833554	57.9521
1307.855052	54.2484
1307.876550	54.597
1307.898048	53.3333
1307.919547	49.9782
1307.941046	45.7952
1307.962544	46.7974
1307.984044	47.6253
1308.005543	43.1808
1308.027042	38.9978
1308.048542	40.1743
1308.070042	42.4837
1308.091542	42.1786
1308.113042	41.0022
1308.134542	38.8235
1308.156043	36.8627
1308.177543	34.5098
1308.199044	31.8954
1308.220545	34.2484
1308.242046	33.7691
1308.263548	33.5076
1308.285049	37.7342
1308.306551	34.597
1308.328053	30.719
1308.349555	29.4989
1308.371057	34.0305
1308.392560	38.8235
1308.414062	38.9107
1308.435565	37.3856
1308.457068	36.1656
1308.478571	39.7386
1308.500075	42.0479
1308.521578	44.6187
1308.543082	50.1525
1308.564586	54.2484
1308.586090	55.7298
1308.607594	56.1656
1308.629098	59.6514
1308.650603	66.3181
1308.672108	74.5969
1308.693613	78.9542
1308.715118	83.3987
1308.736623	82.7015
1308.758128	78.78
1308.779634	73.7691
1308.801140	66.7974
1308.822646	59.3028
1308.844152	50.8497
1308.865658	45.098
1308.887165	43.1373
1308.908671	44.793
1308.930178	48.1046
1308.951685	47.6688
1308.973193	42.7451
1308.994700	41.0022
1309.016207	40.1307
1309.037715	36.8192
1309.059223	35.2941
1309.080731	35.9477
1309.102240	38.1264
1309.123748	40.6972
1309.145257	41.1329
1309.166765	38.2571
1309.188274	38.7364
1309.209784	38.3442
1309.231293	36.2963
1309.252802	33.2898
1309.274312	33.4205
1309.295822	35.3813
1309.317332	37.6906
1309.338842	37.9956
1309.360353	39.4771
1309.381863	39.0414
1309.403374	35.9913
1309.424885	37.6035
1309.446396	40
1309.467907	36.122
1309.489419	35.817
1309.510930	45.1852
1309.532442	50.0218
1309.553954	47.1895
1309.575466	49.5861
1309.596979	55.0763
1309.618491	58.0828
1309.640004	60.0436
1309.661517	66.0131
1309.683030	73.7255
1309.704543	80.9586
1309.726056	79.695
1309.747570	75.6427
1309.769084	69.4989
1309.790598	64.8802
1309.812112	58.9978
1309.833626	51.1111
1309.855141	47.4074
1309.876655	48.4096
1309.898170	47.2331
1309.919685	47.8431
1309.941200	44.8802
1309.962715	41.3508
1309.984231	39.8257
1310.005747	42.3094
1310.027263	39.2593
1310.048779	36.6449
1310.070295	39.39
1310.091811	42.2222
1310.113328	39.39
1310.134845	38.9978
1310.156362	39.8693
1310.177879	39.4771
1310.199396	38.2135
1310.220913	37.3856
1310.242431	37.7342
1310.263949	38.2135
1310.285467	40.0436
1310.306985	40.1743
1310.328503	42.2222
1310.350022	41.6558
1310.371541	38.6928
1310.393060	36.732
1310.414579	35.0327
1310.436098	33.7255
1310.457617	34.5534
1310.479137	37.4292
1310.500657	39.1285
1310.522176	41.7429
1310.543697	45.1852
1310.565217	51.329
1310.586737	57.342
1310.608258	62.6144
1310.629779	65.0545
1310.651300	66.4488
1310.672821	67.5381
1310.694342	66.5359
1310.715864	62.0915
1310.737386	59.6078
1310.758908	56.9935
1310.780430	56.5577
1310.801952	55.7299
1310.823474	51.634
1310.844997	45.403
1310.866520	44.2701
1310.888043	44.7059
1310.909566	41.3943
1310.931089	40.915
1310.952612	43.4858
1310.974136	45.1852
1310.995660	43.0937
1311.017184	40.5229
1311.038708	38.5185
1311.060232	38.8671
1311.081757	40.4357
1311.103282	37.6906
1311.124807	36.2963
1311.146332	34.3355
1311.167857	33.8562
1311.189382	38.6492
1311.210908	41.9172
1311.232434	39.8693
1311.253960	37.037
1311.275486	34.3791
1311.297012	32.2876
1311.318539	34.5534
1311.340065	36.9499
1311.361592	37.4728
1311.383119	39.2593
1311.404646	39.6514
1311.426174	38.9543
1311.447701	39.5643
1311.469229	39.0414
1311.490757	37.7778
1311.512285	39.2593
1311.533813	45.2723
1311.555341	51.1111
1311.576870	56.6885
1311.598399	57.9085
1311.619928	60.5229
1311.641457	63.7037
1311.662986	64.6187
1311.684516	62.3965
1311.706045	65.0545
1311.727575	67.1895
1311.749105	71.7211
1311.770635	73.4205
1311.792166	66.2745
1311.813696	57.9521
1311.835227	51.2418
1311.856758	46.0131
1311.878289	45.8388
1311.899820	48.5403
1311.921352	46.841
1311.942883	43.7909
1311.964415	45.7081
1311.985947	47.5817
1312.007479	45.2288
1312.029011	42.7015
1312.050544	39.6514
1312.072077	37.2985
1312.093609	37.7342
1312.115143	37.7778
1312.136676	37.6471
1312.158209	41.5251
1312.179743	40.4793
1312.201276	39.3028
1312.222810	38.78
1312.244344	37.4292
1312.265879	35.7734
1312.287413	36.8627
1312.308948	37.7778
1312.330482	40.8279
1312.352017	42.7015
1312.373553	40.8279
1312.395088	36.8627
1312.416623	35.817
1312.438159	36.3399
1312.459695	39.2593
1312.481231	42.4401
1312.502767	47.756
1312.524303	49.6732
1312.545840	48.5403
1312.567377	49.1939
1312.588914	53.159
1312.610451	59.695
1312.631988	61.22
1312.653525	60.1743
1312.675063	64.3573
1312.696601	69.0196
1312.718139	70.6318
1312.739677	71.7211
1312.761215	70.719
1312.782754	68.7582
1312.804292	63.4858
1312.825831	54.7277
1312.847370	51.4597
1312.868910	46.841
1312.890449	44.2701
1312.911988	42.5272
1312.933528	43.0065
1312.955068	44.488
1312.976608	47.1024
1312.998148	48.3224
1313.019689	46.2309
1313.041230	39.7821
1313.062770	35.6863
1313.084311	41.4379
1313.105852	46.4924
1313.127394	42.8322
1313.148935	37.9956
1313.170477	35.9913
1313.192019	35.9041
1313.213561	39.1721
1313.235103	42.9194
1313.256645	42.1351
1313.278188	38.9107
1313.299731	39.1285
1313.321274	38.1699
1313.342817	36.6885
1313.364360	36.2527
1313.385903	35.4248
1313.407447	34.9891
1313.428991	33.159
1313.450535	37.9521
1313.472079	43.4858
1313.493623	45.2288
1313.515168	47.2331
1313.536712	50.5447
1313.558257	61.0893
1313.579802	84.793
1313.601348	112.81
1313.622893	129.804
1313.644439	134.553
1313.665984	132.81
1313.687530	128.889
1313.709076	122.179
1313.730623	119.39
1313.752169	126.144
1313.773716	136.035
1313.795262	143.137
1313.816809	138.214
1313.838357	119.782
1313.859904	96.2092
1313.881451	77.7342
1313.902999	64.1394
1313.924547	57.6906
1313.946095	52.7233
1313.967643	47.756
1313.989192	44.5752
1314.010740	45.3159
1314.032289	47.451
1314.053838	48.5839
1314.075387	45.1416
1314.096936	41.3072
1314.118486	39.5207
1314.140035	38.6492
1314.161585	37.9956
1314.183135	41.3072
1314.204685	44.8802
1314.226236	43.573
1314.247786	39.1721
1314.269337	36.2527
1314.290888	38.5185
1314.312439	41.7429
1314.333990	43.3551
1314.355541	44.5752
1314.377093	47.4946
1314.398645	45.7081
1314.420197	39.5207
1314.441749	38.2571
1314.463301	40.61
1314.484854	42.3965
1314.506406	42.7451
1314.527959	47.4946
1314.549512	57.5163
1314.571065	67.5817
1314.592618	77.4292
1314.614172	87.9303
1314.635726	100.654
1314.657280	106.144
1314.678834	105.359
1314.700388	101.438
1314.721942	101.612
1314.743497	102.876
1314.765052	107.8
1314.786607	111.198
1314.808162	115.468
1314.829717	110.24
1314.851272	91.939
1314.872828	73.5948
1314.894384	64.6623
1314.915940	62.5272
1314.937496	56.5577
1314.959052	51.4161
1314.980609	52.5926
1315.002166	49.1939
1315.023722	45.2723
1315.045279	50.5447
1315.066837	54.1176
1315.088394	49.9782
1315.109952	45.3159
1315.131509	47.2767
1315.153067	47.9739
1315.174626	43.9651
1315.196184	42.0479
1315.217742	40.6972
1315.239301	38.9543
1315.260860	40.305
1315.282419	39.0414
1315.303978	35.512
1315.325537	35.8606
1315.347097	36.5577
1315.368657	36.7756
1315.390216	39.3028
1315.411776	39.695
1315.433337	40.915
1315.454897	38.5185
1315.476458	38.5185
1315.498018	45.7516
1315.519579	56.2527
1315.541141	67.5381
1315.562702	82.9194
1315.584263	100.61
1315.605825	110.98
1315.627387	109.237
1315.648949	103.922
1315.670511	96.9499
1315.692073	92.8976
1315.713636	87.2767
1315.735199	82.0915
1315.756761	80.7407
1315.778324	82.3965
1315.799888	86.7102
1315.821451	84.5316
1315.843015	77.4292
1315.864579	68.8889
1315.886142	64.0087
1315.907707	59.695
1315.929271	55.5556
1315.950835	51.1111
1315.972400	46.841
1315.993965	47.0588
1316.015530	50.7625
1316.037095	49.7604
1316.058660	45.3159
1316.080226	41.0893
1316.101792	38.8235
1316.123358	39.7821
1316.144924	40.0436
1316.166490	36.9499
1316.188056	35.9041
1316.209623	36.3834
1316.231190	37.5163
1316.252757	37.0806
1316.274324	37.037
1316.295891	38.7364
1316.317459	42.2658
1316.339026	43.573
1316.360594	41.7865
1316.382162	38.0392
1316.403730	36.9499
1316.425299	35.7298
1316.446867	35.5556
1316.468436	39.0414
1316.490005	41.7865
1316.511574	46.7102
1316.533143	57.7778
1316.554712	71.024
1316.576282	80.0871
1316.597852	82.6144
1316.619422	81.5251
1316.640992	81.4815
1316.662562	82.0044
1316.684133	87.2331
1316.705703	98.4749
1316.727274	113.377
1316.748845	113.115
1316.770416	106.449
1316.791988	96.3399
1316.813559	85.0545
1316.835131	72.6362
1316.856703	67.4946
1316.878275	63.4858
1316.899847	57.1242
1316.921420	53.0719
1316.942992	50.8932
1316.964565	47.756
1316.986138	44.7059
1317.007711	45.7081
1317.029285	44.9673
1317.050858	42.3529
1317.072432	42.963
1317.094006	42.3529
1317.115580	40.8279
1317.137154	44.2266
1317.158728	46.4488
1317.180303	46.1002
1317.201877	42.9194
1317.223452	39.6078
1317.245027	37.2549
1317.266603	36.3834
1317.288178	36.5577
1317.309754	37.2113
1317.331330	37.7778
1317.352905	39.4336
1317.374482	42.7451
1317.396058	43.3116
1317.417634	42.3965
1317.439211	43.1373
1317.460788	44.6187
1317.482365	44.8802
1317.503942	46.7102
1317.525520	51.7211
1317.547097	58.0392
1317.568675	65.1416
1317.590253	81.5686
1317.611831	97.1242
1317.633409	100.654
1317.654988	98.3878
1317.676566	94.7277
1317.698145	91.8954
1317.719724	95.5991
1317.741303	101.438
1317.762882	105.926
1317.784462	98.8671
1317.806042	85.9695
1317.827621	75.7734
1317.849201	66.7102
1317.870782	59.5207
1317.892362	58.7364
1317.913943	59.0414
1317.935523	55.4684
1317.957104	48.3224
1317.978685	45.5338
1318.000267	47.0588
1318.021848	45.4466
1318.043430	45.0545
1318.065011	45.4466
1318.086593	42.3529
1318.108176	41.5686
1318.129758	43.3551
1318.151340	42.2222
1318.172923	38.78
1318.194506	36.4706
1318.216089	34.2484
1318.237672	36.5577
1318.259256	38.2571
1318.280839	38.4749
1318.302423	38.78
1318.324007	40.7407
1318.345591	42.4401
1318.367175	43.2244
1318.388760	41.6993
1318.410344	41.4815
1318.431929	40.4357
1318.453514	37.6035
1318.475099	38.3007
1318.496685	42.6144
1318.518270	44.2266
1318.539856	47.9739
1318.561442	58.8235
1318.583028	76.7756
1318.604614	89.4118
1318.626200	90.8497
1318.647787	88.366
1318.669374	84.3137
1318.690960	80.8715
1318.712548	83.4423
1318.734135	86.3181
1318.755722	82.2658
1318.777310	75.207
1318.798898	73.0719
1318.820486	68.4967
1318.842074	62.8758
1318.863662	62.3965
1318.885251	58.4749
1318.906839	53.3769
1318.928428	48.7146
1318.950017	45.4466
1318.971607	46.2745
1318.993196	48.7582
1319.014786	48.7582
1319.036375	46.7538
1319.057965	44.0523
1319.079555	40.1743
1319.101146	41.1329
1319.122736	43.2244
1319.144327	43.6601
1319.165917	38.6928
1319.187508	36.9499
1319.209100	39.6514
1319.230691	41.5686
1319.252282	40.5229
1319.273874	41.3508
1319.295466	38.6928
1319.317058	35.6427
1319.338650	37.7342
1319.360243	44.5752
1319.381835	46.7974
1319.403428	46.2745
1319.425021	46.536
1319.446614	44.2266
1319.468207	42.6579
1319.489801	40.7843
1319.511394	37.4292
1319.532988	40.4357
1319.554582	50.6754
1319.576176	61.5686
1319.597771	68.1917
1319.619365	70.1525
1319.640960	70.4575
1319.662555	74.9455
1319.684150	77.9957
1319.705745	85.2723
1319.727341	91.7647
1319.748936	90.0218
1319.770532	81.3943
1319.792128	71.939
1319.813724	63.4858
1319.835320	56.732
1319.856917	52.7233
1319.878513	52.4619
1319.900110	53.3333
1319.921707	55.7734
1319.943304	53.5076
1319.964902	47.7996
1319.986499	45.0109
1320.008097	43.7909
1320.029695	43.268
1320.051293	43.0501
1320.072891	47.756
1320.094490	48.1046
1320.116088	44.1394
1320.137687	38.2571
1320.159286	38.1699
1320.180885	38.2135
1320.202484	37.7778
1320.224084	38.9107
1320.245683	43.1373
1320.267283	43.6166
1320.288883	46.1874
1320.310483	44.4009
1320.332084	41.5686
1320.353684	44.4444
1320.375285	42.2658
1320.396886	35.7299
1320.418487	35.1634
1320.440088	40.7843
1320.461690	43.5294
1320.483291	42.2222
1320.504893	38.9543
1320.526495	39.9564
1320.548097	49.1068
1320.569699	67.8431
1320.591302	86.1002
1320.612904	92.7233
1320.634507	91.024
1320.656110	91.2418
1320.677713	91.8519
1320.699317	89.2811
1320.720920	87.6253
1320.742524	89.0632
1320.764128	83.9216
1320.785732	80.4357
1320.807336	73.0719
1320.828941	63.1373
1320.850545	52.5926
1320.872150	49.8911
1320.893755	51.6776
1320.915360	50.9368
1320.936965	49.6732
1320.958571	45.0545
1320.980177	43.7909
1321.001782	44.793
1321.023388	45.0545
1321.044995	43.9216
1321.066601	45.9259
1321.088207	44.2266
1321.109814	40.2614
1321.131421	39.9129
1321.153028	38.2135
1321.174635	38.3442
1321.196243	40.2179
1321.217850	41.4815
1321.239458	39.6078
1321.261066	39.9564
1321.282674	39.695
1321.304283	39.085
1321.325891	40.5664
1321.347500	40.5229
1321.369109	40.1743
1321.390718	43.2244
1321.412327	45.8824
1321.433936	43.7473
1321.455546	40.0871
1321.477155	39.9129
1321.498765	42.3965
1321.520375	42.0915
1321.541986	44.9238
1321.563596	51.5904
1321.585207	58.3878
1321.606817	69.5425
1321.628428	85.5773
1321.650040	95.1198
1321.671651	97.4292
1321.693262	99.39
1321.714874	101.002
1321.736486	96.9935
1321.758098	87.9739
1321.779710	76.8627
1321.801322	73.7255
1321.822935	75.2505
1321.844548	71.329
1321.866161	64.5752
1321.887774	59.2157
1321.909387	54.0305
1321.931000	48.4967
1321.952614	44.5316
1321.974228	42.8758
1321.995842	39.2593
1322.017456	37.4292
1322.039070	38.3442
1322.060685	38.9543
1322.082299	40.5664
1322.103914	41.22
1322.125529	40.61
1322.147144	40.5665
1322.168760	43.0501
1322.190375	45.3159
1322.211991	42.2222
1322.233607	40
1322.255223	36.5577
1322.276839	34.1176
1322.298456	34.6405
1322.320072	35.5556
1322.341689	36.7756
1322.363306	36.5142
1322.384923	35.3813
1322.406541	35.8606
1322.428158	36.6885
1322.449776	37.4292
1322.471394	39.7386
1322.493012	41.1765
1322.514630	41.2636
1322.536248	40.7407
1322.557867	45.3595
1322.579485	49.1939
1322.601104	55.817
1322.622723	62.6144
1322.644343	68.5839
1322.665962	74.5969
1322.687582	78.4749
1322.709202	77.5163
1322.730822	79.0414
1322.752442	79.39
1322.774062	73.6819
1322.795683	67.8431
1322.817303	63.4423
1322.838924	54.9891
1322.860545	52.9412
1322.882166	52.7233
1322.903788	52.854
1322.925409	54.1612
1322.947031	51.4161
1322.968653	43.6601
1322.990275	40.0871
1323.011897	42.3529
1323.033520	45.0109
1323.055142	43.6601
1323.076765	39.6078
1323.098388	37.6906
1323.120011	36.122
1323.141635	34.2484
1323.163258	33.6383
1323.184882	34.6841
1323.206506	37.1242
1323.228130	36.9935
1323.249754	35.4248
1323.271378	35.1198
1323.293003	34.3791
1323.314628	36.6013
1323.336253	38.9107
1323.357878	37.2985
1323.379503	35.8606
1323.401128	36.4706
1323.422754	35.8606
1323.444380	36.5142
1323.466006	35.6863
1323.487632	35.4684
1323.509258	35.3813
1323.530885	39.4336
1323.552511	46.2745
1323.574138	48.8453
1323.595765	49.6732
1323.617393	51.634
1323.639020	55.5991
1323.660648	62.0915
1323.682275	69.0632
1323.703903	73.7691
1323.725531	72.4183
1323.747160	68.4532
1323.768788	65.0109
1323.790417	63.3116
1323.812046	58.2571
1323.833674	53.6819
1323.855304	49.8911
1323.876933	47.7124
1323.898563	49.0632
1323.920192	48.2353
1323.941822	43.3987
1323.963452	37.037
1323.985082	37.0806
1324.006713	36.9935
1324.028343	36.8627
1324.049974	37.4292
1324.071605	39.4336
1324.093236	39.6514
1324.114867	39.39
1324.136499	37.3856
1324.158130	36.9063
1324.179762	40.6972
1324.201394	40.3486
1324.223026	37.342
1324.244659	34.1612
1324.266291	30.9804
1324.287924	30.2832
1324.309557	32.6797
1324.331190	36.3399
1324.352823	36.8192
1324.374457	36.732
1324.396090	37.0806
1324.417724	35.4684
1324.439358	37.342
1324.460992	38.8671
1324.482626	38.3442
1324.504261	37.5599
1324.525895	37.1242
1324.547530	39.8257
1324.569165	48.4967
1324.590800	56.3834
1324.612436	57.6035
1324.634071	57.9085
1324.655707	58.1264
1324.677343	60.7407
1324.698979	66.3616
1324.720615	66.5359
1324.742251	62.2658
1324.763888	60.4357
1324.785525	58.8235
1324.807162	55.5556
1324.828799	50.8061
1324.850436	49.0632
1324.872074	48.976
1324.893711	46.8845
1324.915349	45.8824
1324.936987	45.7081
1324.958625	42.7451
1324.980264	40.7843
1325.001902	41.5251
1325.023541	43.4423
1325.045180	43.4423
1325.066819	41.22
1325.088458	38.2571
1325.110097	37.6906
1325.131737	36.2092
1325.153377	36.2092
1325.175017	39.0414
1325.196657	35.8606
1325.218297	33.3769
1325.239938	34.8584
1325.261578	40.3486
1325.283219	40.6536
1325.304860	41.22
1325.326501	41.3508
1325.348143	39.1721
1325.369784	36.2092
1325.391426	34.1176
1325.413068	37.9956
1325.434710	38.2571
1325.456352	34.902
1325.477994	37.5599
1325.499637	41.3943
1325.521280	40.0871
1325.542923	38.78
1325.564566	42.2222
1325.586209	47.2331
1325.607853	52.854
1325.629496	57.2549
1325.651140	59.8693
1325.672784	58.5621
1325.694428	58.6057
1325.716073	58.8671
1325.737717	61.0893
1325.759362	60.2614
1325.781007	56.2963
1325.802652	51.4161
1325.824297	44.2266
1325.845943	43.3551
1325.867588	43.8344
1325.889234	45.5338
1325.910880	48.6274
1325.932526	46.5359
1325.954172	43.5294
1325.975819	42.963
1325.997466	45.3595
1326.019112	42.6144
1326.040759	39.085
1326.062407	37.9956
1326.084054	36.122
1326.105701	35.207
1326.127349	36.0349
1326.148997	38.1264
1326.170645	40
1326.192293	38.6057
1326.213942	35.6427
1326.235590	32.244
1326.257239	34.6841
1326.278888	35.5556
1326.300537	35.7299
1326.322187	35.4248
1326.343836	36.122
1326.365486	38.1699
1326.387136	38.6928
1326.408786	38.1699
1326.430436	38.2571
1326.452086	39.9129
1326.473737	40.8715
1326.495387	43.0065
1326.517038	42.8758
1326.538689	42.6144
1326.560341	43.9651
1326.581992	46.9717
1326.603644	49.5861
1326.625295	52.1569
1326.646947	53.2898
1326.668600	53.6819
1326.690252	55.4684
1326.711904	56.8192
1326.733557	56.5142
1326.755210	55.9913
1326.776863	54.4227
1326.798516	53.3769
1326.820170	52.4183
1326.841823	51.1983
1326.863477	50.2397
1326.885131	48.2353
1326.906785	45.6645
1326.928439	42.1786
1326.950093	40.915
1326.971748	39.9129
1326.993403	37.2985
1327.015058	35.2941
1327.036713	36.122
1327.058368	35.3377
1327.080024	34.6841
1327.101679	36.2963
1327.123335	36.6013
1327.144991	35.1198
1327.166648	35.817
1327.188304	35.9913
1327.209960	33.6383
1327.231617	29.8911
1327.253274	30.7625
1327.274931	33.4641
1327.296588	36.9935
1327.318246	36.0784
1327.339904	33.0283
1327.361561	33.8998
1327.383219	38.4749
1327.404877	40.4793
1327.426536	39.3464
1327.448194	36.732
1327.469853	38.5621
1327.491512	40.7843
1327.513171	41.3508
1327.534830	45.0109
1327.556489	55.5556
1327.578149	65.6645
1327.599809	71.5904
1327.621469	73.5948
1327.643129	71.2418
1327.664789	67.0588
1327.686449	66.1438
1327.708110	65.4902
1327.729771	64.793
1327.751432	65.9695
1327.773093	69.281
1327.794754	68.2789
1327.816416	60.8279
1327.838077	53.1155
1327.859739	48.4967
1327.881401	44.9673
1327.903064	42.3965
1327.924726	38.6057
1327.946389	36.427
1327.968051	38.6492
1327.989714	41.5686
1328.011377	39.7821
1328.033041	40.2179
1328.054704	45.2723
1328.076368	47.2331
1328.098031	41.6122
1328.119695	38.3442
1328.141360	38.5185
1328.163024	37.7778
1328.184688	36.427
1328.206353	38.6492
1328.228018	39.8257
1328.249683	39.3464
1328.271348	39.6078
1328.293014	40.8715
1328.314679	39.4771
1328.336345	37.5163
1328.358011	34.0305
1328.379677	32.8976
1328.401343	37.2985
1328.423010	39.9564
1328.444676	37.5599
1328.466343	36.2527
1328.488010	36.8627
1328.509677	34.9455
1328.531345	37.2549
1328.553012	44.7495
1328.574680	54.6405
1328.596348	57.9956
1328.618016	59.695
1328.639684	63.6166
1328.661352	63.3987
1328.683021	58.8671
1328.704690	55.4684
1328.726359	57.5163
1328.748028	62.0915
1328.769697	64.0523
1328.791366	62.0915
1328.813036	58.5185
1328.834706	50.1525
1328.856376	46.7538
1328.878046	48.4532
1328.899716	46.6231
1328.921387	43.3116
1328.943058	42.4401
1328.964728	43.3987
1328.986399	45.7081
1329.008071	44.793
1329.029742	43.1808
1329.051414	40.7407
1329.073085	41.0893
1329.094757	42.3529
1329.116429	42.7451
1329.138102	39.0414
1329.159774	38.8671
1329.181447	39.7821
1329.203120	39.4336
1329.224793	42.1786
1329.246466	41.6558
1329.268139	38.8671
1329.289813	37.5163
1329.311486	36.732
1329.333160	34.5969
1329.354834	33.6819
1329.376509	36.2092
1329.398183	37.7342
1329.419858	38.2135
1329.441532	36.4706
1329.463207	39.0414
1329.484882	47.1024
1329.506558	54.7712
1329.528233	62.1351
1329.549909	77.6035
1329.571585	116.95
1329.593261	177.516
1329.614937	235.163
1329.636613	250.545
1329.658290	217.386
1329.679966	172.68
1329.701643	132.244
1329.723320	107.277
1329.744997	93.0283
1329.766675	85.2288
1329.788352	79.085
1329.810030	73.5076
1329.831708	68.1046
1329.853386	62.7451
1329.875065	58.1699
1329.896743	51.8954
1329.918422	47.8867
1329.940101	49.1068
1329.961780	49.4553
1329.983459	47.6253
1330.005138	46.536
1330.026818	46.7538
1330.048497	46.0566
1330.070177	45.3159
1330.091857	42.8758
1330.113537	42.5708
1330.135218	42.4401
1330.156898	40.915
1330.178579	38.3442
1330.200260	38.78
1330.221941	38.3878
1330.243623	35.9913
1330.265304	33.2462
1330.286986	34.5534
1330.308668	34.9891
1330.330350	35.6427
1330.352032	35.1634
1330.373714	35.4684
1330.395397	36.4706
1330.417079	34.8148
1330.438762	34.7277
1330.460445	36.7756
1330.482129	40.0871
1330.503812	42.3094
1330.525496	43.6166
1330.547179	57.4728
1330.568863	79.2593
1330.590547	106.449
1330.612232	144.619
1330.633916	171.634
1330.655601	168.279
1330.677286	141.133
1330.698971	110.458
1330.720656	92.0261
1330.742341	89.9782
1330.764027	92.6797
1330.785713	86.6231
1330.807398	76.6013
1330.829084	67.8867
1330.850771	60.61
1330.872457	60.1307
1330.894144	63.573
1330.915831	62.7015
1330.937517	55.1634
1330.959205	46.5795
1330.980892	43.9216
1331.002579	42.0479
1331.024267	41.6122
1331.045955	42.7451
1331.067643	39.6078
1331.089331	40
1331.111019	44.5316
1331.132708	45.5338
1331.154397	44.3573
1331.176086	41.2636
1331.197775	36.2091
1331.219464	35.5991
1331.241153	36.9935
1331.262843	39.695
1331.284533	41.5686
1331.306223	41.0022
1331.327913	37.7342
1331.349603	38.3878
1331.371294	41.22
1331.392984	39.39
1331.414675	42.2222
1331.436366	45.9695
1331.458057	45.5338
1331.479749	42.4837
1331.501440	42.5708
1331.523132	49.5861
1331.544824	63.2244
1331.566516	75.9477
1331.588208	101.743
1331.609901	133.943
1331.631593	157.603
1331.653286	160
1331.674979	143.05
1331.696672	124.837
1331.718366	115.991
1331.740059	110.588
1331.761753	106.667
1331.783447	97.2113
1331.805141	91.7647
1331.826835	84.793
1331.848529	72.5054
1331.870224	58.9107
1331.891918	55.1198
1331.913613	57.6906
1331.935308	54.0305
1331.957004	47.3638
1331.978699	42.5272
1332.000395	41.3943
1332.022091	44.0523
1332.043787	45.0545
1332.065483	46.4052
1332.087179	43.4423
1332.108875	40.5664
1332.130572	39.2157
1332.152269	35.3377
1332.173966	33.2898
1332.195663	36.0349
1332.217361	39.8693
1332.239058	40
1332.260756	36.2963
1332.282454	34.0741
1332.304152	35.1634
1332.325850	35.9913
1332.347549	38.5185
1332.369247	39.3028
1332.390946	39.2157
1332.412645	39.5643
1332.434344	39.6514
1332.456043	39.7386
1332.477743	41.0022
1332.499443	41.7429
1332.521143	40.6536
1332.542843	42.5708
1332.564543	51.1111
1332.586243	66.6231
1332.607944	83.6601
1332.629644	93.6819
1332.651345	93.0719
1332.673046	91.8519
1332.694748	85.0109
1332.716449	74.902
1332.738151	77.4728
1332.759853	88.366
1332.781555	90.7625
1332.803257	82.7887
1332.824959	74.2484
1332.846662	63.6166
1332.868364	53.8126
1332.890067	47.5381
1332.911770	43.878
1332.933473	44.3573
1332.955177	45.6645
1332.976880	44.3137
1332.998584	43.7909
1333.020288	42.6144
1333.041992	41.5686
1333.063696	40.8279
1333.085401	39.9564
1333.107105	39.8257
1333.128810	36.427
1333.150515	36.6013
1333.172220	38.7364
1333.193926	38.3007
1333.215631	39.4771
1333.237337	36.5142
1333.259043	35.3813
1333.280749	38.7364
1333.302455	42.8758
1333.324161	41.5686
1333.345868	37.1678
1333.367575	35.3813
1333.389282	33.8562
1333.410989	36.122
1333.432696	36.732
1333.454403	36.6013
1333.476111	37.5599
1333.497819	37.6906
1333.519527	37.037
1333.541235	43.1373
1333.562943	50.719
1333.584652	58.1699
1333.606361	65.9259
1333.628069	70.5882
1333.649779	72.4619
1333.671488	73.9869
1333.693197	73.7691
1333.714907	74.6841
1333.736616	79.1721
1333.758326	83.7473
1333.780037	84.183
1333.801747	75.512
1333.823457	64.9673
1333.845168	61.0022
1333.866879	60.915
1333.888590	55.817
1333.910301	53.2898
1333.932012	50.3704
1333.953724	46.4052
1333.975435	41.0022
1333.997147	38.9978
1334.018859	39.8693
1334.040572	38.5185
1334.062284	34.8584
1334.083997	33.6383
1334.105709	37.0806
1334.127422	39.8257
1334.149135	40.2614
1334.170849	41.6122
1334.192562	41.6558
1334.214276	40.0872
1334.235990	39.6078
1334.257704	35.8606
1334.279418	35.7298
1334.301132	38.5621
1334.322847	37.8649
1334.344561	36.9063
1334.366276	35.9913
1334.387991	38.2135
1334.409706	41.22
1334.431422	40.1307
1334.453137	37.5599
1334.474853	40.0436
1334.496569	40.7407
1334.518285	40.1307
1334.540002	45.3159
1334.561718	53.3333
1334.583435	60.7407
1334.605152	71.6776
1334.626869	84.183
1334.648586	93.0719
1334.670303	91.8518
1334.692021	83.7473
1334.713738	80.5665
1334.735456	83.4423
1334.757174	80.7407
1334.778892	74.6841
1334.800611	70.3704
1334.822329	69.6296
1334.844048	62.5272
1334.865767	55.2505
1334.887486	51.5033
1334.909206	49.5425
1334.930925	50.8497
1334.952645	51.0675
1334.974365	45.3595
1334.996085	42.8758
1335.017805	45.8388
1335.039525	45.2723
1335.061246	41.6122
1335.082966	41.8736
1335.104687	42.8322
1335.126408	41.7865
1335.148130	37.9956
1335.169851	38.3878
1335.191573	37.2113
1335.213294	39.2593
1335.235016	42.2658
1335.256738	41.2636
1335.278461	35.9041
1335.300183	32.2876
1335.321906	33.5948
1335.343629	35.8606
1335.365352	36.5577
1335.387075	35.0762
1335.408798	35.9913
1335.430522	37.9521
1335.452245	40
1335.473969	38.2571
1335.495693	37.9521
1335.517418	38.6928
1335.539142	40.8715
1335.560867	45.9695
1335.582591	55.2941
1335.604316	64.183
1335.626042	66.7102
1335.647767	70.4575
1335.669492	71.634
1335.691218	70.7189
1335.712944	69.1503
1335.734670	71.7211
1335.756396	72.8976
1335.778122	72.7233
1335.799849	70.3268
1335.821576	61.0022
1335.843303	51.939
1335.865030	51.4597
1335.886757	51.4597
1335.908484	50.1961
1335.930212	48.061
1335.951940	47.5381
1335.973668	44.8366
1335.995396	38.7364
1336.017124	36.3834
1336.038853	35.3813
1336.060581	35.9041
1336.082310	37.3421
1336.104039	38.6057
1336.125768	38.5185
1336.147498	33.9434
1336.169227	32.6797
1336.190957	37.9956
1336.212687	41.9172
1336.234417	40.1743
1336.256147	37.4292
1336.277878	35.4248
1336.299608	38.4749
1336.321339	41.3508
1336.343070	40.7407
1336.364801	38.2135
1336.386532	34.2048
1336.408264	34.9455
1336.429996	37.1678
1336.451727	37.8649
1336.473459	37.6035
1336.495192	37.9521
1336.516924	39.1285
1336.538657	39.3028
1336.560389	39.2593
1336.582122	42.2222
1336.603855	49.0196
1336.625588	54.9891
1336.647322	56.9063
1336.669056	56.2091
1336.690789	63.0501
1336.712523	67.0588
1336.734257	65.3159
1336.755992	64.4009
1336.777726	66.536
1336.799461	62.0044
1336.821196	57.5599
1336.842931	56.732
1336.864666	53.7691
1336.886401	48.5839
1336.908137	49.1503
1336.929873	51.7211
1336.951609	48.8017
1336.973345	41.8736
1336.995081	40.2614
1337.016817	44.2266
1337.038554	42.0044
1337.060291	36.9499
1337.082028	37.342
1337.103765	41.22
1337.125502	38.3006
1337.147240	36.0784
1337.168977	37.0806
1337.190715	37.6471
1337.212453	35.9041
1337.234191	35.5991
1337.255930	33.9869
1337.277668	34.3355
1337.299407	34.5098
1337.321146	34.7277
1337.342885	37.4728
1337.364624	39.6514
1337.386364	40.8715
1337.408104	39.4336
1337.429843	36.6449
1337.451583	34.902
1337.473323	36.1656
1337.495064	39.7386
1337.516804	39.695
1337.538545	39.6514
1337.560286	41.22
1337.582027	43.3115
1337.603768	44.0523
1337.625509	47.1895
1337.647251	53.2026
1337.668993	62.4837
1337.690735	67.5381
1337.712477	70.0654
1337.734219	70.3268
1337.755961	66.841
1337.777704	63.4423
1337.799447	57.9521
1337.821190	51.2854
1337.842933	49.3682
1337.864676	46.1002
1337.886420	44.3137
1337.908164	46.5359
1337.929907	45.5338
1337.951651	40.2179
1337.973396	34.8584
1337.995140	36.6449
1338.016885	39.6078
1338.038629	40.5229
1338.060374	39.695
1338.082119	36.8192
1338.103865	34.9891
1338.125610	34.2919
1338.147356	35.7299
1338.169102	36.427
1338.190848	37.9956
1338.212594	36.0349
1338.234340	34.1612
1338.256087	37.3856
1338.277833	41.1329
1338.299580	38.6928
1338.321327	33.2026
1338.343074	33.9869
1338.364822	38.3007
1338.386569	40.2179
1338.408317	42.6144
1338.430065	42.5272
1338.451813	39.6078
1338.473561	38.0392
1338.495310	37.8649
1338.517059	38.9542
1338.538807	39.3464
1338.560556	39.7386
1338.582305	43.878
1338.604055	49.9346
1338.625804	59.085
1338.647554	71.024
1338.669304	76.3399
1338.691054	69.8475
1338.712804	64.6187
1338.734555	65.1416
1338.756305	69.4553
1338.778056	69.4553
1338.799807	62.3965
1338.821558	58.1699
1338.843309	56.2527
1338.865061	51.7211
1338.886812	47.1024
1338.908564	45.098
1338.930316	45.4902
1338.952068	44.0523
1338.973821	41.3943
1338.995573	38.0828
1339.017326	39.3028
1339.039079	39.0414
1339.060832	39.4336
1339.082585	40.3922
1339.104338	41.5251
1339.126092	40.8715
1339.147846	38.6492
1339.169600	35.2941
1339.191354	33.5076
1339.213108	35.5991
1339.234863	37.1242
1339.256617	35.5991
1339.278372	34.5098
1339.300127	36.1656
1339.321882	35.6427
1339.343638	35.5556
1339.365393	39.0414
1339.387149	41.6122
1339.408905	40.3486
1339.430661	39.5207
1339.452417	38.3442
1339.474173	36.9063
1339.495930	38.5621
1339.517687	39.8257
1339.539444	41.2636
1339.561201	43.8344
1339.582958	48.4967
1339.604716	54.1177
1339.626473	62.2222
1339.648231	65.0545
1339.669989	63.9216
1339.691747	65.0545
1339.713506	67.4946
1339.735264	67.9739
1339.757023	64.488
1339.778782	61.3508
1339.800541	57.5163
1339.822300	54.0305
1339.844059	54.0741
1339.865819	54.0741
1339.887579	51.8954
1339.909339	48.366
1339.931099	47.2331
1339.952859	44.8802
1339.974620	42.7451
1339.996380	43.1808
1340.018141	41.3072
1340.039902	37.3856
1340.061663	38.5185
1340.083425	40.6536
1340.105186	38.6492
1340.126948	38.1264
1340.148710	38.475
1340.170472	35.8606
1340.192234	32.5926
1340.213997	33.4205
1340.235759	33.2462
1340.257522	35.5556
1340.279285	35.817
1340.301048	35.7299
1340.322811	36.3399
1340.344575	38.3878
1340.366338	39.3464
1340.388102	38.9107
1340.409866	40
1340.431630	40.8279
1340.453395	41.8736
1340.475159	39.2593
1340.496924	37.9956
1340.518689	41.4379
1340.540454	47.0588
1340.562219	52.549
1340.583985	60.2614
1340.605750	71.1547
1340.627516	83.878
1340.649282	91.8083
1340.671048	88.2789
1340.692814	79.2157
1340.714581	71.5033
1340.736348	66.841
1340.758114	57.2549
1340.779881	52.9847
1340.801649	55.2941
1340.823416	55.5556
1340.845184	55.4248
1340.866951	56.1656
1340.888719	53.0283
1340.910487	45.9695
1340.932256	41.4379
1340.954024	41.0893
1340.975793	41.4815
1340.997561	41.7865
1341.019330	42.2222
1341.041099	41.3072
1341.062869	42.7015
1341.084638	42.4401
1341.106408	42.0479
1341.128178	41.5686
1341.149948	37.8214
1341.171718	34.8148
1341.193488	34.5098
1341.215259	32.854
1341.237030	34.4227
1341.258801	37.8649
1341.280572	37.6906
1341.302343	33.2898
1341.324114	30.3268
1341.345886	30.9804
1341.367658	31.3725
1341.389430	31.939
1341.411202	34.6405
1341.432974	34.8584
1341.454747	34.0305
1341.476519	35.512
1341.498292	41.6122
1341.520065	47.5817
1341.541838	46.7102
1341.563612	47.5817
1341.585385	55.9041
1341.607159	66.9281
1341.628933	73.9433
1341.650707	71.9826
1341.672481	69.8911
1341.694256	72.9847
1341.716030	75.1634
1341.737805	71.634
1341.759580	66.2745
1341.781355	59.9564
1341.803131	60.9586
1341.824906	57.4728
1341.846682	51.9826
1341.868458	47.6253
1341.890234	47.7124
1341.912010	46.9717
1341.933786	44.6187
1341.955563	42.7451
1341.977339	40.1743
1341.999116	38.9542
1342.020893	40.6972
1342.042671	41.5686
1342.064448	39.085
1342.086226	37.037
1342.108004	36.7756
1342.129782	37.3856
1342.151560	37.6035
1342.173338	35.3813
1342.195117	34.597
[truncated: 137,695 more rows]
