# Supplementary material for: Glyco-engineered MDCK cells display preferred receptors of H3N2 influenza absent in eggs used for vaccines
Source: Nat Commun. 2023 Oct 4;14:6178. doi: 10.1038/s41467-023-41908-0 (PMC10551000; doi:10.1038/s41467-023-41908-0)
Supplement: Supplementary file 6 — Source Data [file 41467_2023_41908_MOESM6_ESM.zip › Source Data/Source Data - text files/SFig-7c SIAT Sial-S N-Glycans.txt]

1499.229501	6.03922
1499.277198	6.62745
1499.324895	6
1499.372594	7.52941
1499.420293	6.39216
1499.467993	7.13726
1499.515693	6.86275
1499.563394	7.68627
1499.611097	10.3137
1499.658799	14.7843
1499.706503	16.3137
1499.754207	17.9216
1499.801913	13.2157
1499.849618	10.1176
1499.897325	7.92157
1499.945033	5.64706
1499.992741	5.29412
1500.040450	4.82353
1500.088159	4.70588
1500.135870	6
1500.183581	5.52941
1500.231293	7.29412
1500.279006	6.62745
1500.326719	6.43137
1500.374433	6.15686
1500.422148	7.21569
1500.469864	5.56863
1500.517581	6.03922
1500.565298	6
1500.613016	7.80392
1500.660735	8.98039
1500.708454	11.9608
1500.756175	11.8824
1500.803896	11.0196
1500.851618	7.17647
1500.899340	5.80392
1500.947064	5.29412
1500.994788	4.03922
1501.042513	4.58824
1501.090238	5.29412
1501.137965	5.05882
1501.185692	6.27451
1501.233420	6.39216
1501.281148	7.52941
1501.328878	6.94118
1501.376608	6.66667
1501.424339	5.76471
1501.472071	4.94118
1501.519803	6.19608
1501.567536	7.21569
1501.615270	7.17647
1501.663005	8.54902
1501.710740	10
1501.758477	9.29412
1501.806214	6.7451
1501.853951	5.33333
1501.901690	4.82353
1501.949429	4
1501.997169	3.52941
1502.044910	4.70588
1502.092652	4.98039
1502.140394	5.45098
1502.188137	5.72549
1502.235881	6.07843
1502.283625	6.66667
1502.331371	5.80392
1502.379117	6.35294
1502.426864	5.56863
1502.474611	5.68628
1502.522360	6.15686
1502.570109	6.47059
1502.617859	7.88235
1502.665609	7.4902
1502.713361	8.03922
1502.761113	7.76471
1502.808866	6.35294
1502.856620	5.05882
1502.904374	5.41177
1502.952129	4.03922
1502.999885	5.29412
1503.047642	4.90196
1503.095400	4.70588
1503.143158	5.09804
1503.190917	5.45098
1503.238677	5.52941
1503.286437	7.09804
1503.334198	5.96078
1503.381960	7.92157
1503.429723	6.39216
1503.477487	6.43137
1503.525251	6.23529
1503.573016	7.60784
1503.620782	9.68628
1503.668549	11.3726
1503.716316	9.09804
1503.764084	9.05882
1503.811853	7.56863
1503.859623	6.70588
1503.907393	5.56863
1503.955164	5.60784
1504.002936	4.03922
1504.050709	4.90196
1504.098482	5.2549
1504.146256	4.66667
1504.194031	4.23529
1504.241807	6.35294
1504.289583	7.72549
1504.337361	6.62745
1504.385139	6.66667
1504.432917	6.07843
1504.480697	6.5098
1504.528477	6.58824
1504.576258	7.56863
1504.624040	8.98039
1504.671822	8.66667
1504.719606	10.2353
1504.767390	8.43137
1504.815174	6.47059
1504.862960	6
1504.910746	6.11765
1504.958533	5.56863
1505.006321	4.86275
1505.054110	3.72549
1505.101899	4.90196
1505.149689	4.82353
1505.197480	6.19608
1505.245272	5.96079
1505.293064	6.94118
1505.340857	6.23529
1505.388651	6.94118
1505.436446	6.31373
1505.484241	7.56863
1505.532037	5.13725
1505.579834	6.47059
1505.627632	6.62745
1505.675431	7.56863
1505.723230	7.56863
1505.771030	6.03922
1505.818831	5.05882
1505.866632	4.07843
1505.914434	5.09804
1505.962237	4.86275
1506.010041	3.96078
1506.057846	4.47059
1506.105651	5.2549
1506.153457	5.60784
1506.201264	5.17647
1506.249071	5.21569
1506.296880	6.62745
1506.344689	6.66667
1506.392498	6.66667
1506.440309	6.62745
1506.488120	6.58823
1506.535933	5.45098
1506.583745	8
1506.631559	8.82353
1506.679373	12.1176
1506.727189	11.4902
1506.775004	9.76471
1506.822821	6.90196
1506.870639	6.23529
1506.918457	4.31373
1506.966276	5.37255
1507.014095	5.09804
1507.061916	4.7451
1507.109737	5.05882
1507.157559	4.31373
1507.205382	5.13726
1507.253205	5.80392
1507.301030	8.11765
1507.348855	5.68627
1507.396680	7.45098
1507.444507	6.31373
1507.492334	6.90196
1507.540162	6.90196
1507.587991	7.76471
1507.635821	9.84314
1507.683651	9.60784
1507.731482	8.31373
1507.779314	7.37255
1507.827146	6.23529
1507.874980	5.60784
1507.922814	4.62745
1507.970649	4.66667
1508.018484	4.86274
1508.066321	4
1508.114158	4.70588
1508.161996	5.88235
1508.209834	4.78431
1508.257674	6.03922
1508.305514	5.84314
1508.353355	7.64706
1508.401197	6.82353
1508.449039	7.05882
1508.496882	5.29412
1508.544726	6.31373
1508.592571	6.19608
1508.640417	7.56863
1508.688263	7.56863
1508.736110	7.37255
1508.783958	6.7451
1508.831806	5.88235
1508.879655	4.78431
1508.927505	4.47059
1508.975356	4
1509.023208	3.80392
1509.071060	4.35294
1509.118913	5.92157
1509.166767	5.84314
1509.214622	5.80392
1509.262477	5.84314
1509.310333	7.33333
1509.358190	7.01961
1509.406048	6.35294
1509.453906	4.98039
1509.501765	6.66667
1509.549625	5.41176
1509.597486	8.66667
1509.645347	8.03922
1509.693209	8.62745
1509.741072	6.7451
1509.788936	6.62745
1509.836800	5.33333
1509.884666	5.01961
1509.932532	3.76471
1509.980398	5.13726
1510.028266	4.11765
1510.076134	4.58824
1510.124003	4.66667
1510.171873	5.17647
1510.219743	6.5098
1510.267615	6.27451
1510.315487	6.98039
1510.363360	7.33333
1510.411233	6.82353
1510.459108	5.72549
1510.506983	5.88235
1510.554858	6.7451
1510.602735	6.54902
1510.650612	6.98039
1510.698491	7.05882
1510.746369	7.21569
1510.794249	5.41176
1510.842129	5.01961
1510.890011	4.03922
1510.937892	3.64706
1510.985775	3.72549
1511.033659	4.78431
1511.081543	3.80392
1511.129428	5.33333
1511.177313	4.78431
1511.225200	5.76471
1511.273087	5.09804
1511.320975	7.13726
1511.368864	7.01961
1511.416753	6.78431
1511.464644	5.52941
1511.512535	6.31372
1511.560426	5.05882
1511.608319	6.94118
1511.656212	7.80392
1511.704106	8.27451
1511.752001	6.11765
1511.799897	5.76471
1511.847793	5.21569
1511.895690	4.62745
1511.943588	3.88235
1511.991486	4
1512.039386	4.82353
1512.087286	5.4902
1512.135187	4.7451
1512.183088	5.37255
1512.230991	4.82353
1512.278894	6.03922
1512.326798	6.5098
1512.374703	6.23529
1512.422608	5.60784
1512.470514	6.31373
1512.518421	5.4902
1512.566329	5.80392
1512.614237	6.86275
1512.662146	7.13726
1512.710056	6
1512.757967	5.76471
1512.805879	5.17647
1512.853791	5.76471
1512.901704	5.2549
1512.949618	4.43137
1512.997532	4.07843
1513.045448	3.64706
1513.093364	4.7451
1513.141280	5.45098
1513.189198	6.23529
1513.237116	6.86274
1513.285035	7.45098
1513.332955	7.68628
1513.380876	6.31373
1513.428797	5.41176
1513.476719	6.70588
1513.524642	7.52941
1513.572566	7.37255
1513.620490	9.56863
1513.668415	10.2745
1513.716341	9.52941
1513.764268	8.23529
1513.812195	9.13725
1513.860124	6.07843
1513.908053	5.56863
1513.955982	5.05882
1514.003913	5.13726
1514.051844	5.09804
1514.099776	5.09804
1514.147709	4.94118
1514.195642	6.31373
1514.243576	5.37255
1514.291511	7.09804
1514.339447	5.68627
1514.387384	7.21569
1514.435321	6.23529
1514.483259	5.4902
1514.531198	6.35294
1514.579137	7.2549
1514.627078	9.45098
1514.675019	11.0196
1514.722961	9.68628
1514.770903	8.58824
1514.818847	7.09804
1514.866791	7.01961
1514.914736	5.4902
1514.962681	5.84314
1515.010628	4.23529
1515.058575	5.4902
1515.106523	4
1515.154471	5.33333
1515.202421	6.58824
1515.250371	6.35294
1515.298322	6.47059
1515.346274	6.35294
1515.394226	6
1515.442179	5.92157
1515.490133	5.88235
1515.538088	7.37255
1515.586044	7.37255
1515.634000	7.68627
1515.681957	8.7451
1515.729915	8.62745
1515.777873	6.19608
1515.825832	6.19608
1515.873793	6.86275
1515.921753	5.45098
1515.969715	4.70588
1516.017677	4.03922
1516.065640	4.7451
1516.113604	5.2549
1516.161569	5.60784
1516.209534	5.41176
1516.257500	5.96078
1516.305467	6.90196
1516.353435	6.5098
1516.401403	7.60784
1516.449372	6.11765
1516.497342	5.29412
1516.545313	6.66667
1516.593284	9.05882
1516.641257	9.4902
1516.689229	9.21569
1516.737203	7.88235
1516.785178	8.11765
1516.833153	6.90196
1516.881129	5.52941
1516.929106	5.60784
1516.977083	4.90196
1517.025061	4.31373
1517.073040	4.23529
1517.121020	5.4902
1517.169001	5.76471
1517.216982	5.21569
1517.264964	6.07843
1517.312947	5.64706
1517.360930	7.37255
1517.408915	6.78431
1517.456900	7.80392
1517.504886	7.37255
1517.552872	11.4118
1517.600860	12.1176
1517.648848	19.5686
1517.696837	20.7843
1517.744826	19.6471
1517.792817	14.9804
1517.840808	11.9608
1517.888800	8.58823
1517.936792	5.64706
1517.984786	5.29412
1518.032780	6.11765
1518.080775	4.62745
1518.128771	4.94118
1518.176767	5.60784
1518.224764	5.13726
1518.272762	7.37255
1518.320761	6.90196
1518.368761	6.58824
1518.416761	6.70588
1518.464762	7.64706
1518.512764	7.84314
1518.560766	8.82353
1518.608769	12.7451
1518.656774	16.7451
1518.704778	21.1373
1518.752784	19.2549
1518.800790	14.2353
1518.848797	10.3137
1518.896805	6.62745
1518.944814	5.13726
1518.992823	6.11765
1519.040833	5.17647
1519.088844	6.27451
1519.136856	5.2549
1519.184868	6.47059
1519.232881	6.31373
1519.280895	6.47059
1519.328910	7.2549
1519.376925	6.94118
1519.424942	5.37255
1519.472959	7.05882
1519.520976	6.5098
1519.568995	8.54902
1519.617014	9.29412
1519.665034	12.0392
1519.713055	14.1569
1519.761076	14.4314
1519.809098	10.6275
1519.857121	7.80392
1519.905145	4.5098
1519.953170	5.96078
1520.001195	5.84314
1520.049221	4.94118
1520.097248	5.09804
1520.145275	5.56863
1520.193304	6.23529
1520.241333	7.09804
1520.289363	5.84314
1520.337393	7.17647
1520.385425	5.80392
1520.433457	6.94118
1520.481490	6.11765
1520.529523	6.54902
1520.577558	6.35294
1520.625593	7.41177
1520.673629	9.41177
1520.721666	10.549
1520.769703	7.37255
1520.817741	6.70588
1520.865780	4.43137
1520.913820	3.92157
1520.961860	2.90196
1521.009901	4.90196
1521.057943	5.84314
1521.105986	5.13725
1521.154030	5.45098
1521.202074	6.35294
1521.250119	5.45098
1521.298165	5.56863
1521.346211	6.07843
1521.394259	5.41176
1521.442307	6.19608
1521.490355	6.23529
1521.538405	6.54902
1521.586455	7.68628
1521.634506	6.70588
1521.682558	5.80392
1521.730611	6.5098
1521.778664	6.7451
1521.826718	5.72549
1521.874773	4.54902
1521.922829	4
1521.970885	4.86275
1522.018943	5.52941
1522.067000	5.17647
1522.115059	3.92157
1522.163119	5.88235
1522.211179	5.80392
1522.259240	5.37255
1522.307301	5.17647
1522.355364	5.56863
1522.403427	6.98039
1522.451491	6.27451
1522.499556	6.39216
1522.547621	6.62745
1522.595688	6.54902
1522.643755	6.5098
1522.691822	6.58823
1522.739891	6.7451
1522.787960	5.92157
1522.836030	4.39216
1522.884101	4.03922
1522.932173	4.27451
1522.980245	3.96078
1523.028318	4.11765
1523.076392	4.90196
1523.124467	4.90196
1523.172542	6
1523.220618	5.4902
1523.268695	6.70588
1523.316773	7.68628
1523.364851	6.90196
1523.412930	7.17647
1523.461010	5.4902
1523.509091	6.35294
1523.557172	5.2549
1523.605254	6.7451
1523.653337	6.43137
1523.701421	8.39216
1523.749506	7.29412
1523.797591	7.01961
1523.845677	5.52941
1523.893763	4.90196
1523.941851	3.64706
1523.989939	4.23529
1524.038028	3.76471
1524.086118	4.35294
1524.134209	4.94118
1524.182300	6
1524.230392	5.68628
1524.278485	8
1524.326578	6.62745
1524.374673	6.27451
1524.422768	4.98039
1524.470864	6.03922
1524.518960	6.07843
1524.567058	6.27451
1524.615156	5.92157
1524.663255	7.2549
1524.711354	6.86275
1524.759455	7.37255
1524.807556	5.60784
1524.855658	5.13726
1524.903760	4.43137
1524.951864	4.54902
1524.999968	5.37255
1525.048073	4.7451
1525.096179	3.80392
1525.144285	5.68627
1525.192392	7.09804
1525.240500	5.45098
1525.288609	6.54902
1525.336719	6.78431
1525.384829	5.64706
1525.432940	7.05882
1525.481052	5.80392
1525.529164	7.09804
1525.577278	6.03922
1525.625392	7.21569
1525.673506	7.88235
1525.721622	9.4902
1525.769738	9.09804
1525.817855	7.4902
1525.865973	4.98039
1525.914092	4.86275
1525.962211	4.7451
1526.010331	4.62745
1526.058452	4.54902
1526.106574	4.98039
1526.154696	5.21569
1526.202820	6.27451
1526.250943	5.76471
1526.299068	6.82353
1526.347194	6.15686
1526.395320	6.39216
1526.443447	6.94118
1526.491574	5.84314
1526.539703	6
1526.587832	7.41176
1526.635962	6.86275
1526.684093	7.72549
1526.732224	7.05882
1526.780357	5.92157
1526.828490	5.09804
1526.876623	4.98039
1526.924758	4.27451
1526.972893	3.52941
1527.021029	3.64706
1527.069166	4.15686
1527.117304	5.56863
1527.165442	5.21569
1527.213581	7.01961
1527.261721	6.7451
1527.309862	5.60784
1527.358003	6.43137
1527.406145	5.68628
1527.454288	5.56863
1527.502432	6.11765
1527.550576	7.2549
1527.598721	6.11765
1527.646867	6.54902
1527.695014	6.5098
1527.743161	6.62745
1527.791309	6.19608
1527.839458	4.39216
1527.887608	4.11765
1527.935759	4.19608
1527.983910	4.03922
1528.032062	5.29412
1528.080215	3.84314
1528.128368	4.31373
1528.176522	5.68628
1528.224677	5.33333
1528.272833	5.41176
1528.320990	7.60784
1528.369147	6.19608
1528.417305	5.68628
1528.465464	6.31373
1528.513623	5.33333
1528.561784	5.29412
1528.609945	6.94118
1528.658107	7.52941
1528.706269	8.11765
1528.754433	8.03922
1528.802597	5.56863
1528.850762	6.82353
1528.898927	4.23529
1528.947094	3.45098
1528.995261	4.39216
1529.043429	4.47059
1529.091598	4.62745
1529.139767	4.31373
1529.187937	5.45098
1529.236108	5.76471
1529.284280	6.15686
1529.332452	6.54902
1529.380626	7.68627
1529.428800	6.98039
1529.476974	5.92157
1529.525150	4.58824
1529.573326	7.76471
1529.621503	6.11765
1529.669681	8.15686
1529.717860	7.33333
1529.766039	7.17647
1529.814219	5.88235
1529.862400	6.39216
1529.910581	5.13726
1529.958764	4.11765
1530.006947	4.70588
1530.055131	4.47059
1530.103315	4.43137
1530.151501	4.58824
1530.199687	5.92157
1530.247874	5.68627
1530.296061	5.96078
1530.344250	6.35294
1530.392439	5.52941
1530.440629	6.07843
1530.488819	5.80392
1530.537011	6.82353
1530.585203	6.54902
1530.633396	5.72549
1530.681590	7.01961
1530.729784	6.43137
1530.777979	5.96078
1530.826175	6.11765
1530.874372	4.70588
1530.922570	4.7451
1530.970768	4.15686
1531.018967	3.72549
1531.067167	3.88235
1531.115367	4.62745
1531.163569	5.01961
1531.211771	5.13726
1531.259973	6
1531.308177	6
1531.356381	5.96078
1531.404587	6.43137
1531.452792	6.11765
1531.500999	6.31373
1531.549206	6.27451
1531.597414	7.60784
1531.645623	8.03922
1531.693833	8.5098
1531.742043	7.41176
1531.790255	7.21569
1531.838467	5.84314
1531.886679	4.43137
1531.934893	3.64706
1531.983107	4.90196
1532.031322	4.66667
1532.079538	5.37255
1532.127754	5.05882
1532.175971	5.88235
1532.224189	5.37255
1532.272408	7.05882
1532.320628	6.15686
1532.368848	5.80392
1532.417069	5.92157
1532.465291	6.70588
1532.513513	6.39216
1532.561736	7.01961
1532.609961	6.47059
1532.658185	6.66667
1532.706411	7.96078
1532.754637	8.31373
1532.802864	6.78431
1532.851092	5.09804
1532.899321	4.66667
1532.947550	4.94118
1532.995780	4.03922
1533.044011	4.82353
1533.092243	4.31373
1533.140475	5.88235
1533.188708	5.68627
1533.236942	5.80392
1533.285177	7.01961
1533.333412	6.62745
1533.381649	6.35294
1533.429886	6.5098
1533.478123	6.66667
1533.526362	6.82353
1533.574601	9.09804
1533.622841	10.7843
1533.671082	14.2745
1533.719323	14.9804
1533.767566	13.0588
1533.815809	8.5098
1533.864052	6.5098
1533.912297	5.52941
1533.960542	5.72549
1534.008788	3.76471
1534.057035	3.64706
1534.105283	6.15686
1534.153531	6.19608
1534.201780	4.82353
1534.250030	5.17647
1534.298281	6.19608
1534.346532	5.76471
1534.394784	5.72549
1534.443037	7.17647
1534.491291	7.33333
1534.539545	6.98039
1534.587800	8.82353
1534.636056	10.4706
1534.684313	11.098
1534.732570	9.21569
1534.780829	9.88235
1534.829088	7.64706
1534.877347	7.13725
1534.925608	5.64706
1534.973869	5.13726
1535.022131	4.90196
1535.070394	5.21569
1535.118657	4.47059
1535.166922	5.45098
1535.215187	6.31373
1535.263452	6.58824
1535.311719	6.07843
1535.359986	6.78431
1535.408254	6.70588
1535.456523	6.15686
1535.504793	6.15686
1535.553063	7.17647
1535.601334	7.33333
1535.649606	9.37255
1535.697879	10.1569
1535.746152	10.549
1535.794426	7.84314
1535.842701	7.96078
1535.890977	5.68627
1535.939253	4.98039
1535.987530	4.35294
1536.035808	4.5098
1536.084087	4.66667
1536.132366	5.29412
1536.180646	5.68627
1536.228927	5.56863
1536.277209	6.5098
1536.325492	6.19608
1536.373775	6.66667
1536.422059	6.07843
1536.470344	5.33333
1536.518629	6.78431
1536.566915	6.19608
1536.615202	6.78431
1536.663490	7.13725
1536.711779	7.84314
1536.760068	7.05882
1536.808358	7.52941
1536.856649	4.90196
1536.904941	5.41176
1536.953233	3.96078
1537.001526	4
1537.049820	3.56863
1537.098115	4.78431
1537.146410	3.92157
1537.194706	5.88235
1537.243003	6.5098
1537.291301	5.29412
1537.339599	5.56863
1537.387898	7.29412
1537.436198	4.86275
1537.484499	6.82353
1537.532800	6.11765
1537.581102	7.13726
1537.629405	7.45098
1537.677709	8.27451
1537.726014	7.21569
1537.774319	7.21569
1537.822625	6.78431
1537.870932	6.90196
1537.919239	4.90196
1537.967547	4.35294
1538.015856	4.31373
1538.064166	5.01961
1538.112477	4.7451
1538.160788	6.39216
1538.209100	5.92157
1538.257413	5.64706
1538.305727	5.4902
1538.354041	7.01961
1538.402356	6.19608
1538.450672	7.01961
1538.498988	6.15686
1538.547306	7.76471
1538.595624	8.54902
1538.643943	10.1176
1538.692263	11.8039
1538.740583	13.5686
1538.788904	11.1765
1538.837226	8.58824
1538.885549	7.09804
1538.933872	5.37255
1538.982196	5.4902
1539.030521	4.90196
1539.078847	5.92157
1539.127174	6.07843
1539.175501	4.07843
1539.223829	5.80392
1539.272158	6.27451
1539.320487	6.47059
1539.368817	6.43137
1539.417148	6
1539.465480	6.27451
1539.513813	7.33333
1539.562146	7.17647
1539.610480	8.58824
1539.658815	9.41177
1539.707151	10.8627
1539.755487	10.0392
1539.803824	9.41177
1539.852162	7.45098
1539.900500	6.43137
1539.948840	4.70588
1539.997180	4.27451
1540.045521	3.60784
1540.093863	4.5098
1540.142205	5.05882
1540.190548	7.4902
1540.238892	5.13726
1540.287237	6.03922
1540.335582	7.41177
1540.383928	6.66667
1540.432275	5.80392
1540.480623	6
1540.528972	6.03922
1540.577321	6.7451
1540.625671	7.09804
1540.674022	7.2549
1540.722373	6.27451
1540.770725	8.39216
1540.819078	6.58824
1540.867432	6.27451
1540.915787	4.5098
1540.964142	5.01961
1541.012498	4.03922
1541.060855	4.86274
1541.109213	3.92157
1541.157571	5.17647
1541.205930	5.56863
1541.254290	7.60784
1541.302650	6.23529
1541.351012	6.78431
1541.399374	6.23529
1541.447737	6.31373
1541.496101	5.21569
1541.544465	5.4902
1541.592830	4.54902
1541.641196	6.19608
1541.689563	6.07843
1541.737930	5.17647
1541.786298	5.2549
1541.834667	4.94118
1541.883037	4.86275
1541.931408	3.60784
1541.979779	4.82353
1542.028151	4.62745
1542.076524	4.27451
1542.124897	6.82353
1542.173271	5.92157
1542.221646	6.11765
1542.270022	5.92157
1542.318399	7.17647
1542.366776	6.31373
1542.415154	5.2549
1542.463533	5.84314
1542.511913	5.88235
1542.560293	5.88235
1542.608674	5.60784
1542.657056	5.56863
1542.705439	6.90196
1542.753822	4.82353
1542.802206	5.17647
1542.850591	5.64706
1542.898977	4
1542.947363	3.84314
1542.995750	4.19608
1543.044138	5.05882
1543.092527	4.35294
1543.140916	4.62745
1543.189306	5.09804
1543.237697	6.58824
1543.286089	7.01961
1543.334482	6.90196
1543.382875	5.56863
1543.431269	5.80392
1543.479664	6.39216
1543.528059	6.11765
1543.576455	6.11765
1543.624853	7.21569
1543.673250	6.7451
1543.721649	5.92157
1543.770048	5.2549
1543.818448	4.47059
1543.866849	5.17647
1543.915251	4.43137
1543.963653	4.31373
1544.012056	3.33333
1544.060460	5.13726
1544.108865	5.33333
1544.157270	5.92157
1544.205676	5.80392
1544.254083	5.64706
1544.302491	6.11765
1544.350899	6.86275
1544.399308	5.72549
1544.447718	5.56863
1544.496129	7.13726
1544.544540	6.15686
1544.592953	6.5098
1544.641366	7.64706
1544.689779	6.98039
1544.738194	6.62745
1544.786609	6.11765
1544.835025	6.39216
1544.883442	5.33333
1544.931859	4.5098
1544.980278	4.90196
1545.028697	4.47059
1545.077116	4.66667
1545.125537	5.09804
1545.173958	4.82353
1545.222380	5.68628
1545.270803	6.5098
1545.319227	6.35294
1545.367651	6.94118
1545.416076	5.72549
1545.464502	4.82353
1545.512929	6.82353
1545.561356	5.4902
1545.609784	8.23529
1545.658213	7.80392
1545.706643	8.11765
1545.755073	6.27451
1545.803504	6.7451
1545.851936	6.19608
1545.900369	5.4902
1545.948802	5.2549
1545.997237	4.5098
1546.045672	4.19608
1546.094107	5.33333
1546.142544	4.11765
1546.190981	6
1546.239419	6.03922
1546.287858	6.07843
1546.336297	7.01961
1546.384738	6.23529
1546.433179	5.84314
1546.481621	6.78431
1546.530063	5.64706
1546.578506	6.58823
1546.626950	5.37255
1546.675395	6.58824
1546.723841	6.03922
1546.772287	6.43137
1546.820734	5.92157
1546.869182	5.37255
1546.917631	5.09804
1546.966080	4.39216
1547.014530	4.58824
1547.062981	5.21569
1547.111433	5.41177
1547.159885	5.64706
1547.208339	5.56863
1547.256792	8.90196
1547.305247	5.92157
1547.353703	6.31373
1547.402159	6.90196
1547.450616	9.01961
1547.499074	10.7843
1547.547532	13.4902
1547.595991	17.8431
1547.644451	24.7451
1547.692912	35.9216
1547.741374	34.4314
1547.789836	31.098
1547.838299	24.0392
1547.886763	17.1373
1547.935227	9.80392
1547.983693	6.47059
1548.032159	5.68628
1548.080625	6.35294
1548.129093	5.92157
1548.177561	6.54902
1548.226031	6.35294
1548.274500	7.01961
1548.322971	7.09804
1548.371442	6.90196
1548.419915	7.88235
1548.468387	7.29412
1548.516861	9.41177
1548.565336	13.098
1548.613811	17.6078
1548.662287	22.1569
1548.710763	25.4902
1548.759241	25.7255
1548.807719	24.4314
1548.856198	16.549
1548.904678	13.098
1548.953158	7.96079
1549.001639	5.60784
1549.050121	6.07843
1549.098604	5.96078
1549.147088	4.23529
1549.195572	6.66667
1549.244057	7.05882
1549.292543	7.13725
1549.341029	7.52941
1549.389517	7.45098
1549.438005	6.62745
1549.486494	8.90196
1549.534983	9.80392
1549.583474	12.2353
1549.631965	16.1176
1549.680457	24.3922
1549.728949	28.0392
1549.777443	28.6275
1549.825937	24.2353
1549.874432	18.6667
1549.922927	11.6863
1549.971424	8.82353
1550.019921	6.27451
1550.068419	6.78431
1550.116918	5.4902
1550.165417	6.47059
1550.213917	6.15686
1550.262418	6.35294
1550.310920	5.72549
1550.359422	6.11765
1550.407926	6.27451
1550.456430	7.92157
1550.504934	6.98039
1550.553440	8
1550.601946	10.549
1550.650453	12.5098
1550.698961	15.5686
1550.747470	20.0784
1550.795979	17.0196
1550.844489	13.5294
1550.893000	9.88235
1550.941511	7.2549
1550.990024	5.76471
1551.038537	6.43137
1551.087051	5.84314
1551.135565	5.68628
1551.184081	5.56863
1551.232597	6.47059
1551.281114	6.35294
1551.329632	7.64706
1551.378150	7.80392
1551.426669	6.35294
1551.475189	5.76471
1551.523710	7.84314
1551.572231	8.27451
1551.620753	8.54902
1551.669276	9.01961
1551.717800	12.0392
1551.766325	11.7647
1551.814850	12.3922
1551.863376	8.35294
1551.911903	7.2549
1551.960430	5.41177
1552.008959	6.5098
1552.057488	5.52941
1552.106017	4.82353
1552.154548	6.23529
1552.203079	7.13726
1552.251611	7.17647
1552.300144	7.56863
1552.348678	6.39216
1552.397212	6.35294
1552.445747	6.70588
1552.494283	7.96078
1552.542820	8.39216
1552.591357	7.01961
1552.639895	7.29412
1552.688434	6.82353
1552.736974	7.37255
1552.785514	8.31373
1552.834055	7.84314
1552.882597	5.72549
1552.931140	5.05882
1552.979684	5.05882
1553.028228	5.60784
1553.076773	4.39216
1553.125318	5.2549
1553.173865	6.62745
1553.222412	5.52941
1553.270960	6.5098
1553.319509	6.94118
1553.368058	7.17647
1553.416609	7.33333
1553.465160	7.37255
1553.513712	6.7451
1553.562264	7.29412
1553.610818	7.33333
1553.659372	8.5098
1553.707926	9.01961
1553.756482	10.3922
1553.805038	8.27451
1553.853595	6.5098
1553.902153	5.64706
1553.950712	6.70588
1553.999271	4.70588
1554.047832	5.05882
1554.096392	5.01961
1554.144954	5.01961
1554.193517	5.13726
1554.242080	6.82353
1554.290644	6.11765
1554.339208	7.33333
1554.387774	6.58823
1554.436340	6.47059
1554.484907	7.13726
1554.533475	6.66667
1554.582043	6.31373
1554.630612	6.47059
1554.679182	6.15686
1554.727753	7.4902
1554.776325	7.21569
1554.824897	7.29412
1554.873470	7.13725
1554.922044	5.68628
1554.970618	5.41176
1555.019194	5.64706
1555.067770	4.58824
1555.116347	5.17647
1555.164924	5.84314
1555.213503	5.13726
1555.262082	7.09804
1555.310662	6.47059
1555.359242	6.19608
1555.407824	6.54902
1555.456406	5.60784
1555.504989	6.70588
1555.553572	6.86275
1555.602157	7.01961
1555.650742	7.01961
1555.699328	7.88235
1555.747915	7.52941
1555.796502	8.90196
1555.845090	6.98039
1555.893679	5.68628
1555.942269	4.54902
1555.990860	4.90196
1556.039451	5.01961
1556.088043	4.62745
1556.136636	4.39216
1556.185229	6
1556.233823	6
1556.282418	5.92157
1556.331014	6.43137
1556.379611	6.15686
1556.428208	5.84314
1556.476806	6.98039
1556.525405	5.52941
1556.574005	6.23529
1556.622605	5.72549
1556.671206	7.13726
1556.719808	6.54902
1556.768411	6.15686
1556.817014	6
1556.865618	5.56863
1556.914223	4.15686
1556.962829	4.58824
1557.011435	4.19608
1557.060042	4.39216
1557.108650	4.54902
1557.157259	4.94118
1557.205868	4.98039
1557.254479	6.90196
1557.303090	6.31373
1557.351701	6.58824
1557.400314	5.68628
1557.448927	6.7451
1557.497541	5.05882
1557.546156	5.88235
1557.594771	5.72549
1557.643388	6.86275
1557.692005	7.01961
1557.740623	6.47059
1557.789241	6.70588
1557.837861	6.47059
1557.886481	5.2549
1557.935101	5.2549
1557.983723	4.07843
1558.032345	5.45098
1558.080969	5.17647
1558.129592	4.66667
1558.178217	6.47059
1558.226842	6.82353
1558.275469	6.11765
1558.324095	6.54902
1558.372723	6.70588
1558.421352	7.72549
1558.469981	6.15686
1558.518611	5.80392
1558.567241	6.7451
1558.615873	7.60784
1558.664505	7.68627
1558.713138	11.451
1558.761772	8.86275
1558.810406	8.7451
1558.859042	7.37255
1558.907678	6.62745
1558.956314	5.21569
1559.004952	5.09804
1559.053590	5.64706
1559.102229	5.37255
1559.150869	5.76471
1559.199510	7.01961
1559.248151	7.01961
1559.296793	5.2549
1559.345436	6.15686
1559.394079	6.5098
1559.442724	6.2353
1559.491369	5.13726
1559.540015	5.56863
1559.588661	7.41177
1559.637309	7.60784
1559.685957	9.17647
1559.734606	8.58823
1559.783256	8.82353
1559.831906	7.33333
1559.880557	7.37255
1559.929209	5.72549
1559.977862	6.11765
1560.026515	5.45098
1560.075169	4.70588
1560.123824	4.43137
1560.172480	5.72549
1560.221137	5.84314
1560.269794	6.03922
1560.318452	5.92157
1560.367111	7.17647
1560.415770	6.47059
1560.464431	5.88235
1560.513092	6.7451
1560.561753	7.21569
1560.610416	6.82353
1560.659079	8.27451
1560.707743	7.92157
1560.756408	7.09804
1560.805074	7.21569
1560.853740	5.72549
1560.902407	4.94118
1560.951075	4.94118
1560.999744	4.31373
1561.048413	4.11765
1561.097083	4.39216
1561.145754	5.96078
1561.194426	5.72549
1561.243098	6.82353
1561.291772	6.94118
1561.340446	5.92157
1561.389120	6.07843
1561.437796	6.35294
1561.486472	6.70588
1561.535149	7.21569
1561.583827	6.90196
1561.632505	7.56863
1561.681184	6.78431
1561.729864	8.5098
1561.778545	7.80392
1561.827227	5.96078
1561.875909	6.35294
1561.924592	4.70588
1561.973276	5.13726
1562.021960	4.19608
1562.070646	3.84314
1562.119332	4.90196
1562.168019	5.33333
1562.216706	5.52941
1562.265395	7.13725
1562.314084	6.47059
1562.362774	5.29412
1562.411464	5.76471
1562.460156	6.23529
1562.508848	5.52941
1562.557541	5.4902
1562.606234	5.64706
1562.654929	7.01961
1562.703624	7.33333
1562.752320	6.90196
1562.801017	6.07843
1562.849714	5.4902
1562.898412	4.98039
1562.947111	4.62745
1562.995811	4.27451
1563.044512	4.7451
1563.093213	5.45098
1563.141915	4.5098
1563.190618	5.76471
1563.239321	6.5098
1563.288026	6.82353
1563.336731	6.35294
1563.385436	7.17647
1563.434143	7.33333
1563.482850	7.72549
1563.531558	10.5098
1563.580267	12.3529
1563.628977	19.2549
1563.677687	27.451
1563.726398	29.5686
1563.775110	30.902
1563.823823	23.5294
1563.872536	17.2157
1563.921250	11.0196
1563.969965	7.09804
1564.018681	5.17647
1564.067397	4.94118
1564.116115	4.23529
1564.164833	4.58824
1564.213551	5.80392
1564.262271	6.35294
1564.310991	5.84314
1564.359712	6.07843
1564.408434	7.2549
1564.457156	7.2549
1564.505879	6.90196
1564.554603	8.43137
1564.603328	11.5294
1564.652054	18.1569
1564.700780	23.451
1564.749507	23.1373
1564.798235	19.3333
1564.846963	16.3922
1564.895693	11.098
1564.944423	8.19608
1564.993154	6.70588
1565.041885	5.72549
1565.090618	4.23529
1565.139351	5.33333
1565.188085	4.86275
1565.236819	6.31372
1565.285555	6.39216
1565.334291	7.13726
1565.383028	7.68628
1565.431765	7.72549
1565.480504	8.31373
1565.529243	9.88235
1565.577983	12.5098
1565.626724	20.5098
1565.675465	30.7451
1565.724207	43.1765
1565.772950	42.6274
1565.821694	35.2941
1565.870439	25.6471
1565.919184	17.2549
1565.967930	11.1765
1566.016677	6.27451
1566.065424	6.43137
1566.114173	5.72549
1566.162922	6.43137
1566.211671	7.41177
1566.260422	6.47059
1566.309173	7.64706
1566.357925	7.72549
1566.406678	7.4902
1566.455432	7.05882
1566.504186	7.21569
1566.552941	8.19608
1566.601697	10.9804
1566.650454	15.8824
1566.699211	24.3922
1566.747969	27.6863
1566.796728	26.5098
1566.845488	20.902
1566.894248	14.549
1566.943010	8.39216
1566.991772	6.27451
1567.040534	6
1567.089298	7.05882
1567.138062	5.17647
1567.186827	6.07843
1567.235593	6.94118
1567.284359	7.37255
1567.333126	6.7451
1567.381895	7.52941
1567.430663	6.90196
1567.479433	7.29412
1567.528203	7.33333
1567.576974	7.88235
1567.625746	9.76471
1567.674519	11.6471
1567.723292	13.4118
1567.772066	16.7843
1567.820841	13.8431
1567.869616	11.4118
1567.918393	7.96078
1567.967170	6.27451
1568.015948	5.84314
1568.064726	4.66667
1568.113506	5.41177
1568.162286	5.33333
1568.211067	6.27451
1568.259849	6.62745
1568.308631	6.15686
1568.357414	6.35294
1568.406198	5.92157
1568.454983	5.52941
1568.503768	5.52941
1568.552555	5.09804
1568.601342	6.54902
1568.650129	6.98039
1568.698918	8.39216
1568.747707	7.76471
1568.796497	8.03922
1568.845288	8.39216
1568.894079	6.03922
1568.942872	5.13726
1568.991665	4.07843
1569.040459	4.82353
1569.089253	4.78431
1569.138048	5.60784
1569.186845	4.27451
1569.235641	5.88235
1569.284439	6.19608
1569.333237	5.4902
1569.382037	5.60784
1569.430836	5.37255
1569.479637	5.33333
1569.528438	7.92157
1569.577241	6.03922
1569.626044	5.41176
1569.674847	7.29412
1569.723652	6.58824
1569.772457	7.4902
1569.821263	5.45098
1569.870069	4.98039
1569.918877	6.15686
1569.967685	3.96078
1570.016494	4.66667
1570.065304	4.31373
1570.114114	5.96078
1570.162926	6.03922
1570.211738	6.15686
1570.260550	4.86275
1570.309364	5.64706
1570.358178	6.35294
1570.406993	7.29412
1570.455809	5.96078
1570.504626	5.05882
1570.553443	5.72549
1570.602261	5.64706
1570.651080	4.62745
1570.699900	6.19608
1570.748720	5.80392
1570.797541	4.86275
1570.846363	4.35294
1570.895186	3.29412
1570.944009	3.64706
1570.992833	3.76471
1571.041658	4.66667
1571.090484	5.05882
1571.139310	5.17647
1571.188137	6
1571.236965	4.58824
1571.285794	5.88235
1571.334624	4.86275
1571.383454	5.45098
1571.432285	5.13726
1571.481117	5.29412
1571.529949	5.56863
1571.578782	5.68628
1571.627616	5.64706
1571.676451	5.52941
1571.725287	5.21569
1571.774123	6.15686
1571.822960	4.43137
1571.871798	4.94118
1571.920636	4.35294
1571.969476	4.66667
1572.018316	4.27451
1572.067157	4.78431
1572.115998	4.31373
1572.164841	4.90196
1572.213684	4.94118
1572.262528	5.96078
1572.311372	5.96079
1572.360218	5.13726
1572.409064	5.80392
1572.457911	6.58824
1572.506759	5.33333
1572.555607	6.7451
1572.604456	5.33333
1572.653306	6.27451
1572.702157	5.52941
1572.751008	5.52941
1572.799861	5.17647
1572.848713	5.29412
1572.897567	4.31373
1572.946422	4.19608
1572.995277	4.7451
1573.044133	3.96078
1573.092990	4.70588
1573.141847	4.58824
1573.190706	5.13726
1573.239565	5.72549
1573.288425	5.4902
1573.337285	6.43137
1573.386146	5.41177
1573.435009	5.56863
1573.483871	5.33333
1573.532735	5.88235
1573.581599	6.58823
1573.630465	5.56863
1573.679330	5.72549
1573.728197	6.54902
1573.777064	6.94118
1573.825933	6.11765
1573.874802	4.39216
1573.923671	5.56863
1573.972542	4.39216
1574.021413	4.23529
1574.070285	4.31373
1574.119158	4.58824
1574.168031	5.33333
1574.216905	6.5098
1574.265780	6.11765
1574.314656	6.58823
1574.363532	6.35294
1574.412410	5.64706
1574.461288	5.84314
1574.510167	7.13726
1574.559046	6.78431
1574.607926	8.07843
1574.656807	9.45098
1574.705689	11.451
1574.754572	11.6863
1574.803455	11.3333
1574.852339	9.60784
1574.901224	6.31373
1574.950110	4.90196
1574.998996	5.37255
1575.047883	4.78431
1575.096771	4.78431
1575.145660	4.7451
1575.194549	6.19608
1575.243439	6.47059
1575.292330	4.78431
1575.341222	5.2549
1575.390114	6.78431
1575.439008	5.17647
1575.487902	6.39216
1575.536796	6
1575.585692	6.5098
1575.634588	5.96078
1575.683485	9.68627
1575.732383	11.8824
1575.781281	9.41177
1575.830180	8
1575.879080	7.2549
1575.927981	6.07843
1575.976883	4.35294
1576.025785	4.90196
1576.074688	5.13726
1576.123592	4.70588
1576.172497	3.68627
1576.221402	5.13726
1576.270308	7.56863
1576.319215	5.2549
1576.368122	5.4902
1576.417031	6.27451
1576.465940	5.13725
1576.514850	6.70588
1576.563760	6.54902
1576.612672	7.33333
1576.661584	9.09804
1576.710497	10.2353
1576.759411	11.6471
1576.808325	10.3922
1576.857240	8.58824
1576.906156	7.37255
1576.955073	4.70588
1577.003990	3.68627
1577.052909	4.03922
1577.101828	4.70588
1577.150747	5.21569
1577.199668	4.62745
1577.248589	6.5098
1577.297511	6.70588
1577.346434	6.07843
1577.395358	5.80392
1577.444282	6.70588
1577.493207	7.21569
1577.542133	6.54902
1577.591059	7.33333
1577.639987	10.2745
1577.688915	13.0196
1577.737844	14.9804
1577.786773	13.1765
1577.835704	12.2353
1577.884635	8.70588
1577.933567	7.56863
1577.982499	4.54902
1578.031433	4.58824
1578.080367	4.19608
1578.129302	4.94118
1578.178237	5.2549
1578.227174	6.03922
1578.276111	6.23529
1578.325049	8.47059
1578.373988	6.19608
1578.422927	7.45098
1578.471867	6.23529
1578.520808	6.7451
1578.569750	7.13726
1578.618693	8.62745
1578.667636	9.60784
1578.716580	12.4314
1578.765525	11.9216
1578.814470	10.9412
1578.863417	10.3137
1578.912364	7.96078
1578.961312	7.2549
1579.010260	7.45098
1579.059209	6.23529
1579.108160	8.39216
1579.157110	8.58823
1579.206062	11.1765
1579.255014	12.4706
1579.303968	15.0588
1579.352921	16.7843
1579.401876	22.6275
1579.450831	38.902
1579.499788	77.0196
1579.548745	166.745
1579.597702	346.588
1579.646661	751.412
1579.695620	1527.76
1579.744580	2252.98
1579.793541	2263.8
1579.842502	1783.14
1579.891464	1162.27
1579.940427	615.098
1579.989391	277.843
1580.038356	139.647
1580.087321	80.4314
1580.136287	51.9216
1580.185254	35.5294
1580.234221	21.4902
1580.283189	18.3922
1580.332159	17.8431
1580.381128	19.1373
1580.430099	23.1373
1580.479070	36.0392
1580.528042	70.1569
1580.577015	162.039
1580.625989	372.549
1580.674963	833.451
1580.723938	1473.53
1580.772914	1817.57
1580.821891	1598.59
1580.870868	1139.29
1580.919846	671.49
1580.968825	308.745
1581.017805	152.039
1581.066786	93.1373
1581.115767	55.3726
1581.164749	36.0392
1581.213731	25.6078
1581.262715	20.4706
1581.311699	14.1176
1581.360684	11.0196
1581.409670	9.72549
1581.458656	13.7647
1581.507644	21.8431
1581.556632	48
1581.605620	103.922
1581.654610	250.471
1581.703600	519.176
1581.752591	779.647
1581.801583	768.98
1581.850576	599.059
1581.899569	384.078
1581.948563	203.333
1581.997558	89.8824
1582.046554	48.1176
1582.095550	26.5882
1582.144547	20.1961
1582.193545	14.5882
1582.242544	12.902
1582.291543	10.8627
1582.340543	8.2353
1582.389544	7.01961
1582.438546	8.27451
1582.487548	9.2549
1582.536552	14.9804
1582.585556	23.7647
1582.634560	53.8431
1582.683566	110.471
1582.732572	197.216
1582.781579	237.922
1582.830587	213.333
1582.879595	146.549
1582.928605	82.549
1582.977615	36.5882
1583.026625	20.8235
1583.075637	12.0784
1583.124649	7.96078
1583.173662	7.13726
1583.222676	8.43137
1583.271691	7.52941
1583.320706	6.7451
1583.369722	6.5098
1583.418739	6.78431
1583.467757	6.70588
1583.516775	7.17647
1583.565794	10.0392
1583.614814	13.6863
1583.663835	24.902
1583.712856	42.7843
1583.761878	57.6863
1583.810901	58.1177
1583.859925	41.4902
1583.908949	30.1176
1583.957975	14.8235
1584.007000	10.1961
1584.056027	7.05882
1584.105055	6.70588
1584.154083	5.60784
1584.203112	6.7451
1584.252142	6.07843
1584.301172	6.5098
1584.350203	6.62745
1584.399235	7.21569
1584.448268	5.72549
1584.497302	7.13726
1584.546336	5.64706
1584.595371	6.90196
1584.644407	8.23529
1584.693444	11.4902
1584.742481	12.8235
1584.791519	16.6667
1584.840558	13.2157
1584.889598	11.1373
1584.938638	8.39216
1584.987679	6.94118
1585.036721	5.29412
1585.085764	5.80392
1585.134807	4.35294
1585.183851	5.45098
1585.232896	4.94118
1585.281942	5.84314
1585.330988	6.23529
1585.380035	6.07843
1585.429083	7.17647
1585.478132	6.54902
1585.527182	6.03922
1585.576232	6.03922
1585.625283	6.15686
1585.674335	7.29412
1585.723387	7.64706
1585.772440	8.98039
1585.821494	8.23529
1585.870549	6.86275
1585.919605	4.23529
1585.968661	4.86275
1586.017718	4.31373
1586.066776	5.37255
1586.115835	5.05882
1586.164894	5.76471
1586.213954	6.19608
1586.263015	5.29412
1586.312076	6.19608
1586.361139	5.05882
1586.410202	5.45098
1586.459266	5.60784
1586.508331	4.82353
1586.557396	5.17647
1586.606462	4.39216
1586.655529	6.19608
1586.704597	6.47059
1586.753665	7.05882
1586.802734	5.29412
1586.851804	5.96078
1586.900875	3.60784
1586.949947	5.29412
1586.999019	4.19608
1587.048092	4.86275
1587.097166	4.47059
1587.146240	5.13726
1587.195315	5.33333
1587.244391	6.54902
1587.293468	6.47059
1587.342546	6.86275
1587.391624	4.82353
1587.440703	6.35294
1587.489783	5.52941
1587.538864	5.17647
1587.587945	5.88235
1587.637027	6.35294
1587.686110	6.39216
1587.735193	6.86275
1587.784278	7.52941
1587.833363	5.72549
1587.882449	4.82353
1587.931536	5.64706
1587.980623	5.05882
1588.029711	5.01961
1588.078800	4.94118
1588.127890	5.72549
1588.176980	4.90196
1588.226071	5.45098
1588.275163	5.09804
1588.324256	6.47059
1588.373350	5.96078
1588.422444	6.78431
1588.471539	5.88235
1588.520635	6.54902
1588.569731	6.03922
1588.618828	7.29412
1588.667926	8.62745
1588.717025	9.76471
1588.766125	10.6667
1588.815225	9.60784
1588.864326	7.60784
1588.913428	5.72549
1588.962530	4.23529
1589.011634	4.66667
1589.060738	3.96078
1589.109843	5.41176
1589.158948	5.80392
1589.208055	6.54902
1589.257162	5.64706
1589.306270	5.80392
1589.355379	7.09804
1589.404488	6.78431
1589.453598	5.80392
1589.502709	5.96078
1589.551821	6.07843
1589.600933	6.23529
1589.650046	6.98039
1589.699160	8.86274
1589.748275	8.7451
1589.797391	8.35294
1589.846507	6.98039
1589.895624	5.64706
1589.944742	5.01961
1589.993860	4.90196
1590.042979	4.19608
1590.092099	5.17647
1590.141220	5.41176
1590.190342	5.96078
1590.239464	6.15686
1590.288587	7.05882
1590.337711	6.66667
1590.386836	6.78431
1590.435961	6.47059
1590.485087	7.84314
1590.534214	9.2549
1590.583341	14.7843
1590.632470	19.0196
1590.681599	39.3333
1590.730729	59.1765
1590.779860	72.5882
1590.828991	69.1373
1590.878123	52.4314
1590.927256	32.4706
1590.976390	16
1591.025524	9.56863
1591.074659	6.86275
1591.123795	5.80392
1591.172932	6.27451
1591.222070	6.19608
1591.271208	6.82353
1591.320347	7.13726
1591.369487	8.11765
1591.418627	6.54902
1591.467768	6.70588
1591.516910	7.76471
1591.566053	9.84314
1591.615197	14.0392
1591.664341	25.9608
1591.713486	44.3137
1591.762632	60.4706
1591.811779	58.9412
1591.860926	49.5294
1591.910074	32.1176
1591.959223	18.7059
1592.008373	9.33333
1592.057523	6.27451
1592.106674	5.2549
1592.155826	5.4902
1592.204979	6.58824
1592.254132	6.19608
1592.303286	6.11765
1592.352441	6.31373
1592.401597	6.54902
1592.450753	5.33333
1592.499910	5.4902
1592.549068	8.43137
1592.598227	9.76471
1592.647387	12.6275
1592.696547	19.8039
1592.745708	25.9216
1592.794870	29.3725
1592.844032	26.5098
1592.893195	18.902
1592.942359	11.6863
1592.991524	7.21569
1593.040690	6.31373
1593.089856	4.43137
1593.139023	5.76471
1593.188191	6.03922
1593.237360	6.31372
1593.286529	5.80392
1593.335699	7.52941
1593.384870	6.5098
1593.434042	7.52941
1593.483214	7.88235
1593.532387	11.9216
1593.581561	14.5098
1593.630736	28.7059
1593.679911	46.0392
1593.729087	63.3333
1593.778264	64.4706
1593.827442	50.7059
1593.876620	34.2745
1593.925800	19.8431
1593.974980	12
1594.024160	7.68627
1594.073342	6.94118
1594.122524	7.33333
1594.171707	5.76471
1594.220891	7.17647
1594.270075	7.76471
1594.319261	7.4902
1594.368447	7.45098
1594.417633	7.84314
1594.466821	8.90196
1594.516009	8.62745
1594.565198	12.5882
1594.614388	19.8039
1594.663579	30.4706
1594.712770	44.8628
1594.761962	46.5882
1594.811155	38.4706
1594.860349	29.0588
1594.909543	16.8627
1594.958738	9.76471
1595.007934	8.07843
1595.057131	7.29412
1595.106328	7.4902
1595.155526	7.92157
1595.204725	7.84314
1595.253925	7.41176
1595.303125	9.17647
1595.352327	8
1595.401529	10.2745
1595.450731	10.7451
1595.499935	13.8039
1595.549139	23.4902
1595.598344	44.4314
1595.647550	88.0392
1595.696756	155.176
1595.745964	180.745
1595.795172	155.922
1595.844381	109.765
1595.893590	66.8627
1595.942800	32.902
1595.992011	16.8627
1596.041223	8.31373
1596.090436	6.94118
[truncated: 89,365 more rows]
