# Supplementary material for: Glyco-engineered MDCK cells display preferred receptors of H3N2 influenza absent in eggs used for vaccines
Source: Nat Commun. 2023 Oct 4;14:6178. doi: 10.1038/s41467-023-41908-0 (PMC10551000; doi:10.1038/s41467-023-41908-0)
Supplement: Supplementary file 6 — Source Data [file 41467_2023_41908_MOESM6_ESM.zip › Source Data/Source Data - text files/SFig-10d hCK-NExt Sial-S N-Glycans.txt]

1499.246068	1.03486
1499.293767	0.980392
1499.341466	0.708061
1499.389167	1.08932
1499.436868	0.980392
1499.484570	1.03486
1499.532273	0.762527
1499.579977	0.816993
1499.627681	1.08932
1499.675386	1.25272
1499.723092	0.980392
1499.770799	1.14379
1499.818506	1.74292
1499.866214	0.762527
1499.913923	0.653595
1499.961633	1.08932
1500.009343	0.87146
1500.057054	0.816993
1500.104766	0.326797
1500.152479	0.599129
1500.200192	0.599129
1500.247907	0.708061
1500.295622	0.43573
1500.343337	0.816993
1500.391054	1.03486
1500.438771	0.87146
1500.486489	0.762527
1500.534208	1.03486
1500.581927	1.36166
1500.629648	1.36166
1500.677369	1.68845
1500.725090	1.57952
1500.772813	1.14379
1500.820536	1.41612
1500.868260	0.925926
1500.915985	0.708061
1500.963711	0.544662
1501.011437	0.326797
1501.059164	0.653595
1501.106892	0.381264
1501.154621	0.925926
1501.202350	0.87146
1501.250080	0.980392
1501.297811	0.708061
1501.345543	0.708061
1501.393275	0.925926
1501.441008	0.762527
1501.488742	0.925926
1501.536477	0.653595
1501.584212	0.925926
1501.631949	1.19826
1501.679685	1.63399
1501.727423	1.19826
1501.775162	1.03486
1501.822901	1.08932
1501.870641	1.03486
1501.918382	1.14379
1501.966123	0.653595
1502.013865	0.599129
1502.061609	0.599129
1502.109352	0.653595
1502.157097	0.599129
1502.204842	0.816993
1502.252588	0.762527
1502.300335	0.816994
1502.348083	0.653595
1502.395831	0.980392
1502.443580	1.08932
1502.491330	0.87146
1502.539081	0.816993
1502.586832	1.68845
1502.634584	1.57952
1502.682337	2.34205
1502.730091	2.12418
1502.777845	1.03486
1502.825600	0.544662
1502.873356	0.925926
1502.921113	0.762527
1502.968870	0.544662
1503.016629	0.490196
1503.064388	0.544662
1503.112147	0.599129
1503.159908	0.653595
1503.207669	0.599129
1503.255431	0.762527
1503.303194	0.87146
1503.350957	1.14379
1503.398722	0.816993
1503.446487	0.653595
1503.494252	0.490196
1503.542019	0.762527
1503.589786	1.47059
1503.637554	1.52505
1503.685323	2.01525
1503.733093	2.06972
1503.780863	1.03486
1503.828634	0.653595
1503.876406	0.544662
1503.924179	0.544662
1503.971952	1.36166
1504.019726	0.490196
1504.067501	0.599129
1504.115277	0.490196
1504.163053	0.980392
1504.210830	0.87146
1504.258608	0.762527
1504.306387	0.708061
1504.354166	0.708061
1504.401947	0.762527
1504.449728	0.816994
1504.497509	0.87146
1504.545292	0.925926
1504.593075	1.25272
1504.640859	0.980392
1504.688644	0.980392
1504.736429	0.980392
1504.784216	1.36166
1504.832003	0.925926
1504.879791	0.599129
1504.927579	0.326797
1504.975368	0.653595
1505.023158	1.25272
1505.070949	0.925926
1505.118741	1.47059
1505.166533	0.816993
1505.214326	0.762527
1505.262120	0.599129
1505.309915	0.925926
1505.357710	0.980392
1505.405506	0.708061
1505.453303	0.762527
1505.501101	0.925926
1505.548899	0.490196
1505.596699	1.19826
1505.644499	1.30719
1505.692299	1.47059
1505.740101	1.74292
1505.787903	0.925926
1505.835706	1.41612
1505.883510	0.653595
1505.931314	0.653595
1505.979119	0.544662
1506.026925	0.490196
1506.074732	0.708061
1506.122540	0.980392
1506.170348	0.87146
1506.218157	0.599129
1506.265967	0.980392
1506.313777	0.816993
1506.361589	0.87146
1506.409401	0.980392
1506.457214	0.599129
1506.505027	1.08932
1506.552841	0.708061
1506.600657	0.599129
1506.648472	2.12418
1506.696289	1.41612
1506.744107	1.63399
1506.791925	1.30719
1506.839744	1.63399
1506.887563	1.63399
1506.935384	1.25272
1506.983205	1.19826
1507.031027	0.43573
1507.078849	0.653595
1507.126673	0.599129
1507.174497	0.762527
1507.222322	0.490196
1507.270148	0.599129
1507.317974	1.19826
1507.365802	0.381264
1507.413630	0.925926
1507.461458	1.25272
1507.509288	0.708061
1507.557118	0.980392
1507.604949	0.980392
1507.652781	1.41612
1507.700614	1.25272
1507.748447	1.47059
1507.796281	1.47059
1507.844116	1.30719
1507.891951	0.762527
1507.939788	1.25272
1507.987625	0.653595
1508.035463	0.653595
1508.083301	0.925926
1508.131141	0.762527
1508.178981	0.87146
1508.226822	0.599129
1508.274664	0.925926
1508.322506	0.653595
1508.370349	0.544662
1508.418193	0.708061
1508.466038	0.544662
1508.513883	1.14379
1508.561729	1.19826
1508.609576	0.599129
1508.657424	1.41612
1508.705273	1.52505
1508.753122	1.08932
1508.800972	0.87146
1508.848823	0.381264
1508.896674	0.980392
1508.944527	0.490196
1508.992380	0.762527
1509.040233	0.544662
1509.088088	0.708061
1509.135943	0.490196
1509.183799	0.980392
1509.231656	1.03486
1509.279514	0.87146
1509.327372	0.490196
1509.375231	0.708061
1509.423091	1.03486
1509.470952	0.980392
1509.518813	1.30719
1509.566675	1.03486
1509.614538	0.762527
1509.662402	1.74292
1509.710266	0.762527
1509.758132	0.980392
1509.805997	0.653595
1509.853864	1.36166
1509.901732	0.87146
1509.949600	1.14379
1509.997469	0.490196
1510.045339	0.708061
1510.093209	1.03486
1510.141080	0.980392
1510.188952	0.708061
1510.236825	0.708061
1510.284699	0.326797
1510.332573	0.653595
1510.380448	0.544662
1510.428324	0.925926
1510.476200	0.544662
1510.524078	0.599129
1510.571956	1.08932
1510.619835	1.47059
1510.667714	1.03486
1510.715595	0.653595
1510.763476	1.03486
1510.811358	1.25272
1510.859240	0.708061
1510.907124	0.599129
1510.955008	0.653595
1511.002893	0.599129
1511.050778	0.980392
1511.098665	0.816993
1511.146552	0.762527
1511.194440	0.816993
1511.242329	1.03486
1511.290218	0.925926
1511.338108	1.19826
1511.385999	1.25272
1511.433891	0.544662
1511.481784	0.925926
1511.529677	0.599129
1511.577571	1.03486
1511.625466	1.74292
1511.673361	1.57952
1511.721257	1.52505
1511.769155	0.980392
1511.817052	1.03486
1511.864951	1.19826
1511.912850	0.708061
1511.960750	0.653595
1512.008651	0.708061
1512.056553	1.36166
1512.104455	0.599129
1512.152358	1.08932
1512.200262	0.544662
1512.248167	0.544662
1512.296072	0.708061
1512.343978	0.87146
1512.391885	0.816993
1512.439793	0.326797
1512.487701	0.381264
1512.535611	0.43573
1512.583521	0.708061
1512.631431	1.30719
1512.679343	1.57952
1512.727255	1.96078
1512.775168	1.25272
1512.823082	1.08932
1512.870996	0.381264
1512.918911	0.87146
1512.966827	0.544662
1513.014744	0.980392
1513.062662	0.925926
1513.110580	1.63399
1513.158499	1.03486
1513.206419	0.925926
1513.254340	0.816993
1513.302261	0.381264
1513.350183	0.544662
1513.398106	0.490196
1513.446029	0.980392
1513.493954	0.816993
1513.541879	0.816993
1513.589805	0.653595
1513.637731	1.03486
1513.685659	0.87146
1513.733587	1.25272
1513.781516	1.14379
1513.829446	0.925926
1513.877376	1.19826
1513.925307	1.19826
1513.973239	0.762527
1514.021172	0.653595
1514.069105	0.762527
1514.117040	0.708061
1514.164975	0.87146
1514.212910	0.980392
1514.260847	1.03486
1514.308784	1.25272
1514.356722	1.14379
1514.404661	0.544662
1514.452600	0.708061
1514.500541	0.653595
1514.548482	1.19826
1514.596424	1.03486
1514.644366	1.03486
1514.692310	1.25272
1514.740254	0.87146
1514.788198	0.816994
1514.836144	1.08932
1514.884090	0.816993
1514.932038	0.762527
1514.979985	0.43573
1515.027934	0.490196
1515.075884	0.43573
1515.123834	0.381264
1515.171785	0.43573
1515.219736	1.47059
1515.267689	1.41612
1515.315642	1.08932
1515.363596	0.980392
1515.411551	0.599128
1515.459506	0.544662
1515.507462	0.762527
1515.555419	1.08932
1515.603377	0.87146
1515.651336	0.87146
1515.699295	1.30719
1515.747255	0.708061
1515.795216	1.03486
1515.843177	0.490196
1515.891139	0.762527
1515.939103	0.490196
1515.987066	0.43573
1516.035031	0.762527
1516.082996	1.03486
1516.130962	0.816994
1516.178929	0.326797
1516.226897	0.87146
1516.274865	0.87146
1516.322834	0.490196
1516.370804	1.36166
1516.418775	0.544662
1516.466746	0.599128
1516.514718	1.03486
1516.562691	1.41612
1516.610665	2.01525
1516.658639	0.980392
1516.706615	1.25272
1516.754591	1.41612
1516.802567	1.25272
1516.850545	0.708061
1516.898523	0.653595
1516.946502	0.653595
1516.994482	0.925926
1517.042462	0.87146
1517.090444	0.544662
1517.138426	0.599129
1517.186408	0.490196
1517.234392	0.980392
1517.282376	0.925926
1517.330361	0.490196
1517.378347	0.544662
1517.426334	0.653595
1517.474321	0.381264
1517.522309	0.599129
1517.570298	1.25272
1517.618288	1.74292
1517.666278	2.50545
1517.714269	3.54031
1517.762261	1.96078
1517.810254	2.17865
1517.858247	1.41612
1517.906241	0.980392
1517.954236	0.762527
1518.002232	0.87146
1518.050228	0.762527
1518.098226	0.708061
1518.146224	0.87146
1518.194222	1.36166
1518.242222	0.816993
1518.290222	0.816993
1518.338223	1.19826
1518.386225	1.14379
1518.434227	0.708061
1518.482230	0.762527
1518.530235	0.599129
1518.578239	1.30719
1518.626245	1.47059
1518.674251	2.94118
1518.722258	2.45098
1518.770266	2.28758
1518.818275	1.90632
1518.866284	1.25272
1518.914294	1.03486
1518.962305	1.03486
1519.010317	0.653595
1519.058329	0.762527
1519.106342	0.708061
1519.154356	1.14379
1519.202371	1.03486
1519.250386	1.19826
1519.298402	0.762527
1519.346419	0.490196
1519.394437	0.653595
1519.442455	0.544662
1519.490474	1.03486
1519.538494	0.925926
1519.586515	1.41612
1519.634537	1.52505
1519.682559	1.52505
1519.730582	2.17865
1519.778606	1.52505
1519.826630	1.03486
1519.874655	1.03486
1519.922681	1.19826
1519.970708	0.816993
1520.018736	0.87146
1520.066764	0.599129
1520.114793	0.653595
1520.162823	1.14379
1520.210854	0.272331
1520.258885	0.544662
1520.306917	0.544662
1520.354950	0.490196
1520.402984	1.03486
1520.451018	0.762527
1520.499053	0.925926
1520.547089	1.41612
1520.595126	1.08932
1520.643163	1.36166
1520.691201	1.63399
1520.739240	0.925926
1520.787280	1.47059
1520.835320	1.36166
1520.883361	1.08932
1520.931403	0.653595
1520.979446	0.544662
1521.027490	0.87146
1521.075534	0.43573
1521.123579	0.980392
1521.171625	0.653595
1521.219671	1.14379
1521.267718	0.381264
1521.315766	0.544662
1521.363815	1.03486
1521.411865	0.762527
1521.459915	0.87146
1521.507966	0.925926
1521.556018	0.43573
1521.604071	0.708061
1521.652124	1.57952
1521.700178	1.19826
1521.748233	0.708061
1521.796289	0.762527
1521.844345	0.490196
1521.892402	1.03486
1521.940460	0.762527
1521.988519	0.272331
1522.036578	0.816993
1522.084638	0.544662
1522.132699	1.19826
1522.180761	0.762527
1522.228823	0.762527
1522.276887	0.490196
1522.324950	0.87146
1522.373015	1.36166
1522.421081	0.762527
1522.469147	1.03486
1522.517214	0.980392
1522.565282	0.816993
1522.613350	0.599129
1522.661420	0.544662
1522.709490	0.653595
1522.757560	1.41612
1522.805632	0.925926
1522.853704	0.925926
1522.901777	0.544662
1522.949851	0.544662
1522.997926	0.272331
1523.046001	1.14379
1523.094077	1.08932
1523.142154	0.980392
1523.190232	0.87146
1523.238310	0.544662
1523.286389	0.490196
1523.334469	0.816993
1523.382550	0.87146
1523.430631	0.816994
1523.478713	1.08932
1523.526796	0.87146
1523.574880	0.925926
1523.622964	0.980392
1523.671050	1.52505
1523.719136	0.980392
1523.767222	1.08932
1523.815310	1.47059
1523.863398	1.03486
1523.911487	0.925926
1523.959577	0.544662
1524.007667	0.816993
1524.055759	0.762527
1524.103851	0.653595
1524.151944	0.43573
1524.200037	0.326797
1524.248131	0.708061
1524.296226	0.762527
1524.344322	0.925926
1524.392419	0.87146
1524.440516	0.816993
1524.488614	0.653595
1524.536713	0.653595
1524.584813	0.653595
1524.632913	0.980392
1524.681014	1.03486
1524.729116	1.36166
1524.777219	1.41612
1524.825322	0.653595
1524.873427	0.653595
1524.921532	0.87146
1524.969637	0.762527
1525.017744	0.708061
1525.065851	0.708061
1525.113959	0.653595
1525.162068	0.490196
1525.210177	0.653595
1525.258287	0.544662
1525.306398	0.762527
1525.354510	0.490196
1525.402623	0.816993
1525.450736	0.653595
1525.498850	0.653595
1525.546965	0.87146
1525.595080	1.30719
1525.643197	0.925926
1525.691314	1.36166
1525.739432	1.90632
1525.787550	1.19826
1525.835670	0.816993
1525.883790	0.762527
1525.931911	0.217865
1525.980032	0.381264
1526.028155	0.599129
1526.076278	0.490196
1526.124402	0.653595
1526.172526	0.708061
1526.220652	0.87146
1526.268778	1.03486
1526.316905	0.87146
1526.365033	0.599129
1526.413161	0.599129
1526.461290	0.925926
1526.509420	0.272331
1526.557551	0.980392
1526.605682	1.19826
1526.653815	1.36166
1526.701948	0.980392
1526.750081	1.36166
1526.798216	0.816994
1526.846351	0.980392
1526.894487	1.14379
1526.942624	0.762527
1526.990762	0.599129
1527.038900	0.653595
1527.087039	0
1527.135179	0.653595
1527.183320	0.490196
1527.231461	0.490196
1527.279603	1.03486
1527.327746	0.599129
1527.375889	1.36166
1527.424034	0.762527
1527.472179	0.544662
1527.520325	0.708061
1527.568472	0.653595
1527.616619	0.653595
1527.664767	1.47059
1527.712916	1.19826
1527.761066	0.653595
1527.809216	0.381264
1527.857368	1.19826
1527.905520	0.381264
1527.953672	0.544662
1528.001826	0.816994
1528.049980	0.381264
1528.098135	0.87146
1528.146291	0.490196
1528.194447	0.925926
1528.242605	0.599129
1528.290763	0.708061
1528.338921	0.708061
1528.387081	0.272331
1528.435241	0.544662
1528.483402	0.708061
1528.531564	0.762527
1528.579727	0.816993
1528.627890	1.14379
1528.676054	0.43573
1528.724219	0.980392
1528.772385	0.326797
1528.820551	0.490196
1528.868718	0.43573
1528.916886	0.599128
1528.965055	1.14379
1529.013224	0.708061
1529.061395	0.544662
1529.109566	1.30719
1529.157737	0.87146
1529.205910	1.08932
1529.254083	0.544662
1529.302257	0.762527
1529.350432	0.653595
1529.398607	0.381264
1529.446783	0.925926
1529.494960	0.762527
1529.543138	1.03486
1529.591317	0.708061
1529.639496	0.490196
1529.687676	0.87146
1529.735857	0.708061
1529.784039	0.544662
1529.832221	1.36166
1529.880404	0.653595
1529.928588	0.490196
1529.976772	0.708061
1530.024958	0.326797
1530.073144	0.599129
1530.121331	0.272331
1530.169518	0.653595
1530.217707	0.816994
1530.265896	0.490196
1530.314086	0.708061
1530.362277	0.599128
1530.410468	0.816993
1530.458660	0.762527
1530.506853	1.25272
1530.555047	0.544662
1530.603241	0.653595
1530.651437	1.08932
1530.699632	0.87146
1530.747829	0.490196
1530.796027	0.925926
1530.844225	0.980392
1530.892424	0.544662
1530.940624	0.980392
1530.988824	1.25272
1531.037026	0.925926
1531.085228	0.490196
1531.133430	0.762527
1531.181634	1.03486
1531.229838	0.87146
1531.278043	1.57952
1531.326249	1.47059
1531.374456	1.41612
1531.422663	1.03486
1531.470871	0.980392
1531.519080	0.490196
1531.567290	0.599129
1531.615500	1.25272
1531.663712	0.708061
1531.711923	1.30719
1531.760136	0.87146
1531.808350	0.816993
1531.856564	0.544662
1531.904779	0.816993
1531.952994	0.816993
1532.001211	0.490196
1532.049428	1.19826
1532.097646	0.708061
1532.145865	0.599129
1532.194084	0.599129
1532.242305	0.544662
1532.290526	1.25272
1532.338747	0.43573
1532.386970	0.980392
1532.435193	1.03486
1532.483417	0.326797
1532.531642	0.762527
1532.579868	0.599129
1532.628094	1.52505
1532.676321	0.762527
1532.724549	1.08932
1532.772778	1.03486
1532.821007	0.762527
1532.869237	0.762527
1532.917468	0.653595
1532.965700	0.708061
1533.013932	1.03486
1533.062165	0.43573
1533.110399	0.43573
1533.158634	0.490196
1533.206869	0.762527
1533.255105	0.762527
1533.303342	1.03486
1533.351580	0.87146
1533.399819	1.08932
1533.448058	0.925926
1533.496298	0.599129
1533.544538	0.653595
1533.592780	1.96078
1533.641022	1.68845
1533.689265	1.74292
1533.737509	1.25272
1533.785754	1.36166
1533.833999	1.41612
1533.882245	0.87146
1533.930492	0.599129
1533.978739	0.653595
1534.026988	0.653595
1534.075237	0.762527
1534.123487	0.925926
1534.171737	0.653595
1534.219989	0.87146
1534.268241	1.19826
1534.316494	0.816993
1534.364747	0.43573
1534.413002	0.816993
1534.461257	0.708061
1534.509513	1.08932
1534.557769	0.87146
1534.606027	1.41612
1534.654285	1.36166
1534.702544	1.14379
1534.750804	1.79739
1534.799064	1.52505
1534.847325	1.19826
1534.895587	0.762527
1534.943850	0.762527
1534.992114	0.381264
1535.040378	0.87146
1535.088643	0.490196
1535.136909	0.43573
1535.185175	0.925926
1535.233443	1.08932
1535.281711	0.708061
1535.329980	0.708061
1535.378249	0.490196
1535.426519	0.653595
1535.474791	0.599129
1535.523062	0.762527
1535.571335	1.30719
1535.619608	0.762527
1535.667883	1.74292
1535.716157	1.36166
1535.764433	1.36166
1535.812709	0.925926
1535.860987	1.19826
1535.909265	0.490196
1535.957543	0.762527
1536.005823	0.925926
1536.054103	0.762527
1536.102384	0.708061
1536.150666	1.14379
1536.198948	1.14379
1536.247231	1.52505
1536.295515	0.653595
1536.343800	1.30719
1536.392086	0.653595
1536.440372	0.762527
1536.488659	0.925926
1536.536947	0.544662
1536.585235	0.87146
1536.633524	1.30719
1536.681815	1.25272
1536.730105	1.25272
1536.778397	1.03486
1536.826689	0.980392
1536.874982	1.30719
1536.923276	0.87146
1536.971571	0.87146
1537.019866	0.599129
1537.068162	0.108932
1537.116459	0.490196
1537.164757	0.762527
1537.213055	0.762527
1537.261355	1.03486
1537.309654	0.599129
1537.357955	0.599129
1537.406257	0.599129
1537.454559	0.599129
1537.502862	0.599129
1537.551165	0.653595
1537.599470	0.544662
1537.647775	0.925926
1537.696081	1.52505
1537.744388	0.708061
1537.792695	0.816993
1537.841004	1.68845
1537.889313	1.03486
1537.937623	0.326797
1537.985933	0.544662
1538.034244	0.87146
1538.082556	0.653595
1538.130869	0.925926
1538.179183	0.326797
1538.227497	0.816993
1538.275812	0.708061
1538.324128	1.19826
1538.372445	0.925926
1538.420762	0.326797
1538.469080	0.490196
1538.517399	0.708061
1538.565719	1.14379
1538.614039	0.980392
1538.662360	0.925926
1538.710682	1.30719
1538.759005	1.96078
1538.807329	1.47059
1538.855653	1.85185
1538.903978	1.25272
1538.952303	1.08932
1539.000630	0.816993
1539.048957	0.708061
1539.097285	0.544662
1539.145614	0.490196
1539.193943	0.326797
1539.242274	0.762527
1539.290605	0.653595
1539.338937	0.708061
1539.387269	0.762527
1539.435602	0.925926
1539.483936	1.25272
1539.532271	0.762527
1539.580607	0.653595
1539.628943	1.41612
1539.677280	1.85185
1539.725618	1.36166
1539.773957	1.52505
1539.822296	1.36166
1539.870636	1.68845
1539.918977	0.762527
1539.967319	0.87146
1540.015661	0.816993
1540.064004	0.762527
1540.112348	0.87146
1540.160693	0.544662
1540.209039	0.43573
1540.257385	0.544662
1540.305732	0.653595
1540.354079	0.816993
1540.402428	0.381264
1540.450777	1.03486
1540.499127	0.708061
1540.547478	0.708061
1540.595829	0.816993
1540.644182	0.762527
1540.692535	1.03486
1540.740889	1.03486
1540.789243	1.47059
1540.837598	0.925926
1540.885954	0.762527
1540.934311	0.816993
1540.982669	0.599129
1541.031027	0.599129
1541.079386	0.708061
1541.127746	0.980392
1541.176107	1.36166
1541.224468	0.762527
1541.272830	0.762527
1541.321193	1.08932
1541.369557	0.762527
1541.417921	0.816993
1541.466287	0.980392
1541.514652	0.599129
1541.563019	0.708061
1541.611387	1.74292
1541.659755	0.653595
1541.708124	0.925926
1541.756494	0.381264
1541.804864	0.762527
1541.853235	0.816994
1541.901607	0.544662
1541.949980	0.653595
1541.998354	0.980392
1542.046728	0.762527
1542.095103	0.925926
1542.143479	0.653595
1542.191855	0.490196
1542.240233	0.544662
1542.288611	1.47059
1542.336989	0.925926
1542.385369	0.816994
1542.433749	0.544662
1542.482130	0.544662
1542.530512	0.708061
1542.578895	0.762527
1542.627278	1.25272
1542.675663	0.653595
1542.724047	0.43573
1542.772433	0.87146
1542.820819	0.87146
1542.869207	0.490196
1542.917595	0.87146
1542.965983	0.490196
1543.014373	0.326797
1543.062763	0.381264
1543.111154	0.43573
1543.159546	0.762527
1543.207938	0.87146
1543.256331	1.36166
1543.304725	0.490196
1543.353120	0.653595
1543.401516	1.14379
1543.449912	0.708061
1543.498309	0.816993
1543.546707	0.599129
1543.595105	0.490196
1543.643505	0.43573
1543.691905	0.708061
1543.740306	0.816993
1543.788707	0.816993
1543.837110	0.762527
1543.885513	0.544662
1543.933917	1.08932
1543.982321	0.544662
1544.030727	0.708061
1544.079133	0.544662
1544.127540	0.87146
1544.175947	0.653595
1544.224356	0.762527
1544.272765	0.653595
1544.321175	0.816994
1544.369586	0.87146
1544.417997	1.19826
1544.466409	0.980392
1544.514822	0.87146
1544.563236	1.14379
1544.611650	1.36166
1544.660066	0.980392
1544.708482	0.762527
1544.756898	1.03486
1544.805316	0.925926
1544.853734	0.490196
1544.902153	0.326797
1544.950573	0.544662
1544.998994	0.708061
1545.047415	0.816994
1545.095837	0.925926
1545.144260	0.544662
1545.192684	0.762527
1545.241108	1.25272
1545.289533	1.14379
1545.337959	0.816993
1545.386385	0.490196
1545.434813	1.08932
1545.483241	0.816993
1545.531670	0.925926
1545.580100	1.36166
1545.628530	0.708061
1545.676961	1.14379
1545.725393	0.599129
1545.773826	0.925926
1545.822259	0.708061
1545.870694	0.708061
1545.919129	0.816993
1545.967564	0.599129
1546.016001	0.381264
1546.064438	0.544662
1546.112876	0.599129
1546.161315	0.599129
1546.209754	0.653595
1546.258195	0.925926
1546.306636	0.653595
1546.355077	0.326797
1546.403520	0.653595
1546.451963	0.272331
1546.500407	0.490196
1546.548852	0.708061
1546.597298	0.653595
1546.645744	1.03486
1546.694191	1.74292
1546.742639	0.490196
1546.791088	1.03486
1546.839537	0.980392
1546.887987	0.762527
1546.936438	0.816993
1546.984890	0.217865
1547.033342	0.653595
1547.081796	0.381264
1547.130250	0.490196
1547.178704	1.03486
1547.227160	0.599129
1547.275616	0.490196
1547.324073	1.03486
1547.372531	0.762527
1547.420989	0.87146
1547.469448	0.653595
1547.517908	1.03486
1547.566369	1.08932
1547.614831	2.12418
1547.663293	3.15904
1547.711756	3.43137
1547.760220	3.05011
1547.808684	4.5207
1547.857150	3.48584
1547.905616	2.28758
1547.954083	1.19826
1548.002550	1.03486
1548.051019	1.08932
1548.099488	0.544662
1548.147958	0.816993
1548.196428	0.381264
1548.244900	1.03486
1548.293372	0.544662
1548.341845	0.653595
1548.390318	0.599129
1548.438793	1.30719
1548.487268	1.08932
1548.535744	0.925926
1548.584221	1.03486
1548.632698	1.47059
1548.681176	2.50545
1548.729655	3.10458
1548.778135	2.45098
1548.826616	1.79739
1548.875097	1.68845
1548.923579	1.14379
1548.972062	0.544662
1549.020545	0.653595
1549.069029	1.14379
1549.117515	0.87146
1549.166000	0.762527
1549.214487	0.544662
1549.262974	0.925926
1549.311462	0.87146
1549.359951	0.43573
1549.408441	0.653595
1549.456931	0.816993
1549.505422	1.03486
1549.553914	0.653595
1549.602407	0.708061
1549.650900	2.66885
1549.699394	2.77778
1549.747889	2.94118
1549.796385	2.72331
1549.844881	2.23312
1549.893379	1.96078
1549.941876	2.06972
1549.990375	1.19826
1550.038875	0.762527
1550.087375	0.544662
1550.135876	0.87146
1550.184378	0.708061
1550.232880	0.925926
1550.281383	0.816994
1550.329887	1.25272
1550.378392	1.19826
1550.426898	0.87146
1550.475404	0.708061
1550.523911	0.816994
1550.572419	1.03486
1550.620927	1.36166
1550.669437	1.30719
1550.717947	1.30719
1550.766458	1.79739
1550.814969	1.41612
1550.863482	1.57952
1550.911995	1.52505
1550.960509	1.19826
1551.009023	1.03486
1551.057539	0.762527
1551.106055	1.14379
1551.154572	0.87146
1551.203089	0.163399
1551.251608	0.653595
1551.300127	0.87146
1551.348647	0.980392
1551.397168	0.816994
1551.445689	0.762527
1551.494211	0.762527
1551.542734	1.08932
1551.591258	1.30719
1551.639783	1.14379
1551.688308	2.01525
1551.736834	1.96078
1551.785361	1.74292
1551.833888	1.25272
1551.882417	1.68845
1551.930946	1.19826
1551.979475	0.708061
1552.028006	0.762527
1552.076537	0.599129
1552.125069	1.19826
1552.173602	0.708061
1552.222136	1.08932
1552.270670	0.87146
1552.319205	1.14379
1552.367741	0.87146
1552.416278	0.87146
1552.464815	0.980392
1552.513354	0.816993
1552.561892	0.599129
1552.610432	1.03486
1552.658973	1.03486
1552.707514	1.25272
1552.756056	1.03486
1552.804598	1.03486
1552.853142	1.03486
1552.901686	1.30719
1552.950231	0.599129
1552.998777	0.925926
1553.047323	0.925926
1553.095871	0.87146
1553.144419	0.87146
1553.192967	0.87146
1553.241517	0.762527
1553.290067	1.03486
1553.338618	0.653595
1553.387170	1.14379
1553.435723	0.762527
1553.484276	0.87146
1553.532830	0.816993
1553.581385	0.490196
1553.629941	0.980392
1553.678497	0.762527
1553.727054	1.03486
1553.775612	1.08932
1553.824171	0.87146
1553.872730	0.87146
1553.921290	0.816993
1553.969851	0.653595
1554.018413	0.816993
1554.066975	0.272331
1554.115539	0.599129
1554.164102	1.19826
1554.212667	0.544662
1554.261233	0.925926
1554.309799	1.25272
1554.358366	1.14379
1554.406934	0.381264
1554.455502	0.490196
1554.504071	0.43573
1554.552641	0.762527
1554.601212	1.08932
1554.649784	1.19826
1554.698356	1.52505
1554.746929	1.36166
1554.795503	1.14379
1554.844078	0.708061
1554.892653	0.653595
1554.941229	0.925926
1554.989806	0.490196
1555.038383	0.544662
1555.086962	0.381264
1555.135541	1.57952
1555.184121	0.762527
1555.232701	0.708061
1555.281283	0.816993
1555.329865	0.980392
1555.378448	0.599129
1555.427032	1.03486
1555.475616	0.653595
1555.524201	0.708061
1555.572787	1.03486
1555.621374	0.708061
1555.669961	0.653595
1555.718550	0.816993
1555.767139	0.708061
1555.815728	0.925926
1555.864319	1.19826
1555.912910	1.19826
1555.961502	1.19826
1556.010095	0.925926
1556.058689	0.544662
1556.107283	0.708061
1556.155878	0.544662
1556.204474	0.980392
1556.253070	1.08932
1556.301668	0.381264
1556.350266	0.381264
1556.398865	0.816993
1556.447464	0.43573
1556.496065	0.381264
1556.544666	0.816994
1556.593268	0.490196
1556.641870	0.272331
1556.690474	0.980392
1556.739078	0.708061
1556.787683	0.925926
1556.836289	0.653595
1556.884895	1.19826
1556.933502	1.08932
1556.982110	0.653595
1557.030719	0.762527
1557.079328	0.544662
1557.127939	0.599129
1557.176550	0.708061
1557.225161	0.653595
1557.273774	0.326797
1557.322387	1.03486
1557.371001	0.708061
1557.419616	0.980392
1557.468232	0.708061
1557.516848	0.653595
1557.565465	0.762527
1557.614083	0.816993
1557.662701	1.25272
1557.711321	0.87146
1557.759941	1.25272
1557.808562	0.925926
1557.857183	0.381264
1557.905806	0.490196
1557.954429	0.762527
1558.003053	0.708061
1558.051677	1.03486
1558.100303	0.87146
1558.148929	0.816993
1558.197556	0.599129
1558.246183	0.653595
1558.294812	0.816993
1558.343441	1.30719
1558.392071	0.544662
1558.440702	0.708061
1558.489333	0.980392
1558.537966	0.490196
1558.586599	0.544662
1558.635232	1.25272
1558.683867	1.30719
1558.732502	1.47059
1558.781138	1.08932
1558.829775	0.980392
1558.878412	0.544662
1558.927051	0.599129
1558.975690	0.762527
1559.024330	0.490196
1559.072970	0.544662
1559.121612	0.980392
1559.170254	0.272331
1559.218897	0.490196
1559.267540	0.980392
1559.316185	1.19826
1559.364830	1.08932
1559.413476	0.599129
1559.462122	0.544662
1559.510770	0.980392
1559.559418	1.14379
1559.608067	1.03486
1559.656717	0.925926
1559.705367	1.30719
1559.754018	1.03486
1559.802670	0.87146
1559.851323	0.925926
1559.899976	0.87146
1559.948631	0.43573
1559.997286	0.544662
1560.045941	0.762527
1560.094598	0.816993
1560.143255	0.762527
1560.191913	0.762527
1560.240572	0.653595
1560.289232	0.599129
1560.337892	1.36166
1560.386553	0.653595
1560.435215	0.762527
1560.483877	0.762527
1560.532541	0.43573
1560.581205	0.653595
1560.629870	0.326797
1560.678535	0.980392
1560.727202	1.03486
1560.775869	0.43573
1560.824537	0.816994
1560.873205	1.30719
1560.921875	0.599128
1560.970545	1.14379
1561.019216	0.653595
1561.067888	1.08932
1561.116560	1.25272
1561.165233	1.03486
1561.213907	0.816993
1561.262582	1.19826
1561.311257	0.43573
1561.359934	1.08932
1561.408611	0.762527
1561.457288	0.653595
1561.505967	1.03486
1561.554646	0.544662
1561.603326	1.47059
1561.652007	1.19826
1561.700689	1.08932
1561.749371	0.925926
1561.798054	1.41612
1561.846738	0.87146
1561.895422	0.87146
1561.944108	1.14379
1561.992794	0.816993
1562.041481	0.490196
1562.090168	0.381264
1562.138857	0.599129
1562.187546	0.326797
1562.236236	0.762527
1562.284927	0.762527
1562.333618	0.653595
1562.382310	0.599129
1562.431003	0.980392
1562.479697	0.816993
1562.528391	1.08932
1562.577086	0.816993
1562.625782	0.43573
1562.674479	0.87146
1562.723177	0.925926
1562.771875	1.25272
1562.820574	1.52505
1562.869274	0.925926
1562.917974	0.544662
1562.966675	1.08932
1563.015377	0.980392
1563.064080	0.925926
1563.112784	0.708061
1563.161488	0.708061
1563.210193	1.19826
1563.258899	0.87146
1563.307606	0.708061
1563.356313	0.599129
1563.405021	1.36166
1563.453730	0.762527
1563.502440	1.36166
1563.551150	1.03486
1563.599861	1.68845
1563.648573	2.17865
1563.697286	2.99564
1563.745999	3.97603
1563.794713	2.50545
1563.843428	2.94118
1563.892144	1.63399
1563.940860	1.41612
1563.989578	0.599129
1564.038296	1.08932
1564.087014	0.272331
1564.135734	0.43573
1564.184454	0.925926
1564.233175	0.544662
1564.281897	0.708061
1564.330619	0.816993
1564.379343	1.36166
1564.428067	0.980392
1564.476792	0.925926
1564.525517	1.14379
1564.574243	1.57952
1564.622971	2.23312
1564.671698	2.06972
1564.720427	2.28758
1564.769156	1.30719
1564.817886	2.45098
1564.866617	1.36166
1564.915349	0.816993
1564.964081	1.36166
1565.012814	1.08932
1565.061548	0.599129
1565.110283	0.87146
1565.159018	0.653595
1565.207755	0.925926
1565.256492	0.762527
1565.305229	0.816993
1565.353968	0.599129
1565.402707	1.14379
1565.451447	0.381264
1565.500188	0.816993
1565.548929	1.63399
1565.597671	2.17865
1565.646414	2.83224
1565.695158	3.10458
1565.743903	5.17429
1565.792648	5.22876
1565.841394	4.08497
1565.890141	2.45098
1565.938888	1.57952
1565.987637	0.762527
1566.036386	0.980392
1566.085136	0.381264
1566.133886	1.14379
1566.182638	0.544662
1566.231390	0.708061
1566.280143	0.599129
1566.328896	0.925926
1566.377651	0.490196
1566.426406	0.708061
1566.475162	0.980392
1566.523918	1.68845
1566.572676	1.25272
1566.621434	1.52505
1566.670193	2.45098
1566.718953	2.23312
1566.767713	2.45098
1566.816474	2.23312
1566.865236	2.55991
1566.913999	2.12418
1566.962763	1.85185
1567.011527	0.43573
1567.060292	0.599129
1567.109058	0.762527
1567.157824	0.816993
1567.206591	0.87146
1567.255359	0.490196
1567.304128	0.653595
1567.352898	1.03486
1567.401668	0.925926
1567.450439	0.490196
1567.499211	1.19826
1567.547984	1.08932
1567.596757	1.08932
1567.645531	1.14379
1567.694306	2.88671
1567.743082	1.52505
1567.791858	2.17865
1567.840635	2.12418
1567.889413	2.01525
1567.938192	1.25272
1567.986971	1.96078
1568.035751	0.708061
1568.084532	0.925926
1568.133314	1.08932
1568.182097	0.708061
1568.230880	0.925926
1568.279664	1.14379
1568.328449	0.87146
1568.377234	1.36166
1568.426020	0.816993
1568.474807	0.653595
1568.523595	0.980392
1568.572384	0.599129
1568.621173	1.47059
1568.669963	1.03486
1568.718754	2.17865
1568.767545	0.925926
1568.816338	1.25272
1568.865131	1.47059
1568.913925	0.925926
1568.962719	0.708061
1569.011515	0.599129
1569.060311	0.925926
1569.109108	0.980392
1569.157905	1.19826
1569.206704	0.980392
1569.255503	0.980392
1569.304303	1.19826
1569.353103	0.925926
1569.401905	1.41612
1569.450707	0.599129
1569.499510	1.19826
1569.548314	0.653595
1569.597118	1.19826
1569.645923	0.544662
1569.694729	0.980392
1569.743536	0.925926
1569.792344	0.708061
1569.841152	0.980392
1569.889961	0.816993
1569.938771	0.381264
1569.987581	1.19826
1570.036392	0.653595
1570.085205	0.762527
1570.134017	0.762527
1570.182831	0.87146
1570.231645	1.03486
1570.280460	0.816993
1570.329276	0.980392
1570.378093	0.87146
1570.426910	1.08932
1570.475728	0.653595
1570.524547	0.762527
1570.573367	0.87146
1570.622187	1.19826
1570.671008	0.653595
1570.719830	0.762527
1570.768653	0.653595
1570.817476	1.25272
1570.866301	1.03486
1570.915126	0.762527
1570.963951	0.87146
1571.012778	0.599129
1571.061605	1.19826
1571.110433	0.43573
1571.159262	0.708061
1571.208091	0.653595
1571.256921	0.87146
1571.305752	0.599129
1571.354584	1.03486
1571.403417	0.980392
1571.452250	0.980392
1571.501084	0.816993
1571.549919	0.653595
1571.598755	0.599129
1571.647591	1.25272
1571.696428	0.980392
1571.745266	0.653595
1571.794104	0.925926
1571.842944	0.762527
1571.891784	0.762527
1571.940625	0.490196
1571.989466	0.816993
1572.038309	0.43573
1572.087152	0.544662
1572.135996	0.544662
1572.184841	0.762527
1572.233686	1.08932
1572.282532	0.708061
1572.331379	0.762527
1572.380227	0.816993
1572.429075	1.08932
1572.477925	1.08932
1572.526775	0.762527
1572.575625	0.87146
1572.624477	0.925926
1572.673329	1.03486
1572.722182	0.544662
1572.771036	0.490196
1572.819890	0.87146
1572.868746	0.87146
1572.917602	0.544662
1572.966459	0.980392
1573.015316	0.544662
1573.064175	0.599129
1573.113034	0.762527
1573.161893	0.816993
1573.210754	1.08932
1573.259615	0.87146
1573.308478	0.490196
1573.357340	1.03486
1573.406204	0.708061
1573.455069	1.03486
1573.503934	1.03486
1573.552800	0.653595
1573.601666	0.490196
1573.650534	1.47059
1573.699402	0.708061
1573.748271	1.03486
1573.797141	0.381264
1573.846011	0.326797
1573.894882	0.544662
1573.943754	0.980392
1573.992627	0.490196
1574.041501	1.08932
1574.090375	0.980392
1574.139250	0.816994
1574.188126	0.653595
1574.237002	1.19826
1574.285880	0.708061
1574.334758	0.816993
1574.383636	1.03486
1574.432516	1.14379
1574.481396	0.87146
1574.530277	0.980392
1574.579159	0.87146
1574.628042	0.762527
1574.676925	1.47059
1574.725809	1.36166
1574.774694	1.14379
1574.823580	0.762527
1574.872466	0.708061
1574.921353	0.599129
1574.970241	1.14379
1575.019130	0.653595
1575.068020	0.708061
1575.116910	1.03486
1575.165801	0.980392
1575.214692	0.87146
1575.263585	0.816993
1575.312478	0.544662
1575.361372	0.43573
1575.410267	0.816993
1575.459162	0.599129
1575.508059	0.653595
1575.556956	0.599129
1575.605853	0.980392
1575.654752	0.653595
1575.703651	0.653595
1575.752551	1.08932
1575.801452	1.25272
1575.850354	1.14379
1575.899256	1.30719
1575.948159	0.816993
1575.997063	0.599129
1576.045968	0.980392
1576.094873	0.708061
1576.143779	1.25272
1576.192686	0.762527
1576.241594	0.980392
1576.290502	0.980392
1576.339411	0.653595
1576.388321	0.599129
1576.437232	1.14379
1576.486143	0.925926
1576.535056	1.03486
1576.583969	0.87146
1576.632882	0.326797
1576.681797	0.925926
1576.730712	0.925926
1576.779628	0.87146
1576.828545	0.87146
1576.877462	1.14379
1576.926381	0.87146
1576.975300	0.381264
1577.024219	0.490196
1577.073140	0.87146
1577.122061	0.381264
1577.170983	0.708061
1577.219906	0.925926
1577.268830	0.653595
1577.317754	0.816993
1577.366679	1.19826
1577.415605	0.544662
1577.464532	0.708061
1577.513459	0.762527
1577.562387	1.25272
1577.611316	1.14379
1577.660246	1.68845
1577.709176	1.74292
1577.758107	1.36166
1577.807039	1.19826
1577.855972	1.08932
1577.904905	0.599129
1577.953840	1.30719
1578.002775	1.41612
1578.051710	0.490196
1578.100647	0.816993
1578.149584	0.544662
1578.198522	1.19826
1578.247461	1.14379
1578.296400	0.544662
1578.345341	0.708061
1578.394282	1.19826
1578.443223	0.708061
1578.492166	1.41612
1578.541109	1.14379
1578.590053	1.03486
1578.638998	0.87146
1578.687944	1.68845
1578.736890	1.90632
1578.785837	1.30719
1578.834785	1.57952
1578.883734	1.41612
1578.932683	1.25272
1578.981633	1.19826
1579.030584	1.36166
1579.079536	1.41612
1579.128488	1.57952
1579.177441	1.47059
1579.226395	1.08932
1579.275350	1.79739
1579.324305	1.14379
1579.373262	1.52505
1579.422219	1.85185
1579.471176	2.23312
1579.520135	4.5207
1579.569094	11.7102
1579.618054	32.9521
1579.667015	72.1133
1579.715976	128.813
1579.764939	149.183
1579.813902	134.314
1579.862865	101.906
1579.911830	68.9543
1579.960795	37.3094
1580.009761	14.597
1580.058728	6.15468
1580.107696	3.48584
1580.156664	3.32244
1580.205633	2.55991
1580.254603	2.01525
1580.303574	1.08932
1580.352545	1.63399
1580.401517	1.96078
1580.450490	1.47059
1580.499464	2.83224
1580.548438	4.79303
1580.597413	13.1808
1580.646389	32.244
1580.695366	67.9194
1580.744343	108.824
1580.793322	113.562
1580.842301	89.3791
1580.891280	65.1961
1580.940261	42.5926
1580.989242	20.6427
1581.038224	7.13508
1581.087207	2.77778
1581.136190	2.45098
1581.185175	2.77778
1581.234160	2.06972
1581.283145	1.41612
1581.332132	1.79739
1581.381119	1.25272
1581.430107	1.03486
1581.479096	1.30719
1581.528086	2.01525
1581.577076	4.13943
1581.626067	10.0218
1581.675059	22.2767
1581.724052	38.1264
1581.773045	51.3617
1581.822039	42.6471
1581.871034	33.0065
1581.920030	21.7865
1581.969026	10.8388
1582.018024	3.92157
1582.067021	2.34205
1582.116020	1.30719
1582.165020	1.36166
1582.214020	0.980392
1582.263021	1.08932
1582.312023	1.52505
1582.361025	0.925926
1582.410028	1.08932
1582.459032	0.708061
1582.508037	1.03486
1582.557043	1.85185
1582.606049	2.61438
1582.655056	5.61002
1582.704064	9.74946
1582.753072	14.7059
1582.802082	13.6166
1582.851092	9.85839
1582.900102	7.51634
1582.949114	5.55556
1582.998126	2.77778
1583.047140	0.87146
1583.096153	0.762527
1583.145168	0.925926
1583.194183	1.47059
1583.243200	0.599129
1583.292216	0.708061
1583.341234	0.87146
1583.390253	0.544662
1583.439272	0.925926
1583.488292	0.816994
1583.537312	1.03486
1583.586334	1.36166
1583.635356	1.85185
1583.684379	2.61438
1583.733403	3.59477
1583.782427	4.13943
1583.831452	3.43137
1583.880478	3.59477
1583.929505	2.01525
1583.978533	1.25272
1584.027561	1.41612
1584.076590	0.762527
1584.125620	1.08932
1584.174650	0.925926
1584.223682	0.708061
1584.272714	0.708061
1584.321747	1.25272
1584.370780	1.08932
1584.419815	0.925926
1584.468850	1.19826
1584.517886	0.816993
1584.566922	0.599129
1584.615960	1.41612
1584.664998	0.87146
1584.714037	2.17865
1584.763076	2.23312
1584.812117	1.08932
1584.861158	1.36166
1584.910200	1.25272
1584.959243	1.36166
1585.008286	0.816993
1585.057330	0.980392
1585.106375	0.708061
1585.155421	0.599129
1585.204468	0.980392
1585.253515	1.08932
1585.302563	1.03486
1585.351612	0.762527
1585.400661	0.816993
1585.449711	0.599129
1585.498762	0.87146
1585.547814	0.490196
1585.596867	0.925926
1585.645920	0.544662
1585.694974	0.816993
1585.744029	0.708061
1585.793085	0.925926
1585.842141	1.14379
1585.891198	0.544662
1585.940256	0.599129
1585.989315	0.381264
1586.038374	0.708061
1586.087434	0.708061
1586.136495	1.08932
1586.185557	0.599129
1586.234619	0.544662
1586.283682	0.762527
1586.332746	0.925926
1586.381811	0.87146
1586.430876	1.19826
1586.479943	0.490196
1586.529010	0.708061
1586.578077	0.599129
1586.627146	0.490196
1586.676215	0.762527
1586.725285	0.762527
1586.774356	0.816994
1586.823427	0.326797
1586.872500	0.43573
1586.921573	1.57952
1586.970647	0.980392
1587.019721	1.03486
1587.068797	0.762527
1587.117873	0.816993
1587.166949	0.762527
1587.216027	1.30719
1587.265105	0.653595
1587.314185	1.41612
1587.363264	0.762527
1587.412345	0.381264
1587.461426	0.43573
1587.510509	0.708061
1587.559592	0.87146
1587.608675	0.544662
1587.657760	1.14379
1587.706845	0.925926
1587.755931	0.762527
1587.805017	1.08932
1587.854105	1.52505
1587.903193	0.490196
1587.952282	0.381264
1588.001372	0.980392
1588.050462	0.544662
1588.099554	0.980392
1588.148646	0.816993
1588.197738	0.708061
1588.246832	0.708061
1588.295926	0.653595
1588.345021	1.68845
1588.394117	0.925926
1588.443214	0.87146
1588.492311	0.816993
1588.541409	0.653595
1588.590508	1.03486
1588.639608	0.43573
1588.688708	1.03486
1588.737809	1.14379
1588.786911	1.25272
1588.836014	0.816993
1588.885117	0.599129
1588.934221	0.653595
1588.983326	0.708061
1589.032432	1.14379
1589.081538	0.599129
1589.130645	0.925926
1589.179753	0.980392
1589.228862	1.03486
1589.277971	0.980392
1589.327082	1.19826
1589.376193	0.544662
1589.425304	0.653595
1589.474417	0.816994
1589.523530	0.544662
1589.572644	0.490196
1589.621759	0.925926
1589.670874	0.980392
1589.719991	1.41612
1589.769108	1.36166
1589.818226	0.980392
1589.867344	0.653595
1589.916464	0.653595
1589.965584	0.816993
1590.014704	0.381264
1590.063826	0.708061
1590.112948	0.653595
1590.162072	0.925926
1590.211195	0.87146
1590.260320	0.599129
1590.309445	0.653595
1590.358572	0.925926
1590.407699	1.19826
1590.456826	0.980392
1590.505955	1.68845
1590.555084	1.36166
1590.604214	1.19826
1590.653345	1.96078
1590.702476	1.68845
1590.751608	2.72331
1590.800741	2.28758
1590.849875	2.34205
1590.899009	1.85185
1590.948145	1.41612
1590.997281	0.490196
1591.046418	1.36166
1591.095555	1.03486
1591.144693	0.925926
1591.193832	0.816993
1591.242972	0.925926
1591.292113	0.217865
1591.341254	0.490196
1591.390396	1.25272
1591.439539	1.08932
1591.488683	0.980392
1591.537827	0.599129
1591.586972	0.816994
1591.636118	1.36166
1591.685265	1.52505
1591.734412	2.99564
1591.783560	1.74292
1591.832709	2.94118
1591.881859	1.68845
1591.931009	1.90632
1591.980161	0.980392
1592.029312	0.653595
1592.078465	0.762527
1592.127619	0.490196
1592.176773	1.03486
1592.225928	0.381264
1592.275084	0.653595
1592.324240	0.925926
1592.373397	0.544662
1592.422555	0.762527
1592.471714	1.03486
1592.520874	0.925926
1592.570034	0.980392
1592.619195	0.87146
1592.668357	1.14379
1592.717520	1.74292
1592.766683	1.90632
1592.815847	1.85185
1592.865012	1.47059
1592.914177	1.74292
1592.963344	1.19826
1593.012511	0.544662
1593.061679	0.544662
1593.110847	0.816993
1593.160017	0.816993
1593.209187	0.381264
1593.258358	0.708061
1593.307530	0.599128
1593.356702	0.925926
1593.405875	1.03486
1593.455049	1.03486
1593.504224	0.762527
1593.553399	2.06972
1593.602576	3.64924
1593.651753	3.8671
1593.700930	6.53595
1593.750109	6.10022
1593.799288	6.04575
1593.848468	3.48584
1593.897649	2.66885
1593.946830	2.28758
1593.996013	1.08932
1594.045196	1.03486
1594.094380	0.87146
1594.143564	0.599129
1594.192750	1.47059
1594.241936	1.14379
1594.291123	0.762527
1594.340310	1.08932
1594.389499	1.47059
1594.438688	1.41612
1594.487878	0.87146
1594.537068	0.87146
1594.586260	1.41612
1594.635452	2.45098
1594.684645	4.1939
1594.733838	5.82789
1594.783033	6.42701
1594.832228	4.13943
1594.881424	2.39651
1594.930621	2.17865
1594.979818	1.30719
1595.029016	0.708061
1595.078215	1.19826
1595.127415	1.47059
1595.176616	1.25272
1595.225817	1.08932
1595.275019	1.14379
1595.324222	0.87146
1595.373425	0.980392
1595.422630	0.980392
1595.471835	1.36166
1595.521040	1.47059
1595.570247	3.05011
1595.619454	6.91721
1595.668662	10.7298
1595.717871	14.7603
1595.767081	15.9041
1595.816291	11.22
1595.865502	8.49673
1595.914714	6.10022
1595.963927	3.37691
1596.013140	1.52505
1596.062355	1.36166
1596.111570	1.74292
[truncated: 89,365 more rows]
