# Supplementary material for: Glyco-engineered MDCK cells display preferred receptors of H3N2 influenza absent in eggs used for vaccines
Source: Nat Commun. 2023 Oct 4;14:6178. doi: 10.1038/s41467-023-41908-0 (PMC10551000; doi:10.1038/s41467-023-41908-0)
Supplement: Supplementary file 6 — Source Data [file 41467_2023_41908_MOESM6_ESM.zip › Source Data/Source Data - text files/SFig-12b Amniotic Sial-A N-glycans.txt]

1299.009904	1.20448
1299.031330	1.34454
1299.052756	1.09244
1299.074182	1.82073
1299.095608	2.7451
1299.117035	2.77311
1299.138461	1.79272
1299.159888	1.17647
1299.181315	1.34454
1299.202742	1.54062
1299.224170	1.79272
1299.245597	2.01681
1299.267025	2.04482
1299.288453	1.59664
1299.309881	1.54062
1299.331309	1.2605
1299.352737	1.0084
1299.374166	1.48459
1299.395595	1.40056
1299.417024	1.03641
1299.438453	1.12045
1299.459882	1.42857
1299.481311	1.62465
1299.502741	1.87675
1299.524171	2.60504
1299.545601	2.71709
1299.567031	3.33333
1299.588461	7.39496
1299.609892	13.1092
1299.631323	15.9664
1299.652753	14.7339
1299.674185	11.7367
1299.695616	8.06723
1299.717047	6.10644
1299.738479	5.96639
1299.759910	6.69468
1299.781342	7.42297
1299.802774	7.03081
1299.824207	5.82633
1299.845639	4.28571
1299.867072	3.22129
1299.888505	2.60504
1299.909938	2.04482
1299.931371	1.68067
1299.952804	1.73669
1299.974238	1.84874
1299.995671	2.12885
1300.017105	1.9888
1300.038539	1.87675
1300.059974	2.40896
1300.081408	2.77311
1300.102843	2.12885
1300.124277	1.45658
1300.145712	1.42857
1300.167147	1.70868
1300.188583	1.51261
1300.210018	1.09244
1300.231454	0.980392
1300.252890	0.980392
1300.274326	1.06443
1300.295762	1.54062
1300.317198	1.70868
1300.338635	1.65266
1300.360071	1.17647
1300.381508	0.952381
1300.402945	1.76471
1300.424382	1.96078
1300.445820	1.31653
1300.467257	1.20448
1300.488695	1.2605
1300.510133	0.980392
1300.531571	1.2605
1300.553009	2.38095
1300.574448	4.5098
1300.595887	6.4986
1300.617325	8.34734
1300.638764	9.83193
1300.660204	10.028
1300.681643	8.12325
1300.703082	6.10644
1300.724522	5.77031
1300.745962	5.46218
1300.767402	6.38656
1300.788842	7.47899
1300.810283	7.67507
1300.831723	7.17087
1300.853164	5.21008
1300.874605	3.41737
1300.896046	2.57703
1300.917487	2.63305
1300.938929	3.10924
1300.960371	2.68908
1300.981812	1.65266
1301.003254	1.12045
1301.024697	1.31653
1301.046139	1.5126
1301.067581	1.20448
1301.089024	1.45658
1301.110467	2.26891
1301.131910	3.33333
1301.153353	3.36134
1301.174797	2.63305
1301.196240	2.12885
1301.217684	2.21289
1301.239128	1.59664
1301.260572	1.40056
1301.282017	1.59664
1301.303461	1.65266
1301.324906	1.93277
1301.346350	2.01681
1301.367795	1.51261
1301.389241	1.0084
1301.410686	1.0084
1301.432132	1.42857
1301.453577	1.90476
1301.475023	2.07283
1301.496469	1.54062
1301.517915	1.45658
1301.539362	3.10924
1301.560808	4.36975
1301.582255	6.33053
1301.603702	9.21569
1301.625149	9.85995
1301.646597	7.11485
1301.668044	5.63025
1301.689492	5.96639
1301.710940	9.69188
1301.732388	17.9272
1301.753836	26.4426
1301.775284	26.6106
1301.796733	20.4202
1301.818181	14.7619
1301.839630	10.8964
1301.861079	6.58263
1301.882529	4.0056
1301.903978	3.22129
1301.925428	2.88515
1301.946877	3.13726
1301.968327	3.27731
1301.989778	3.02521
1302.011228	2.29692
1302.032678	1.84874
1302.054129	1.93277
1302.075580	2.18487
1302.097031	2.26891
1302.118482	2.68908
1302.139933	3.47339
1302.161385	3.22129
1302.182837	2.46499
1302.204289	2.12885
1302.225741	2.18487
1302.247193	1.51261
1302.268645	1.59664
1302.290098	1.93277
1302.311551	1.40056
1302.333004	1.59664
1302.354457	1.96078
1302.375910	1.82073
1302.397364	1.37255
1302.418817	1.34454
1302.440271	1.73669
1302.461725	1.56863
1302.483179	2.10084
1302.504634	2.46499
1302.526088	2.29692
1302.547543	2.2409
1302.568998	3.19328
1302.590453	6.07843
1302.611908	10.3361
1302.633364	11.4846
1302.654819	8.54342
1302.676275	5.96639
1302.697731	7.7591
1302.719187	11.3165
1302.740644	14.1176
1302.762100	16.3025
1302.783557	16.4426
1302.805014	12.3529
1302.826471	7.7591
1302.847928	5.21008
1302.869385	3.80952
1302.890843	2.54902
1302.912300	1.40056
1302.933758	1.68067
1302.955216	1.70868
1302.976675	1.51261
1302.998133	2.07283
1303.019592	2.63305
1303.041051	2.12885
1303.062509	1.76471
1303.083969	1.48459
1303.105428	1.37255
1303.126887	1.31653
1303.148347	1.70868
1303.169807	2.21289
1303.191267	2.10084
1303.212727	1.76471
1303.234188	1.73669
1303.255648	1.87675
1303.277109	1.68067
1303.298570	1.87675
1303.320031	1.79272
1303.341492	1.54062
1303.362954	1.76471
1303.384415	2.29692
1303.405877	2.2409
1303.427339	1.70868
1303.448801	1.68067
1303.470263	1.51261
1303.491726	1.42857
1303.513189	1.62465
1303.534652	1.93277
1303.556115	3.78151
1303.577578	6.33053
1303.599041	8.43137
1303.620505	9.04762
1303.641968	9.18767
1303.663432	8.06723
1303.684896	6.61065
1303.706361	6.19048
1303.727825	7.31093
1303.749290	8.96358
1303.770755	9.43978
1303.792220	7.7591
1303.813685	5.68627
1303.835150	3.86555
1303.856616	2.7451
1303.878081	1.90476
1303.899547	1.40056
1303.921013	1.90476
1303.942479	2.29692
1303.963946	2.18487
1303.985412	1.65266
1304.006879	2.2409
1304.028346	2.46499
1304.049813	1.82073
1304.071280	1.54062
1304.092748	1.84874
1304.114215	1.90476
1304.135683	1.90476
1304.157151	2.2409
1304.178619	2.12885
1304.200088	1.68067
1304.221556	1.82073
1304.243025	1.96078
1304.264494	2.21289
1304.285963	1.87675
1304.307432	1.56863
1304.328901	1.20448
1304.350371	0.980392
1304.371841	0.672269
1304.393311	0.644258
1304.414781	0.868347
1304.436251	1.17647
1304.457722	1.31653
1304.479192	1.65266
1304.500663	2.21289
1304.522134	2.91317
1304.543605	3.13726
1304.565077	3.72549
1304.586548	4.59384
1304.608020	5.93838
1304.629492	8.31933
1304.650964	9.10364
1304.672436	7.42297
1304.693908	5.77031
1304.715381	5.21008
1304.736854	4.78992
1304.758327	4.11765
1304.779800	3.44538
1304.801273	3.30532
1304.822746	2.91317
1304.844220	2.7451
1304.865694	3.30532
1304.887168	4.06162
1304.908642	3.19328
1304.930116	2.40896
1304.951591	2.01681
1304.973066	1.68067
1304.994540	1.73669
1305.016016	2.18487
1305.037491	2.18487
1305.058966	1.40056
1305.080442	1.17647
1305.101917	2.12885
1305.123393	2.60504
1305.144870	2.32493
1305.166346	2.18487
1305.187822	2.21289
1305.209299	1.9888
1305.230776	1.59664
1305.252253	1.23249
1305.273730	1.28852
1305.295207	1.56863
1305.316685	1.70868
1305.338163	2.18487
1305.359640	1.73669
1305.381118	1.23249
1305.402597	1.20448
1305.424075	1.12045
1305.445554	1.45658
1305.467032	1.65266
1305.488511	1.40056
1305.509991	1.14846
1305.531470	1.2605
1305.552949	1.73669
1305.574429	2.32493
1305.595909	3.47339
1305.617389	5.40616
1305.638869	5.9944
1305.660349	5.01401
1305.681830	4.64986
1305.703311	5.85434
1305.724791	6.35854
1305.746272	5.40616
1305.767754	4.42577
1305.789235	3.97759
1305.810717	3.16527
1305.832198	3.78151
1305.853680	4.42577
1305.875163	4.34174
1305.896645	3.52941
1305.918127	2.63305
1305.939610	2.32493
1305.961093	2.40896
1305.982576	2.66106
1306.004059	2.66106
1306.025542	2.43697
1306.047026	2.04482
1306.068510	1.82073
1306.089993	2.10084
1306.111478	1.93277
1306.132962	1.56863
1306.154446	1.17647
1306.175931	0.92437
1306.197416	0.784314
1306.218901	0.420168
1306.240386	0.364146
1306.261871	0.868347
1306.283356	1.65266
1306.304842	2.18487
1306.326328	2.21288
1306.347814	1.59664
1306.369300	1.14846
1306.390787	1.09244
1306.412273	0.840336
1306.433760	0.812325
1306.455247	0.70028
1306.476734	0.784314
1306.498221	1.2605
1306.519708	1.70868
1306.541196	1.93277
1306.562684	2.32493
1306.584172	3.41737
1306.605660	5.77031
1306.627148	6.44258
1306.648637	4.48179
1306.670125	3.80952
1306.691614	4.17367
1306.713103	3.94958
1306.734592	4.48179
1306.756082	4.95798
1306.777571	3.89356
1306.799061	2.80112
1306.820551	2.96919
1306.842041	3.16527
1306.863531	2.80112
1306.885022	2.91317
1306.906512	2.91317
1306.928003	2.66106
1306.949494	1.51261
1306.970985	0.476191
1306.992476	0.448179
1307.013968	0.756303
1307.035460	1.09244
1307.056951	1.45658
1307.078443	1.84874
1307.099936	1.9888
1307.121428	1.54062
1307.142921	0.952381
1307.164413	0.952381
1307.185906	1.42857
1307.207399	1.59664
1307.228893	1.42857
1307.250386	1.45658
1307.271880	1.31653
1307.293373	1.31653
1307.314867	1.0084
1307.336362	0.532213
1307.357856	0.476191
1307.379350	1.06443
1307.400845	1.42857
1307.422340	1.06443
1307.443835	1.31653
1307.465330	2.01681
1307.486825	2.01681
1307.508321	2.15686
1307.529817	2.88515
1307.551313	3.58543
1307.572809	3.92157
1307.594305	4.48179
1307.615801	4.78992
1307.637298	4.5098
1307.658795	5.09804
1307.680292	5.93838
1307.701789	6.77871
1307.723286	6.44258
1307.744784	5.15406
1307.766281	3.69748
1307.787779	2.43698
1307.809277	1.93277
1307.830776	2.01681
1307.852274	1.90476
1307.873772	1.65266
1307.895271	1.93277
1307.916770	1.90476
1307.938269	1.37255
1307.959768	1.28852
1307.981268	1.23249
1308.002768	1.17647
1308.024267	1.31653
1308.045767	1.56863
1308.067267	1.90476
1308.088768	1.76471
1308.110268	1.06443
1308.131769	0.644258
1308.153270	0.784314
1308.174771	0.92437
1308.196272	0.588235
1308.217773	0.560224
1308.239275	0.952381
1308.260777	1.28852
1308.282279	1.73669
1308.303781	1.68067
1308.325283	1.48459
1308.346786	1.48459
1308.368288	1.2605
1308.389791	0.952381
1308.411294	1.0084
1308.432797	1.37255
1308.454300	1.59664
1308.475804	1.68067
1308.497308	1.54062
1308.518811	1.54062
1308.540315	1.82073
1308.561820	2.54902
1308.583324	3.05322
1308.604829	3.7535
1308.626333	4.17367
1308.647838	4.42577
1308.669343	4.76191
1308.690849	4.36975
1308.712354	3.22129
1308.733860	2.63305
1308.755366	2.21289
1308.776872	2.10084
1308.798378	2.07283
1308.819884	2.54902
1308.841391	2.07283
1308.862897	1.56863
1308.884404	1.96078
1308.905911	1.9888
1308.927418	1.73669
1308.948926	1.68067
1308.970433	2.07283
1308.991941	2.38095
1309.013449	2.21289
1309.034957	1.79272
1309.056465	1.37255
1309.077974	1.20448
1309.099483	1.20448
1309.120991	1.34454
1309.142500	1.65266
1309.164009	2.07283
1309.185519	1.9888
1309.207028	1.45658
1309.228538	1.28852
1309.250048	1.59664
1309.271558	1.28852
1309.293068	0.840336
1309.314579	0.532213
1309.336089	0.70028
1309.357600	1.84874
1309.379111	2.80112
1309.400622	2.29692
1309.422133	1.9888
1309.443645	2.26891
1309.465156	2.01681
1309.486668	1.68067
1309.508180	1.56863
1309.529692	1.73669
1309.551205	2.35294
1309.572717	2.52101
1309.594230	3.89356
1309.615743	6.07843
1309.637256	6.77871
1309.658769	5.7423
1309.680282	4.28571
1309.701796	3.5014
1309.723310	4.0056
1309.744824	4.22969
1309.766338	3.36134
1309.787852	2.43698
1309.809367	2.52101
1309.830881	2.77311
1309.852396	2.54902
1309.873911	2.01681
1309.895426	1.76471
1309.916942	1.62465
1309.938457	1.48459
1309.959973	1.2605
1309.981489	1.14846
1310.003005	1.56863
1310.024521	1.84874
1310.046037	1.76471
1310.067554	1.82073
1310.089071	2.04482
1310.110588	1.84874
1310.132105	1.37255
1310.153622	1.17647
1310.175140	0.980392
1310.196657	0.756303
1310.218175	0.840336
1310.239693	0.840336
1310.261211	0.588235
1310.282730	0.476191
1310.304248	0.392157
1310.325767	0.532213
1310.347286	1.03641
1310.368805	1.23249
1310.390324	1.14846
1310.411843	0.840336
1310.433363	1.0084
1310.454883	1.73669
1310.476403	2.01681
1310.497923	1.09244
1310.519443	0.756302
1310.540964	1.73669
1310.562484	2.26891
1310.584005	2.71709
1310.605526	4.22969
1310.627047	5.54622
1310.648569	5.29412
1310.670090	3.80952
1310.691612	3.52941
1310.713134	3.30532
1310.734656	2.94118
1310.756178	2.46499
1310.777701	2.04482
1310.799223	1.51261
1310.820746	1.42857
1310.842269	1.54062
1310.863792	1.51261
1310.885315	1.09244
1310.906839	0.644258
1310.928362	1.17647
1310.949886	2.38095
1310.971410	2.9972
1310.992934	2.7451
1311.014459	2.07283
1311.035983	1.79272
1311.057508	1.82073
1311.079033	1.9888
1311.100558	2.26891
1311.122083	2.07283
1311.143609	1.76471
1311.165134	1.62465
1311.186660	2.32493
1311.208186	2.493
1311.229712	2.12885
1311.251238	1.70868
1311.272765	1.87675
1311.294292	2.07283
1311.315818	1.96078
1311.337345	1.93277
1311.358873	2.04482
1311.380400	1.84874
1311.401928	1.51261
1311.423455	1.09244
1311.444983	0.896359
1311.466511	1.06443
1311.488040	1.20448
1311.509568	1.51261
1311.531097	1.70868
1311.552625	2.71709
1311.574154	4.06162
1311.595683	4.2577
1311.617213	4.95798
1311.638742	6.19048
1311.660272	5.9944
1311.681802	4.78992
1311.703332	3.58543
1311.724862	3.27731
1311.746392	4.0056
1311.767923	4.14566
1311.789454	4.2577
1311.810985	3.69748
1311.832516	2.66106
1311.854047	1.65266
1311.875578	1.48459
1311.897110	1.82073
1311.918642	2.01681
1311.940174	1.84874
1311.961706	2.2409
1311.983238	3.10924
1312.004771	3.52941
1312.026303	2.38095
1312.047836	1.87675
1312.069369	1.54062
1312.090902	1.73669
1312.112436	1.82073
1312.133969	1.84874
1312.155503	1.40056
1312.177037	1.0084
1312.198571	1.42857
1312.220105	2.493
1312.241640	3.05322
1312.263174	2.40896
1312.284709	1.59664
1312.306244	1.12045
1312.327779	1.54062
1312.349315	1.96078
1312.370850	1.82073
1312.392386	1.45658
1312.413922	1.34454
1312.435458	1.70868
1312.456994	1.93277
1312.478530	2.32493
1312.500067	3.02521
1312.521604	2.52101
1312.543140	2.10084
1312.564678	2.88515
1312.586215	3.66947
1312.607752	4.28571
1312.629290	4.28571
1312.650828	3.72549
1312.672366	3.36134
1312.693904	3.16527
1312.715442	2.94118
1312.736981	2.88515
1312.758519	3.02521
1312.780058	3.61345
1312.801597	3.69748
1312.823136	3.08123
1312.844676	2.46499
1312.866215	2.21289
1312.887755	2.04482
1312.909295	2.21288
1312.930835	2.82913
1312.952375	3.41737
1312.973916	3.80952
1312.995456	3.10924
1313.016997	2.07283
1313.038538	1.37255
1313.060079	0.840336
1313.081621	0.840336
1313.103162	1.34454
1313.124704	1.84874
1313.146246	1.84874
1313.167788	1.42857
1313.189330	1.2605
1313.210872	1.0084
1313.232415	0.868347
1313.253958	1.23249
1313.275501	1.76471
1313.297044	1.82073
1313.318587	1.34454
1313.340130	1.23249
1313.361674	1.59664
1313.383218	1.82073
1313.404762	1.56863
1313.426306	1.68067
1313.447850	1.82073
1313.469395	1.65266
1313.490940	1.65266
1313.512484	2.80112
1313.534029	4.14566
1313.555575	4.56583
1313.577120	5.4902
1313.598666	9.01961
1313.620211	13.9216
1313.641757	14.7339
1313.663303	10.8403
1313.684850	7.70308
1313.706396	6.02241
1313.727943	4.70588
1313.749490	5.12605
1313.771037	6.4986
1313.792584	7.2549
1313.814131	7.98319
1313.835679	8.51541
1313.857226	7.22689
1313.878774	5.07003
1313.900322	3.61345
1313.921870	3.05322
1313.943419	3.27731
1313.964967	3.33333
1313.986516	2.38095
1314.008065	2.10084
1314.029614	2.01681
1314.051164	1.45658
1314.072713	1.79272
1314.094263	2.15686
1314.115812	2.15686
1314.137362	2.04482
1314.158913	1.62465
1314.180463	1.20448
1314.202013	1.14846
1314.223564	0.980392
1314.245115	0.840336
1314.266666	1.06443
1314.288217	1.42857
1314.309769	1.73669
1314.331320	2.15686
1314.352872	2.2409
1314.374424	2.15686
1314.395976	1.87675
1314.417528	1.76471
1314.439081	2.01681
1314.460634	2.46499
1314.482186	2.60504
1314.503739	2.46499
1314.525293	1.93277
1314.546846	2.80112
1314.568399	4.90196
1314.589953	7.70308
1314.611507	11.1204
1314.633061	13.5294
1314.654615	11.9048
1314.676170	8.85154
1314.697724	6.47059
1314.719279	4.62185
1314.740834	4.17367
1314.762389	4.62185
1314.783944	6.02241
1314.805500	7.47899
1314.827056	6.94678
1314.848611	4.42577
1314.870167	3.16527
1314.891724	3.2493
1314.913280	2.52101
1314.934836	1.62465
1314.956393	2.15686
1314.977950	2.54902
1314.999507	2.60504
1315.021064	2.35294
1315.042622	2.38095
1315.064179	2.29692
1315.085737	1.76471
1315.107295	1.42857
1315.128853	1.37255
1315.150411	1.12045
1315.171970	0.92437
1315.193529	1.06443
1315.215087	1.54062
1315.236646	1.9888
1315.258206	1.84874
1315.279765	1.54062
1315.301324	1.17647
1315.322884	1.03641
1315.344444	0.980392
1315.366004	1.28852
1315.387564	1.5126
1315.409125	1.82073
1315.430685	2.29692
1315.452246	2.85714
1315.473807	2.88515
1315.495368	2.7451
1315.516930	3.27731
1315.538491	4.84594
1315.560053	6.47059
1315.581615	8.43137
1315.603177	9.60784
1315.624739	9.2437
1315.646301	7.53502
1315.667864	5.54622
1315.689426	3.72549
1315.710989	2.40896
1315.732552	2.26891
1315.754116	2.88515
1315.775679	4.67787
1315.797243	6.47059
1315.818806	6.52661
1315.840370	4.73389
1315.861934	3.47339
1315.883499	3.86555
1315.905063	4.28571
1315.926628	3.58543
1315.948193	2.66106
1315.969758	2.52101
1315.991323	2.2409
1316.012888	1.68067
1316.034454	1.31653
1316.056020	1.48459
1316.077585	2.01681
1316.099152	2.91317
1316.120718	3.02521
1316.142284	2.91317
1316.163851	2.82913
1316.185418	2.04482
1316.206985	1.73669
1316.228552	2.43697
1316.250119	2.52101
1316.271687	1.79272
1316.293254	1.48459
1316.314822	1.96078
1316.336390	2.35294
1316.357958	1.84874
1316.379527	1.12045
1316.401095	0.980392
1316.422664	1.12045
1316.444233	1.0084
1316.465802	0.952381
1316.487371	1.23249
1316.508941	1.28852
1316.530510	2.04482
1316.552080	4.20168
1316.573650	5.79832
1316.595220	6.4986
1316.616790	7.19888
1316.638361	8.17927
1316.659932	7.84314
1316.681502	6.91877
1316.703073	6.19048
1316.724645	5.54622
1316.746216	4.84594
1316.767788	3.94958
1316.789359	3.80952
1316.810931	4.28572
1316.832503	4.48179
1316.854076	3.69748
1316.875648	2.66106
1316.897221	1.76471
1316.918793	1.54062
1316.940366	1.87675
1316.961940	2.26891
1316.983513	2.57703
1317.005086	2.01681
1317.026660	1.73669
1317.048234	2.29692
1317.069808	2.52101
1317.091382	1.65266
1317.112956	1.42857
1317.134531	1.2605
1317.156106	1.2605
1317.177681	1.96078
1317.199256	1.93277
1317.220831	1.31653
1317.242407	1.31653
1317.263982	1.76471
1317.285558	1.68067
1317.307134	1.20448
1317.328710	1.06443
1317.350286	1.12045
1317.371863	1.59664
1317.393440	1.76471
1317.415016	1.42857
1317.436593	1.31653
1317.458171	1.48459
1317.479748	2.01681
1317.501326	2.80112
1317.522903	2.91316
1317.544481	2.80112
1317.566059	3.47339
1317.587638	4.70588
1317.609216	7.87115
1317.630795	11.4846
1317.652374	11.1765
1317.673952	7.42297
1317.695532	5.57423
1317.717111	5.7423
1317.738690	5.65826
1317.760270	4.73389
1317.781850	3.78151
1317.803430	2.80112
1317.825010	2.66106
1317.846591	3.22129
1317.868171	3.38936
1317.889752	2.77311
1317.911333	2.21289
1317.932914	2.46499
1317.954495	2.85714
1317.976077	3.33333
1317.997658	2.96919
1318.019240	2.21289
1318.040822	1.70868
1318.062404	1.82073
1318.083987	1.90476
1318.105569	2.10084
1318.127152	1.59664
1318.148735	1.34454
1318.170318	1.54062
1318.191901	1.59664
1318.213484	1.51261
1318.235068	1.34454
1318.256652	1.45658
1318.278236	1.93277
1318.299820	2.01681
1318.321404	1.73669
1318.342988	1.40056
1318.364573	1.14846
1318.386158	1.23249
1318.407743	1.14846
1318.429328	0.812325
1318.450913	1.06443
1318.472499	1.17647
1318.494085	1.2605
1318.515670	1.03641
1318.537257	1.48459
1318.558843	2.52101
1318.580429	4.22969
1318.602016	6.80672
1318.623602	7.92717
1318.645189	7.33894
1318.666777	6.05042
1318.688364	3.72549
1318.709951	2.80112
1318.731539	3.33333
1318.753127	4.36975
1318.774715	4.62185
1318.796303	4.0056
1318.817891	3.33333
1318.839480	2.52101
1318.861068	1.87675
1318.882657	1.68067
1318.904246	1.28852
1318.925836	1.37255
1318.947425	1.65266
1318.969015	1.06443
1318.990604	0.756303
1319.012194	1.31653
1319.033784	1.96078
1319.055375	2.29692
1319.076965	2.21289
1319.098556	1.42857
1319.120147	1.54062
1319.141738	2.52101
1319.163329	2.85714
1319.184920	2.26891
1319.206512	2.01681
1319.228103	2.493
1319.249695	2.493
1319.271287	1.62465
1319.292880	1.14846
1319.314472	1.17647
1319.336065	1.37255
1319.357657	1.65266
1319.379250	1.17647
1319.400843	1.12045
1319.422437	1.37255
1319.444030	1.45658
1319.465624	1.23249
1319.487218	1.23249
1319.508812	1.28852
1319.530406	1.17647
1319.552000	2.10084
1319.573595	4.22969
1319.595189	7.81513
1319.616784	10.2801
1319.638379	9.35574
1319.659975	6.66667
1319.681570	4.0056
1319.703166	2.63305
1319.724761	3.89356
1319.746357	5.01401
1319.767953	4.84594
1319.789550	4.17367
1319.811146	3.30532
1319.832743	2.32493
1319.854340	2.35294
1319.875937	2.66106
1319.897534	2.94118
1319.919131	3.02521
1319.940729	2.66106
1319.962326	1.79272
1319.983924	1.40056
1320.005522	1.34454
1320.027121	1.56863
1320.048719	1.42857
1320.070318	1.84874
1320.091916	2.54902
1320.113515	2.21289
1320.135115	1.59664
1320.156714	1.9888
1320.178313	2.80112
1320.199913	2.43698
1320.221513	1.76471
1320.243113	1.87675
1320.264713	1.79272
1320.286313	1.37255
1320.307914	1.31653
1320.329515	1.03641
1320.351116	0.784314
1320.372717	1.03641
1320.394318	2.15686
1320.415919	2.29692
1320.437521	1.68067
1320.459123	1.34454
1320.480725	1.42857
1320.502327	1.70868
1320.523929	1.68067
1320.545532	2.10084
1320.567134	3.52941
1320.588737	5.54622
1320.610340	8.96359
1320.631943	12.2409
1320.653547	12.0168
1320.675150	9.01961
1320.696754	5.7423
1320.718358	3.83753
1320.739962	2.80112
1320.761566	2.7451
1320.783171	2.10084
1320.804775	1.51261
1320.826380	2.01681
1320.847985	2.77311
1320.869590	2.2409
1320.891195	1.96078
1320.912801	1.59664
1320.934406	2.12885
1320.956012	2.493
1320.977618	2.57703
1320.999225	2.80112
1321.020831	2.60504
1321.042437	2.60504
1321.064044	3.13725
1321.085651	2.21289
1321.107258	1.23249
1321.128865	1.06443
1321.150473	1.28852
1321.172080	1.62465
1321.193688	1.68067
1321.215296	1.62465
1321.236904	1.37255
1321.258513	1.03641
1321.280121	1.06443
1321.301730	1.59664
1321.323339	1.90476
1321.344948	1.79272
1321.366557	1.70868
1321.388166	1.82073
1321.409776	1.87675
1321.431386	2.96919
1321.452995	3.64146
1321.474606	2.85714
1321.496216	1.45658
1321.517826	1.2605
1321.539437	1.54062
1321.561048	2.38095
1321.582659	4.03361
1321.604270	6.52661
1321.625881	8.29132
1321.647493	8.68347
1321.669104	8.96358
1321.690716	9.27171
1321.712328	7.33894
1321.733940	4.87395
1321.755553	4.11765
1321.777165	3.78151
1321.798778	3.19328
1321.820391	3.02521
1321.842004	2.91317
1321.863617	2.71709
1321.885231	2.26891
1321.906844	2.04482
1321.928458	1.93277
1321.950072	1.54062
1321.971686	1.23249
1321.993301	0.840336
1322.014915	1.0084
1322.036530	1.84874
1322.058145	1.9888
1322.079760	1.62465
1322.101375	1.37255
1322.122990	1.62465
1322.144606	1.37255
1322.166222	1.56863
1322.187838	2.21289
1322.209454	2.35294
1322.231070	2.43697
1322.252686	2.57703
1322.274303	2.21289
1322.295920	1.70868
1322.317537	1.96078
1322.339154	2.46499
1322.360771	1.9888
1322.382389	1.40056
1322.404006	1.87675
1322.425624	1.79272
1322.447242	1.12045
1322.468861	0.840336
1322.490479	1.40056
1322.512098	1.70868
1322.533716	1.62465
1322.555335	1.84874
1322.576954	3.19328
1322.598574	4.92997
1322.620193	6.47059
1322.641813	6.69468
1322.663432	5.4902
1322.685052	4.39776
1322.706673	3.78151
1322.728293	4.34174
1322.749913	4.5098
1322.771534	3.2493
1322.793155	2.10084
1322.814776	1.48459
1322.836397	1.2605
1322.858019	1.45658
1322.879640	1.79272
1322.901262	1.90476
1322.922884	1.76471
1322.944506	1.93277
1322.966128	1.56863
1322.987751	1.45658
1323.009373	1.31653
1323.030996	1.09244
1323.052619	0.840336
1323.074242	1.03641
1323.095866	1.2605
1323.117489	1.79272
1323.139113	2.12885
1323.160737	1.59664
1323.182361	1.14846
1323.203985	1.17647
1323.225609	1.28852
1323.247234	1.48459
1323.268859	1.37255
1323.290484	0.672269
1323.312109	0.364146
1323.333734	0.896359
1323.355360	1.70868
1323.376985	1.9888
1323.398611	2.12885
1323.420237	2.10084
1323.441863	2.10084
1323.463490	2.04482
1323.485116	1.48459
1323.506743	1.14846
1323.528370	1.40056
1323.549997	1.93277
1323.571624	2.493
1323.593251	2.96919
1323.614879	3.64146
1323.636507	5.57423
1323.658135	6.97479
1323.679763	6.44258
1323.701391	4.36975
1323.723019	3.41737
1323.744648	2.88515
1323.766277	2.26891
1323.787906	1.82073
1323.809535	1.84874
1323.831164	1.90476
1323.852794	2.01681
1323.874424	2.2409
1323.896054	1.96078
1323.917684	1.90476
1323.939314	1.62465
1323.960944	1.20448
1323.982575	1.06443
1324.004206	1.93277
1324.025837	2.77311
1324.047468	2.40896
1324.069099	1.31653
1324.090730	0.980392
1324.112362	1.17647
1324.133994	1.09244
1324.155626	0.756302
1324.177258	0.616247
1324.198890	0.756303
1324.220523	1.03641
1324.242156	1.2605
1324.263789	1.34454
1324.285422	1.28852
1324.307055	1.59664
1324.328688	2.40896
1324.350322	2.26891
1324.371956	1.54062
1324.393590	0.728291
1324.415224	0.840336
1324.436858	1.03641
1324.458492	1.84874
1324.480127	2.66106
1324.501762	2.96919
1324.523397	2.54902
1324.545032	2.04482
1324.566667	2.52101
1324.588303	3.13726
1324.609939	3.38936
1324.631575	3.58544
1324.653211	3.69748
1324.674847	3.69748
1324.696483	3.89356
1324.718120	3.72549
1324.739757	3.05322
1324.761394	2.40896
1324.783031	1.82073
1324.804668	1.34454
1324.826306	1.37255
1324.847943	1.20448
1324.869581	1.09244
1324.891219	1.45658
1324.912857	1.87675
1324.934496	1.62465
1324.956134	1.34454
1324.977773	1.03641
1324.999412	1.20448
1325.021051	1.90476
1325.042690	1.79272
1325.064330	1.34454
1325.085969	1.48459
1325.107609	2.10084
1325.129249	2.01681
1325.150889	1.51261
1325.172529	1.65266
1325.194170	2.15686
1325.215810	2.43698
1325.237451	2.26891
1325.259092	2.38095
1325.280734	2.35294
1325.302375	1.48459
1325.324016	1.03641
1325.345658	1.51261
1325.367300	1.31653
1325.388942	0.840336
1325.410584	0.896359
1325.432227	0.784314
1325.453869	0.560224
1325.475512	0.92437
1325.497155	1.73669
1325.518798	2.18487
1325.540442	1.79272
1325.562085	1.82073
1325.583729	2.2409
1325.605373	2.71709
1325.627017	2.94118
1325.648661	3.22129
1325.670305	3.55742
1325.691950	3.94958
1325.713594	3.94958
1325.735239	3.72549
1325.756884	3.38936
1325.778530	2.91317
1325.800175	2.01681
1325.821821	1.93277
1325.843467	2.32493
1325.865113	2.32493
1325.886759	2.01681
1325.908405	1.54062
1325.930051	1.06443
1325.951698	1.06443
1325.973345	1.34454
1325.994992	1.42857
1326.016639	1.0084
1326.038287	1.45658
1326.059934	1.82073
1326.081582	1.73669
1326.103230	1.37255
1326.124878	1.37255
1326.146526	1.62465
1326.168175	1.51261
1326.189823	1.31653
1326.211472	1.90476
1326.233121	2.82913
1326.254770	2.66106
1326.276419	1.82073
1326.298069	1.56863
1326.319719	1.42857
1326.341368	0.840336
1326.363018	0.812325
1326.384669	1.09244
1326.406319	1.90476
1326.427970	2.43697
1326.449620	2.01681
1326.471271	1.23249
1326.492922	1.54062
1326.514574	2.21289
1326.536225	1.90476
1326.557877	1.14846
1326.579528	1.34454
1326.601180	2.57703
1326.622833	3.80952
1326.644485	4.22969
1326.666137	3.94958
1326.687790	2.91317
1326.709443	2.15686
1326.731096	1.84874
1326.752749	2.07283
1326.774403	2.2409
1326.796056	2.26891
1326.817710	1.68067
1326.839364	1.31653
1326.861018	1.37255
1326.882672	1.70868
1326.904327	1.93277
1326.925981	1.93277
1326.947636	1.59664
1326.969291	2.26891
1326.990946	2.60504
1327.012602	2.12885
1327.034257	1.76471
1327.055913	1.96078
1327.077569	1.34454
1327.099225	0.616247
1327.120881	0.560224
1327.142537	1.03641
1327.164194	1.42857
1327.185851	1.42857
1327.207507	1.76471
1327.229165	2.12885
1327.250822	2.15686
1327.272479	2.43698
1327.294137	2.43698
1327.315795	2.01681
1327.337453	1.23249
1327.359111	0.980392
1327.380769	1.76471
1327.402428	2.38095
1327.424086	2.35294
1327.445745	1.93277
1327.467404	1.68067
1327.489064	1.73669
1327.510723	1.68067
1327.532383	1.68067
1327.554042	3.22129
1327.575702	6.13445
1327.597362	8.51541
1327.619023	9.94398
1327.640683	9.18768
1327.662344	5.68628
1327.684004	2.94118
1327.705665	2.40896
1327.727327	3.16527
1327.748988	3.30532
1327.770649	2.68908
1327.792311	2.68908
1327.813973	3.41737
1327.835635	3.52941
1327.857297	2.15686
1327.878960	1.0084
1327.900622	1.31653
1327.922285	2.32493
1327.943948	2.82913
1327.965611	2.12885
1327.987274	1.62465
1328.008938	2.71709
1328.030601	3.94958
1328.052265	3.19328
1328.073929	1.87675
1328.095593	1.68067
1328.117258	2.04482
1328.138922	1.73669
1328.160587	1.45658
1328.182252	1.73669
1328.203917	1.96078
1328.225582	1.87675
1328.247248	1.06443
1328.268913	1.0084
1328.290579	1.09244
1328.312245	1.28852
1328.333911	1.12045
1328.355577	1.28852
1328.377244	1.62465
1328.398910	1.65266
1328.420577	1.68067
1328.442244	1.73669
1328.463911	1.54062
1328.485579	1.0084
1328.507246	1.62465
1328.528914	2.80112
1328.550582	3.52941
1328.572250	3.52941
1328.593918	4.64986
1328.615587	6.91877
1328.637255	8.51541
1328.658924	7.507
1328.680593	5.07003
1328.702262	3.13725
1328.723931	2.2409
1328.745601	2.60504
1328.767270	3.16527
1328.788940	2.94118
1328.810610	2.32493
1328.832280	2.2409
1328.853951	2.29692
1328.875621	1.82073
1328.897292	1.34454
1328.918963	1.45658
1328.940634	1.48459
1328.962305	1.31653
1328.983977	1.31653
1329.005648	1.68067
1329.027320	2.493
1329.048992	2.7451
1329.070664	2.82913
1329.092336	2.66106
1329.114009	2.57703
1329.135681	2.43697
1329.157354	2.15686
1329.179027	2.21288
1329.200700	2.2409
1329.222374	1.79272
1329.244047	1.17647
1329.265721	0.868347
1329.287395	1.17647
1329.309069	1.70868
1329.330743	1.87675
1329.352418	2.10084
1329.374092	2.12885
1329.395767	1.90476
1329.417442	1.62465
1329.439117	1.68067
1329.460792	1.48459
1329.482468	1.03641
1329.504144	1.54062
1329.525819	3.02521
1329.547495	5.12605
1329.569172	9.04762
1329.590848	17.1148
1329.612524	26.3305
1329.634201	30.112
1329.655878	25.2381
1329.677555	15.5462
1329.699232	7.31092
1329.720910	3.86555
1329.742587	3.10924
1329.764265	3.66947
1329.785943	3.66947
1329.807621	2.38095
1329.829300	2.40896
1329.850978	2.63305
1329.872657	2.493
1329.894336	2.2409
1329.916015	2.35294
1329.937694	2.2409
1329.959373	2.46499
1329.981053	2.96919
1330.002732	2.46499
1330.024412	1.59664
1330.046092	1.45658
1330.067773	1.87675
1330.089453	1.96078
1330.111134	1.76471
1330.132814	2.07283
1330.154495	2.21289
1330.176177	2.12885
1330.197858	1.93277
1330.219539	1.82073
1330.241221	2.32493
1330.262903	2.80112
1330.284585	2.43697
1330.306267	1.65266
1330.327949	1.23249
1330.349632	1.12045
1330.371315	1.23249
1330.392998	1.40056
1330.414681	1.45658
1330.436364	1.28852
1330.458047	1.2605
1330.479731	1.82073
1330.501415	1.59664
1330.523099	1.42857
1330.544783	2.68908
1330.566467	5.09804
1330.588152	9.01961
1330.609836	14.3978
1330.631521	17.2829
1330.653206	15.6303
1330.674892	12.1569
1330.696577	8.17927
1330.718262	4.0056
1330.739948	2.54902
1330.761634	3.5014
1330.783320	3.44538
1330.805006	2.46499
1330.826693	1.76471
1330.848379	1.76471
1330.870066	2.18487
1330.891753	2.01681
1330.913440	1.54062
1330.935128	1.48459
1330.956815	1.84874
1330.978503	2.52101
1331.000191	2.57703
1331.021879	1.84874
1331.043567	1.48459
1331.065255	2.04482
1331.086944	2.54902
1331.108633	2.493
1331.130322	1.70868
1331.152011	1.54062
1331.173700	2.07283
1331.195389	2.04482
1331.217079	1.9888
1331.238769	2.32493
1331.260459	2.18487
1331.282149	1.56863
1331.303839	1.23249
1331.325530	0.896359
1331.347220	0.92437
1331.368911	1.0084
1331.390602	1.03641
1331.412294	1.42857
1331.433985	2.10084
1331.455676	1.79272
1331.477368	1.28852
1331.499060	1.59664
1331.520752	1.9888
1331.542444	1.82073
1331.564137	3.22129
1331.585830	7.59104
1331.607522	12.2409
1331.629215	14.3697
1331.650908	13.7255
1331.672602	10.8123
1331.694295	5.93838
1331.715989	2.71709
1331.737683	2.88515
1331.759377	5.60224
1331.781071	6.89076
1331.802766	4.98599
1331.824460	2.68908
1331.846155	1.84874
1331.867850	1.48459
1331.889545	1.90476
1331.911240	2.493
1331.932936	2.77311
1331.954631	2.63305
1331.976327	2.10084
1331.998023	1.62465
1332.019719	1.79272
1332.041416	1.90476
1332.063112	1.2605
1332.084809	0.784314
1332.106506	0.980392
1332.128203	1.31653
1332.149900	1.28852
1332.171597	0.868347
1332.193295	0.952381
1332.214993	1.31653
1332.236690	1.42857
1332.258389	1.48459
1332.280087	2.04482
1332.301785	1.68067
1332.323484	1.14846
1332.345183	1.14846
1332.366882	1.40056
1332.388581	1.28852
1332.410280	0.756303
1332.431980	0.616247
1332.453679	0.476191
1332.475379	0.70028
1332.497079	1.51261
1332.518780	2.43697
1332.540480	2.35294
1332.562181	2.07283
1332.583881	2.60504
1332.605582	5.15406
1332.627283	8.29132
1332.648985	9.69188
1332.670686	8.29132
1332.692388	5.57423
1332.714090	4.03361
1332.735792	4.87395
1332.757494	5.18207
1332.779196	4.08964
1332.800899	2.35294
1332.822601	1.59664
1332.844304	1.59664
1332.866007	1.65266
1332.887710	1.93277
1332.909414	2.18487
1332.931117	2.66106
1332.952821	2.91317
1332.974525	2.07283
1332.996229	0.92437
1333.017934	0.644258
1333.039638	1.82073
1333.061343	2.85714
1333.083048	2.63305
1333.104753	1.68067
1333.126458	0.952381
1333.148163	1.28852
1333.169869	1.76471
1333.191574	1.65266
1333.213280	0.980392
1333.234986	0.560224
1333.256692	0.392157
1333.278399	0.588235
1333.300105	1.0084
1333.321812	0.92437
1333.343519	1.51261
1333.365226	1.9888
1333.386934	1.73669
1333.408641	1.23249
1333.430349	0.70028
1333.452056	0.980392
1333.473764	1.96078
1333.495473	2.29692
1333.517181	1.87675
1333.538890	1.9888
1333.560598	2.2409
1333.582307	3.16527
1333.604016	4.76191
1333.625725	6.77871
1333.647435	6.91877
1333.669144	5.51821
1333.690854	4.39776
1333.712564	4.31373
1333.734274	4.64986
1333.755985	4.56583
1333.777695	4.42577
1333.799406	4.36975
1333.821117	3.83754
1333.842828	3.19328
1333.864539	3.08123
1333.886250	2.77311
1333.907962	2.01681
1333.929673	1.45658
1333.951385	1.65266
1333.973097	2.29692
1333.994810	2.29692
1334.016522	1.48459
1334.038235	0.672269
1334.059947	0.420168
1334.081660	0.672269
1334.103373	1.20448
1334.125087	1.03641
1334.146800	0.616247
1334.168514	0.336134
1334.190228	0.364146
1334.211942	1.12045
1334.233656	1.68067
1334.255370	1.09244
1334.277085	0.644258
1334.298800	0.92437
1334.320514	0.728291
1334.342229	0.728291
1334.363945	1.20448
1334.385660	1.56863
1334.407376	1.51261
1334.429092	1.59664
1334.450807	1.65266
1334.472524	1.34454
1334.494240	0.812325
1334.515956	0.868347
1334.537673	1.87675
1334.559390	2.7451
1334.581107	2.96919
1334.602824	3.69748
1334.624541	5.82633
1334.646259	7.95518
1334.667977	8.03922
1334.689695	6.07843
1334.711413	3.55742
1334.733131	2.85714
1334.754849	3.2493
1334.776568	3.52941
1334.798287	3.10924
1334.820006	2.52101
1334.841725	2.35294
1334.863444	2.18487
1334.885164	1.70868
1334.906883	0.980392
1334.928603	0.952381
1334.950323	1.06443
1334.972043	0.980392
1334.993764	0.644258
1335.015484	0.504202
1335.037205	0.532213
1335.058926	1.17647
1335.080647	2.21289
1335.102368	2.54902
1335.124090	1.96078
1335.145811	1.70868
1335.167533	1.37255
1335.189255	1.06443
1335.210977	0.952381
1335.232700	0.952381
1335.254422	0.92437
1335.276145	0.476191
1335.297868	0.22409
1335.319591	0.644258
1335.341314	0.980392
1335.363037	1.03641
1335.384761	1.06443
1335.406484	1.03641
1335.428208	0.952381
1335.449932	1.06443
1335.471657	1.59664
1335.493381	2.01681
1335.515106	1.93277
1335.536831	1.17647
1335.558556	1.31653
1335.580281	2.54902
1335.602006	4.5098
1335.623732	5.54622
1335.645457	5.71429
1335.667183	5.65826
1335.688909	4.62185
1335.710635	4.03361
1335.732362	4.48179
1335.754088	5.07003
1335.775815	4.14566
1335.797542	3.36134
1335.819269	3.33333
1335.840996	2.18487
1335.862724	1.84874
1335.884451	2.77311
1335.906179	2.94118
1335.927907	2.40896
1335.949635	2.04482
1335.971364	1.76471
1335.993092	1.70868
1336.014821	1.76471
1336.036550	2.12885
1336.058279	2.15686
1336.080008	1.82073
1336.101737	1.31653
1336.123467	1.2605
1336.145197	0.784314
1336.166926	0.532213
1336.188657	0.784314
1336.210387	0.92437
1336.232117	1.09244
1336.253848	1.45658
1336.275579	1.62465
1336.297310	1.20448
1336.319041	1.31653
1336.340772	1.65266
1336.362504	1.2605
1336.384235	1.12045
1336.405967	1.20448
1336.427699	0.92437
1336.449431	1.2605
1336.471164	1.68067
1336.492896	1.51261
1336.514629	1.2605
1336.536362	0.840336
1336.558095	1.40056
1336.579828	3.13726
1336.601562	3.72549
1336.623296	3.10924
1336.645029	3.64146
1336.666763	4.73389
1336.688498	4.0056
1336.710232	3.38936
1336.731966	3.27731
1336.753701	3.33333
1336.775436	2.63305
1336.797171	1.93277
1336.818906	1.31653
1336.840642	1.14846
1336.862377	1.0084
1336.884113	0.756303
1336.905849	0.588235
1336.927585	1.12045
1336.949321	1.82073
1336.971058	1.68067
1336.992794	0.784314
1337.014531	0.168067
1337.036268	0.448179
1337.058005	0.868347
1337.079743	1.03641
1337.101480	1.12045
1337.123218	1.40056
1337.144956	1.12045
1337.166694	1.06443
1337.188432	1.06443
1337.210170	1.03641
1337.231909	0.560224
1337.253648	0.420168
1337.275387	0.532213
1337.297126	0.812325
1337.318865	1.14846
1337.340604	1.23249
1337.362344	1.12045
1337.384084	1.03641
1337.405824	0.70028
1337.427564	0.896359
1337.449304	1.45658
1337.471045	1.48459
1337.492786	1.03641
1337.514527	1.45658
1337.536268	1.70868
1337.558009	1.40056
1337.579750	1.42857
1337.601492	2.38095
1337.623234	3.16527
1337.644976	3.47339
1337.666718	3.05322
1337.688460	2.60504
1337.710202	2.63305
1337.731945	2.46499
1337.753688	2.35294
1337.775431	2.77311
1337.797174	3.33333
1337.818917	3.10924
1337.840661	2.12885
1337.862405	1.20448
1337.884148	0.980392
1337.905893	1.28852
1337.927637	1.73669
1337.949381	1.84874
1337.971126	1.68067
1337.992871	1.23249
1338.014615	1.14846
1338.036361	1.42857
1338.058106	1.48459
1338.079851	1.59664
1338.101597	1.48459
1338.123343	0.980392
1338.145089	0.476191
1338.166835	0.784314
1338.188581	1.40056
1338.210328	1.56863
1338.232075	1.42857
1338.253822	1.06443
1338.275569	1.51261
1338.297316	1.9888
1338.319063	1.17647
1338.340811	0.92437
1338.362559	1.40056
1338.384307	1.2605
1338.406055	0.616247
1338.427803	0.70028
1338.449551	0.952381
1338.471300	0.980392
1338.493049	1.31653
1338.514798	1.54062
1338.536547	0.952381
1338.558296	0.672269
1338.580046	2.35294
1338.601796	5.26611
1338.623546	6.07843
1338.645296	4.53782
1338.667046	2.94118
1338.688796	2.85714
1338.710547	3.52941
1338.732298	3.61345
1338.754049	2.88515
1338.775800	2.18487
1338.797551	1.65266
1338.819303	1.62465
1338.841054	1.7367
1338.862806	1.59664
1338.884558	1.73669
1338.906310	1.34454
1338.928063	1.48459
1338.949815	1.79272
1338.971568	1.70868
1338.993321	1.34454
1339.015074	0.896359
1339.036827	0.980392
1339.058581	1.62465
1339.080334	1.87675
1339.102088	1.12045
1339.123842	0.868347
1339.145596	1.06443
1339.167350	1.06443
1339.189105	1.14846
1339.210859	1.20448
1339.232614	1.37255
1339.254369	1.54062
1339.276124	1.20448
1339.297880	0.70028
1339.319635	1.0084
1339.341391	1.48459
1339.363147	1.45658
1339.384903	1.0084
1339.406659	0.952381
1339.428416	0.952381
1339.450172	0.92437
1339.471929	1.14846
1339.493686	1.23249
1339.515443	1.56863
1339.537201	2.2409
1339.558958	2.10084
1339.580716	1.59664
1339.602474	2.40896
1339.624232	4.59384
1339.645990	6.89076
1339.667748	7.84314
1339.689507	6.44258
1339.711265	4.36975
1339.733024	3.36134
1339.754783	2.35294
1339.776543	2.12885
1339.798302	2.07283
1339.820062	1.68067
1339.841822	1.65266
1339.863582	1.65266
1339.885342	1.45658
1339.907102	1.42857
1339.928862	1.2605
1339.950623	1.09244
1339.972384	1.40056
1339.994145	1.73669
1340.015906	1.62465
1340.037668	1.2605
1340.059429	1.45658
1340.081191	1.54062
1340.102953	1.23249
1340.124715	0.448179
1340.146477	0.364146
1340.168240	0.392157
1340.190002	0.420168
1340.211765	0.616247
1340.233528	0.896359
1340.255291	1.45658
1340.277054	1.65266
1340.298818	1.23249
1340.320582	0.980392
1340.342345	1.20448
1340.364109	1.45658
1340.385874	1.42857
1340.407638	1.14846
1340.429403	1.28852
1340.451167	1.54062
1340.472932	1.31653
1340.494697	1.51261
1340.516463	1.84874
1340.538228	2.01681
1340.559994	2.15686
1340.581759	3.05322
1340.603525	6.13445
1340.625292	8.57143
1340.647058	8.09524
1340.668824	6.83473
1340.690591	5.88235
1340.712358	4.45378
1340.734125	2.9972
1340.755892	1.9888
1340.777660	1.31653
1340.799427	1.2605
1340.821195	1.93277
1340.842963	2.07283
1340.864731	1.70868
1340.886499	1.54062
1340.908268	1.93277
1340.930036	1.9888
1340.951805	1.62465
1340.973574	1.45658
1340.995343	1.14846
1341.017113	0.588235
1341.038882	0.308123
1341.060652	0.672269
1341.082422	1.2605
1341.104192	1.42857
1341.125962	1.28852
1341.147732	0.840336
1341.169503	0.812325
1341.191274	0.980392
1341.213044	0.868347
1341.234816	1.17647
1341.256587	1.28852
1341.278358	1.37255
1341.300130	1.65266
1341.321902	1.87675
1341.343674	1.87675
1341.365446	1.87675
1341.387218	1.62465
1341.408991	2.26891
1341.430763	2.88515
1341.452536	2.18487
1341.474309	1.96078
1341.496083	1.93277
1341.517856	1.79272
1341.539630	2.46499
1341.561403	2.91317
1341.583177	3.7535
1341.604951	5.57423
1341.626726	7.05882
1341.648500	6.80672
1341.670275	5.46219
1341.692050	4.14566
1341.713824	3.16527
1341.735600	2.15686
1341.757375	2.18487
1341.779151	2.7451
1341.800926	2.66106
1341.822702	2.35294
1341.844478	2.66106
1341.866254	2.80112
1341.888031	2.493
1341.909807	2.01681
1341.931584	1.56863
1341.953361	1.34454
1341.975138	1.20448
1341.996915	1.42857
1342.018693	1.65266
1342.040471	1.54062
1342.062248	1.42857
1342.084026	1.34454
1342.105805	1.23249
1342.127583	1.14846
1342.149361	0.980392
1342.171140	0.868347
1342.192919	0.952381
[truncated: 137,681 more rows]
