# Supplementary material for: Glyco-engineered MDCK cells display preferred receptors of H3N2 influenza absent in eggs used for vaccines
Source: Nat Commun. 2023 Oct 4;14:6178. doi: 10.1038/s41467-023-41908-0 (PMC10551000; doi:10.1038/s41467-023-41908-0)
Supplement: Supplementary file 6 — Source Data [file 41467_2023_41908_MOESM6_ESM.zip › Source Data/Source Data - text files/SFig-7b SIAT-NExt N-Glycans.txt]

1499.387146	2.12885
1499.434850	3.02521
1499.482554	1.56863
1499.530259	2.85714
1499.577965	3.92157
1499.625671	3.41737
1499.673378	4.92997
1499.721086	5.54622
1499.768795	4.98599
1499.816505	3.97759
1499.864215	2.40896
1499.911926	1.73669
1499.959638	2.01681
1500.007350	1.34454
1500.055064	2.07283
1500.102778	1.90476
1500.150492	2.12885
1500.198208	1.23249
1500.245924	0.728291
1500.293641	1.73669
1500.341359	1.62465
1500.389078	2.18487
1500.436797	2.91317
1500.484517	2.68908
1500.532238	2.40896
1500.579960	3.02521
1500.627682	3.41737
1500.675405	4.64986
1500.723129	4.87395
1500.770854	5.15406
1500.818579	2.80112
1500.866306	2.07283
1500.914033	1.96078
1500.961760	1.62465
1501.009489	1.84874
1501.057218	1.56863
1501.104948	1.40056
1501.152679	1.34454
1501.200410	1.84874
1501.248142	1.68067
1501.295875	1.62465
1501.343609	1.51261
1501.391344	1.51261
1501.439079	1.90476
1501.486815	2.57703
1501.534552	1.90476
1501.582289	1.96078
1501.630028	3.13725
1501.677767	3.80952
1501.725507	4.08964
1501.773247	4.36975
1501.820989	1.96078
1501.868731	1.96078
1501.916474	2.29692
1501.964217	1.84874
1502.011962	1.23249
1502.059707	1.17647
1502.107453	1.12045
1502.155200	1.68067
1502.202947	1.06443
1502.250695	1.45658
1502.298444	2.46499
1502.346194	2.07283
1502.393944	2.2409
1502.441696	2.12885
1502.489448	2.2409
1502.537200	2.01681
1502.584954	3.2493
1502.632708	4.76191
1502.680463	7.0028
1502.728219	5.88235
1502.775975	4.53782
1502.823733	2.85714
1502.871491	2.40896
1502.919250	2.18487
1502.967009	1.40056
1503.014770	2.01681
1503.062531	1.17647
1503.110293	1.23249
1503.158055	1.40056
1503.205819	1.40056
1503.253583	1.23249
1503.301348	1.90476
1503.349113	1.56863
1503.396880	1.51261
1503.444647	2.01681
1503.492415	2.7451
1503.540183	2.52101
1503.587953	3.47339
1503.635723	5.88235
1503.683494	6.55462
1503.731266	5.82633
1503.779038	4.53782
1503.826811	2.29692
1503.874586	2.68908
1503.922360	2.07283
1503.970136	1.40056
1504.017912	1.96078
1504.065689	2.2409
1504.113467	1.84874
1504.161245	1.56863
1504.209025	1.96078
1504.256805	1.73669
1504.304586	1.12045
1504.352367	1.56863
1504.400150	1.23249
1504.447933	2.12885
1504.495717	2.12885
1504.543501	1.79272
1504.591286	3.19328
1504.639073	3.52941
1504.686860	4.87395
1504.734647	5.54622
1504.782436	3.52941
1504.830225	3.30532
1504.878015	2.91317
1504.925806	2.01681
1504.973597	1.68067
1505.021389	2.01681
1505.069182	1.90476
1505.116976	1.51261
1505.164770	1.62465
1505.212566	1.5126
1505.260362	1.40056
1505.308158	1.56863
1505.355956	2.12885
1505.403754	2.2409
1505.451553	1.79272
1505.499353	2.01681
1505.547154	2.46499
1505.594955	2.57703
1505.642757	3.2493
1505.690560	4.20168
1505.738363	3.86555
1505.786168	3.58543
1505.833973	2.18487
1505.881779	1.45658
1505.929585	2.46499
1505.977393	1.06443
1506.025201	1.45658
1506.073010	1.84874
1506.120820	1.23249
1506.168630	2.18487
1506.216441	1.56863
1506.264253	1.45658
1506.312066	1.62465
1506.359879	2.63305
1506.407693	1.79272
1506.455508	1.68067
1506.503324	1.96078
1506.551141	3.7535
1506.598958	4.70588
1506.646776	7.05882
1506.694595	8.17927
1506.742414	8.68347
1506.790234	7.39496
1506.838055	3.69748
1506.885877	2.35294
1506.933700	2.29692
1506.981523	0.952381
1507.029347	1.06443
1507.077172	1.56863
1507.124998	1.06443
1507.172824	1.56863
1507.220651	2.46499
1507.268479	1.51261
1507.316308	1.40056
1507.364137	1.96078
1507.411967	2.46499
1507.459798	1.79272
1507.507630	1.73669
1507.555462	2.85714
1507.603295	3.2493
1507.651129	5.26611
1507.698964	6.27451
1507.746799	6.77871
1507.794636	5.43417
1507.842473	4.08964
1507.890311	2.91317
1507.938149	2.01681
1507.985988	2.46499
1508.033828	1.56863
1508.081669	1.79272
1508.129511	1.45658
1508.177353	1.23249
1508.225196	1.40056
1508.273040	2.01681
1508.320884	2.80112
1508.368730	1.68067
1508.416576	1.23249
1508.464423	1.12045
1508.512270	1.68067
1508.560118	2.63305
1508.607968	2.57703
1508.655818	4.59384
1508.703668	5.21008
1508.751520	3.97759
1508.799372	3.47339
1508.847225	2.46499
1508.895078	2.18487
1508.942933	1.56863
1508.990788	1.90476
1509.038644	1.84874
1509.086501	1.28852
1509.134358	1.17647
1509.182216	1.68067
1509.230075	1.62465
1509.277935	1.73669
1509.325796	2.2409
1509.373657	1.84874
1509.421519	2.57703
1509.469382	2.40896
1509.517245	2.07283
1509.565109	1.62465
1509.612975	2.80112
1509.660840	4.03361
1509.708707	3.13725
1509.756574	2.91317
1509.804442	3.36134
1509.852311	2.85714
1509.900181	1.56863
1509.948051	1.40056
1509.995922	1.56863
1510.043794	1.56863
1510.091667	2.07283
1510.139540	1.56863
1510.187415	2.01681
1510.235289	1.45658
1510.283165	1.45658
1510.331041	1.51261
1510.378919	1.96078
1510.426797	1.40056
1510.474675	1.62465
1510.522555	1.51261
1510.570435	1.40056
1510.618316	2.68908
1510.666198	2.96919
1510.714080	2.57703
1510.761964	2.85714
1510.809848	1.62465
1510.857732	1.84874
1510.905618	1.84874
1510.953504	1.68067
1511.001391	1.56863
1511.049279	1.96078
1511.097168	0.728291
1511.145057	1.56863
1511.192947	1.40056
1511.240838	1.06443
1511.288730	1.06443
1511.336622	1.06443
1511.384515	2.07283
1511.432409	2.2409
1511.480304	2.01681
1511.528199	1.84874
1511.576095	3.08123
1511.623992	4.42577
1511.671890	6.21849
1511.719788	6.4986
1511.767688	5.9944
1511.815587	4.36975
1511.863488	2.7451
1511.911390	1.96078
1511.959292	2.07283
1512.007195	1.84874
1512.055099	1.68067
1512.103003	1.28852
1512.150909	1.17647
1512.198815	1.12045
1512.246721	1.84874
1512.294629	1.23249
1512.342537	1.17647
1512.390446	1.79272
1512.438356	1.62465
1512.486267	1.73669
1512.534178	1.62465
1512.582090	2.96919
1512.630003	2.91317
1512.677917	4.81793
1512.725831	5.04202
1512.773746	4.36975
1512.821662	4.42577
1512.869579	2.29692
1512.917496	2.35294
1512.965414	2.57703
1513.013333	1.28852
1513.061253	1.56863
1513.109173	2.12885
1513.157095	1.62465
1513.205017	1.06443
1513.252939	1.17647
1513.300863	1.68067
1513.348787	1.23249
1513.396712	1.45658
1513.444638	2.07283
1513.492564	1.51261
1513.540492	2.91317
1513.588420	2.57703
1513.636349	2.68908
1513.684278	3.2493
1513.732208	4.70588
1513.780140	3.52941
1513.828071	2.35294
1513.876004	1.79272
1513.923937	2.18487
1513.971871	1.17647
1514.019806	1.0084
1514.067742	1.17647
1514.115678	1.73669
1514.163615	1.73669
1514.211553	1.73669
1514.259492	2.01681
1514.307432	1.23249
1514.355372	1.90476
1514.403313	1.40056
1514.451254	1.84874
1514.499197	1.62465
1514.547140	2.01681
1514.595084	2.29692
1514.643029	3.19328
1514.690974	3.36134
1514.738920	3.36134
1514.786867	3.41737
1514.834815	1.34454
1514.882764	1.90476
1514.930713	2.29692
1514.978663	1.68067
1515.026614	1.68067
1515.074565	1.12045
1515.122518	0.952381
1515.170471	1.12045
1515.218425	1.45658
1515.266379	1.62465
1515.314335	2.01681
1515.362291	1.56863
1515.410248	0.560224
1515.458205	1.84874
1515.506164	2.12885
1515.554123	2.12885
1515.602083	1.84874
1515.650043	3.97759
1515.698005	3.41737
1515.745967	3.08123
1515.793930	2.40896
1515.841894	2.35294
1515.889858	1.68067
1515.937823	2.18487
1515.985789	2.12885
1516.033756	1.45658
1516.081724	1.62465
1516.129692	1.79272
1516.177661	2.12885
1516.225631	1.62465
1516.273601	1.73669
1516.321573	1.17647
1516.369545	1.79272
1516.417517	1.96078
1516.465491	1.79272
1516.513465	2.57703
1516.561440	2.40896
1516.609416	4.2577
1516.657393	4.42577
1516.705370	4.70588
1516.753348	4.03361
1516.801327	4.48179
1516.849307	2.57703
1516.897287	2.80112
1516.945268	2.52101
1516.993250	2.68908
1517.041233	1.62465
1517.089216	2.35294
1517.137201	1.90476
1517.185186	1.62465
1517.233171	1.73669
1517.281158	1.23249
1517.329145	2.07283
1517.377133	1.73669
1517.425122	2.57703
1517.473111	2.29692
1517.521101	2.40896
1517.569093	3.13725
1517.617084	4.48179
1517.665077	7.61905
1517.713070	9.13165
1517.761064	8.0112
1517.809059	5.32213
1517.857055	3.36134
1517.905051	2.29692
1517.953048	2.35294
1518.001046	1.17647
1518.049044	1.45658
1518.097044	1.28852
1518.145044	1.51261
1518.193045	2.01681
1518.241047	1.73669
1518.289049	1.56863
1518.337052	1.40056
1518.385056	1.79272
1518.433061	2.52101
1518.481066	1.68067
1518.529072	2.63305
1518.577079	4.36975
1518.625087	4.08964
1518.673096	6.27451
1518.721105	7.61905
1518.769115	6.94678
1518.817126	4.53782
1518.865137	2.91317
1518.913149	2.18487
1518.961162	2.40896
1519.009176	1.79272
1519.057191	1.56863
1519.105206	1.28852
1519.153222	1.28852
1519.201239	1.23249
1519.249256	1.40056
1519.297275	1.90476
1519.345294	1.96078
1519.393314	2.35294
1519.441334	2.57703
1519.489356	2.57703
1519.537378	1.51261
1519.585401	2.80112
1519.633424	2.63305
1519.681449	3.52941
1519.729474	6.10644
1519.777500	4.81793
1519.825527	3.13725
1519.873554	2.18487
1519.921582	2.29692
1519.969611	1.23249
1520.017641	2.18487
1520.065672	2.29692
1520.113703	1.23249
1520.161735	1.79272
1520.209767	1.23249
1520.257801	1.79272
1520.305835	1.23249
1520.353870	1.73669
1520.401906	1.62465
1520.449943	1.79272
1520.497980	1.12045
1520.546018	2.2409
1520.594057	2.40896
1520.642097	3.30532
1520.690137	4.20168
1520.738178	2.7451
1520.786220	2.91317
1520.834263	2.80112
1520.882306	2.29692
1520.930350	1.56863
1520.978395	2.07283
1521.026441	1.79272
1521.074487	1.40056
1521.122534	0.896359
1521.170582	1.0084
1521.218631	2.12885
1521.266680	1.62465
1521.314730	1.51261
1521.362782	1.79272
1521.410833	2.35294
1521.458886	1.51261
1521.506939	2.35294
1521.554993	2.35294
1521.603048	2.91317
1521.651103	2.57703
1521.699159	2.63305
1521.747217	2.35294
1521.795274	3.30532
1521.843333	2.57703
1521.891392	2.18487
1521.939452	2.07283
1521.987513	1.23249
1522.035575	1.56863
1522.083637	1.45658
1522.131700	1.23249
1522.179764	1.23249
1522.227829	0.728291
1522.275894	1.40056
1522.323960	1.62465
1522.372027	1.45658
1522.420095	2.46499
1522.468163	1.96078
1522.516232	2.12885
1522.564302	2.18487
1522.612373	2.91317
1522.660445	3.08123
1522.708517	3.58543
1522.756590	3.36134
1522.804664	1.84874
1522.852738	2.12885
1522.900813	2.85714
1522.948889	1.45658
1522.996966	1.34454
1523.045044	1.0084
1523.093122	1.23249
1523.141201	1.51261
1523.189281	1.45658
1523.237361	2.07283
1523.285443	1.51261
1523.333525	1.45658
1523.381608	1.62465
1523.429691	2.2409
1523.477776	1.34454
1523.525861	1.90476
1523.573947	2.01681
1523.622033	2.80112
1523.670121	2.85714
1523.718209	3.80952
1523.766298	3.13725
1523.814387	3.08123
1523.862478	2.18487
1523.910569	1.51261
1523.958661	1.28852
1524.006754	1.56863
1524.054847	1.62465
1524.102941	0.896359
1524.151036	1.40056
1524.199132	1.12045
1524.247229	1.40056
1524.295326	1.96078
1524.343424	1.84874
1524.391523	1.73669
1524.439622	1.17647
1524.487722	2.29692
1524.535823	2.52101
1524.583925	3.86555
1524.632028	4.98599
1524.680131	4.36975
1524.728235	5.88235
1524.776340	4.87395
1524.824446	3.64146
1524.872552	3.2493
1524.920659	1.73669
1524.968767	1.90476
1525.016876	2.40896
1525.064985	2.80112
1525.113095	2.18487
1525.161206	1.0084
1525.209318	1.84874
1525.257430	1.62465
1525.305544	1.23249
1525.353658	1.68067
1525.401772	1.68067
1525.449888	1.45658
1525.498004	2.63305
1525.546121	4.53782
1525.594239	6.38655
1525.642357	9.2437
1525.690476	11.0364
1525.738597	13.5014
1525.786717	9.29972
1525.834839	6.4986
1525.882961	4.42577
1525.931084	4.14566
1525.979208	1.68067
1526.027333	2.18487
1526.075458	2.35294
1526.123584	1.51261
1526.171711	1.62465
1526.219838	1.40056
1526.267967	1.5126
1526.316096	2.18487
1526.364226	1.90476
1526.412357	2.12885
1526.460488	2.2409
1526.508620	3.08123
1526.556753	3.19328
1526.604887	4.53782
1526.653021	6.33053
1526.701156	8.57143
1526.749292	9.80392
1526.797429	6.61064
1526.845567	4.08964
1526.893705	2.63305
1526.941844	3.02521
1526.989984	1.84874
1527.038124	1.68067
1527.086265	2.2409
1527.134407	1.12045
1527.182550	1.51261
1527.230694	1.62465
1527.278838	0.952381
1527.326983	1.68067
1527.375129	1.73669
1527.423276	1.96078
1527.471423	2.18487
1527.519571	2.63305
1527.567720	3.30532
1527.615869	3.47339
1527.664020	5.26611
1527.712171	6.27451
1527.760323	3.97759
1527.808476	4.03361
1527.856629	3.69748
1527.904783	2.80112
1527.952938	2.01681
1528.001094	2.07283
1528.049250	1.73669
1528.097407	1.84874
1528.145565	2.18487
1528.193724	1.51261
1528.241884	1.06443
1528.290044	0.616247
1528.338205	1.45658
1528.386367	1.96078
1528.434529	2.12885
1528.482692	1.84874
1528.530856	1.79272
1528.579021	1.68067
1528.627187	2.80112
1528.675353	4.64986
1528.723520	4.98599
1528.771688	4.03361
1528.819857	3.69748
1528.868026	2.46499
1528.916196	1.40056
1528.964367	1.0084
1529.012539	1.56863
1529.060711	1.73669
1529.108884	1.51261
1529.157058	1.5126
1529.205233	1.12045
1529.253408	1.40056
1529.301584	1.17647
1529.349761	2.01681
1529.397939	1.5126
1529.446117	1.79272
1529.494297	1.34454
1529.542477	1.79272
1529.590657	1.90476
1529.638839	2.40896
1529.687021	3.41737
1529.735204	2.85714
1529.783388	3.58543
1529.831572	2.40896
1529.879758	2.12885
1529.927944	2.18487
1529.976131	1.68067
1530.024318	1.12045
1530.072506	1.12045
1530.120695	1.17647
1530.168885	1.45658
1530.217076	1.96078
1530.265267	1.17647
1530.313459	2.12885
1530.361652	1.56863
1530.409846	2.07283
1530.458040	1.73669
1530.506236	1.12045
1530.554431	1.62465
1530.602628	2.52101
1530.650825	2.57703
1530.699024	2.07283
1530.747223	3.30532
1530.795422	2.7451
1530.843623	1.96078
1530.891824	2.07283
1530.940026	2.29692
1530.988229	1.51261
1531.036432	1.73669
1531.084636	0.840336
1531.132841	1.40056
1531.181047	1.0084
1531.229254	1.12045
1531.277461	1.45658
1531.325669	2.35294
1531.373878	1.90476
1531.422088	1.40056
1531.470298	1.73669
1531.518509	2.57703
1531.566721	2.07283
1531.614933	1.84874
1531.663147	2.12885
1531.711361	2.80112
1531.759576	2.57703
1531.807791	1.96078
1531.856008	1.28852
1531.904225	1.79272
1531.952443	1.51261
1532.000662	1.23249
1532.048881	2.01681
1532.097101	1.62465
1532.145322	1.90476
1532.193544	1.28852
1532.241766	1.0084
1532.289989	1.12045
1532.338214	1.96078
1532.386438	1.5126
1532.434664	2.18487
1532.482890	2.29692
1532.531117	2.07283
1532.579345	2.52101
1532.627573	2.96919
1532.675803	3.58543
1532.724033	4.59384
1532.772264	4.2577
1532.820495	2.91317
1532.868728	2.52101
1532.916961	2.07283
1532.965194	1.56863
1533.013429	2.18487
1533.061664	1.96078
1533.109901	1.34454
1533.158137	1.06443
1533.206375	1.84874
1533.254614	1.56863
1533.302853	1.73669
1533.351093	1.5126
1533.399333	1.90476
1533.447575	1.45658
1533.495817	2.52101
1533.544060	2.52101
1533.592303	4.03361
1533.640548	4.53782
1533.688793	7.0028
1533.737039	7.45098
1533.785286	5.93838
1533.833534	3.58543
1533.881782	2.63305
1533.930031	1.96078
1533.978281	1.79272
1534.026531	1.17647
1534.074782	1.62465
1534.123034	1.62465
1534.171287	1.17647
1534.219541	1.62465
1534.267795	1.84874
1534.316050	1.90476
1534.364306	1.12045
1534.412563	2.07283
1534.460820	1.34454
1534.509078	1.84874
1534.557337	2.46499
1534.605597	4.31373
1534.653857	3.7535
1534.702118	5.60224
1534.750380	5.77031
1534.798643	4.64986
1534.846907	2.91317
1534.895171	2.91317
1534.943436	2.01681
1534.991701	2.07283
1535.039968	1.62465
1535.088235	1.79272
1535.136503	1.51261
1535.184772	1.51261
1535.233041	1.68067
1535.281312	1.56863
1535.329583	1.51261
1535.377855	2.35294
1535.426127	1.79272
1535.474400	2.63305
1535.522675	1.73669
1535.570949	2.57703
1535.619225	2.96919
1535.667501	3.13725
1535.715778	3.92157
1535.764056	5.21008
1535.812335	2.29692
1535.860614	2.52101
1535.908894	1.34454
1535.957175	1.79272
1536.005457	1.34454
1536.053739	1.68067
1536.102023	1.73669
1536.150306	1.84874
1536.198591	1.17647
1536.246876	2.07283
1536.295163	1.62465
1536.343450	1.62465
1536.391738	1.17647
1536.440026	1.84874
1536.488315	2.46499
1536.536605	2.35294
1536.584896	2.40896
1536.633188	2.85714
1536.681480	5.09804
1536.729773	3.92157
1536.778067	4.36975
1536.826361	3.47339
1536.874657	2.80112
1536.922953	1.84874
1536.971250	1.96078
1537.019547	1.62465
1537.067845	2.2409
1537.116144	1.68067
1537.164444	1.62465
1537.212745	1.45658
1537.261046	2.7451
1537.309348	1.17647
1537.357652	1.45658
1537.405955	1.68067
1537.454260	1.96078
1537.502565	2.01681
1537.550871	2.68908
1537.599177	2.85714
1537.647485	3.2493
1537.695793	4.48179
1537.744102	5.21008
1537.792412	4.31373
1537.840722	2.57703
1537.889033	1.45658
1537.937346	2.12885
1537.985658	1.40056
1538.033972	2.07283
1538.082286	1.84874
1538.130601	1.23249
1538.178917	0.896359
1538.227233	1.51261
1538.275551	0.840336
1538.323869	1.84874
1538.372188	1.17647
1538.420507	1.84874
1538.468828	2.18487
1538.517149	2.63305
1538.565471	4.14566
1538.613793	5.60224
1538.662117	9.7479
1538.710441	14.8459
1538.758766	16.6387
1538.807091	14.0616
1538.855418	7.95518
1538.903745	5.82633
1538.952073	4.36975
1539.000402	2.18487
1539.048731	2.18487
1539.097061	1.62465
1539.145392	2.07283
1539.193724	1.56863
1539.242057	1.56863
1539.290390	1.73669
1539.338724	1.90476
1539.387059	1.96078
1539.435394	1.96078
1539.483731	2.2409
1539.532068	2.57703
1539.580406	5.04202
1539.628744	5.37815
1539.677083	8.79552
1539.725423	11.3165
1539.773764	11.8768
1539.822106	8.68347
1539.870448	7.33894
1539.918791	4.03361
1539.967135	2.40896
1540.015480	1.56863
1540.063825	1.51261
1540.112172	2.52101
1540.160518	1.68067
1540.208866	1.73669
1540.257214	1.12045
1540.305564	1.34454
1540.353914	1.5126
1540.402264	1.40056
1540.450616	1.79272
1540.498968	2.2409
1540.547321	2.63305
1540.595675	2.57703
1540.644029	4.42577
1540.692385	4.92997
1540.740741	7.11485
1540.789097	6.83473
1540.837455	4.76191
1540.885813	3.08123
1540.934172	2.80112
1540.982532	1.84874
1541.030893	1.73669
1541.079254	2.01681
1541.127616	1.51261
1541.175979	1.34454
1541.224343	1.34454
1541.272707	2.18487
1541.321072	1.68067
1541.369438	1.17647
1541.417805	2.57703
1541.466172	2.7451
1541.514540	2.52101
1541.562909	2.85714
1541.611279	3.19328
1541.659649	3.2493
1541.708020	4.14566
1541.756392	4.81793
1541.804765	3.7535
1541.853139	3.08123
1541.901513	2.7451
1541.949888	2.12885
1541.998264	1.96078
1542.046640	2.12885
1542.095017	0.896359
1542.143395	1.84874
1542.191774	1.12045
1542.240154	1.68067
1542.288534	1.62465
1542.336915	1.34454
1542.385297	1.06443
1542.433679	1.51261
1542.482063	2.46499
1542.530447	2.40896
1542.578832	3.19328
1542.627218	2.29692
1542.675604	3.02521
1542.723991	3.52941
1542.772379	3.13725
1542.820768	2.35294
1542.869157	2.01681
1542.917547	1.62465
1542.965938	1.73669
1543.014330	1.51261
1543.062722	1.62465
1543.111115	1.23249
1543.159509	1.68067
1543.207904	1.5126
1543.256300	1.45658
1543.304696	1.84874
1543.353093	1.34454
1543.401491	1.45658
1543.449889	1.28852
1543.498288	1.62465
1543.546688	2.68908
1543.595089	1.51261
1543.643491	2.80112
1543.691893	2.96919
1543.740296	3.08123
1543.788700	2.57703
1543.837105	2.46499
1543.885510	1.90476
1543.933916	1.62465
1543.982323	1.56863
1544.030730	1.68067
1544.079139	1.23249
1544.127548	2.07283
1544.175958	2.07283
1544.224369	1.17647
1544.272780	1.40056
1544.321192	1.0084
1544.369605	1.28852
1544.418019	2.12885
1544.466433	1.34454
1544.514849	1.79272
1544.563264	1.28852
1544.611681	2.40896
1544.660099	3.2493
1544.708517	2.91317
1544.756936	3.47339
1544.805356	3.19328
1544.853776	2.57703
1544.902198	1.73669
1544.950620	1.84874
1544.999042	0.784314
1545.047466	1.45658
1545.095890	1.84874
1545.144315	1.23249
1545.192741	1.62465
1545.241168	1.68067
1545.289595	2.29692
1545.338023	1.56863
1545.386452	1.90476
1545.434882	1.45658
1545.483312	1.40056
1545.531743	2.63305
1545.580175	2.01681
1545.628608	2.68908
1545.677041	2.46499
1545.725475	3.86555
1545.773910	1.96078
1545.822346	2.63305
1545.870783	2.01681
1545.919220	1.62465
1545.967658	1.45658
1546.016097	1.62465
1546.064536	2.18487
1546.112976	1.0084
1546.161417	1.62465
1546.209859	1.62465
1546.258302	1.56863
1546.306745	2.12885
1546.355189	1.90476
1546.403634	1.68067
1546.452079	1.12045
1546.500526	1.51261
1546.548973	2.80112
1546.597421	2.18487
1546.645869	3.30532
1546.694318	3.92157
1546.742769	3.02521
1546.791219	3.64146
1546.839671	2.40896
1546.888124	1.79272
1546.936577	2.18487
1546.985031	2.07283
1547.033485	1.34454
1547.081941	1.56863
1547.130397	0.952381
1547.178854	1.51261
1547.227312	1.40056
1547.275770	2.29692
1547.324229	1.96078
1547.372689	2.2409
1547.421150	2.40896
1547.469611	3.41737
1547.518074	3.7535
1547.566537	5.93838
1547.615001	8.57143
1547.663465	13.8936
1547.711930	21.5126
1547.760396	23.9776
1547.808863	18.5994
1547.857331	10.2521
1547.905799	6.10644
1547.954268	5.04202
1548.002738	2.7451
1548.051209	2.07283
1548.099680	1.79272
1548.148152	2.29692
1548.196625	1.96078
1548.245099	1.90476
1548.293573	1.45658
1548.342048	1.73669
1548.390524	2.07283
1548.439001	1.68067
1548.487478	1.79272
1548.535957	3.80952
1548.584435	4.59384
1548.632915	7.05882
1548.681396	12.9412
1548.729877	18.2073
1548.778359	17.3109
1548.826842	11.4286
1548.875325	7.17087
1548.923809	6.4986
1548.972294	4.03361
1549.020780	2.80112
1549.069267	2.2409
1549.117754	2.29692
1549.166242	1.51261
1549.214731	1.51261
1549.263221	1.73669
1549.311711	1.17647
1549.360202	2.12885
1549.408694	1.79272
1549.457186	2.85714
1549.505680	3.41737
1549.554174	4.98599
1549.602669	6.05042
1549.651164	8.17927
1549.699661	12.6611
1549.748158	17.9832
1549.796656	17.6471
1549.845155	11.9888
1549.893654	8.17927
1549.942154	4.48179
1549.990655	3.41737
1550.039157	2.35294
1550.087659	2.57703
1550.136163	1.68067
1550.184667	1.73669
1550.233171	2.01681
1550.281677	1.79272
1550.330183	1.84874
1550.378690	1.51261
1550.427198	1.96078
1550.475707	2.57703
1550.524216	2.96919
1550.572726	4.20168
1550.621237	4.92997
1550.669748	8.01121
1550.718261	9.97199
1550.766774	11.7087
1550.815288	10.4762
1550.863802	5.43417
1550.912318	3.7535
1550.960834	2.96919
1551.009351	2.18487
1551.057868	1.68067
1551.106387	1.0084
1551.154906	2.18487
1551.203426	1.51261
1551.251947	2.40896
1551.300468	1.56863
1551.348990	2.12885
1551.397513	1.79272
1551.446037	1.96078
1551.494561	2.63305
1551.543087	2.18487
1551.591613	2.85714
1551.640139	3.86555
1551.688667	5.21008
1551.737195	5.77031
1551.785724	6.10644
1551.834254	4.59384
1551.882785	3.7535
1551.931316	3.58543
1551.979848	1.84874
1552.028381	1.73669
1552.076914	2.2409
1552.125449	1.34454
1552.173984	1.45658
1552.222520	2.57703
1552.271056	2.07283
1552.319594	1.40056
1552.368132	2.29692
1552.416671	2.35294
1552.465210	2.46499
1552.513751	2.29692
1552.562292	3.36134
1552.610834	2.96919
1552.659377	3.86555
1552.707920	3.92157
1552.756464	4.48179
1552.805009	4.98599
1552.853555	2.85714
1552.902102	2.35294
1552.950649	1.90476
1552.999197	1.56863
1553.047746	1.34454
1553.096295	2.68908
1553.144846	1.90476
1553.193397	1.40056
1553.241948	1.68067
1553.290501	2.46499
1553.339054	2.18487
1553.387608	1.68067
1553.436163	2.12885
1553.484719	2.2409
1553.533275	1.96078
1553.581832	2.07283
1553.630390	3.36134
1553.678949	3.13725
1553.727508	4.53782
1553.776068	4.31373
1553.824629	3.58543
1553.873191	3.58543
1553.921753	2.18487
1553.970316	1.56863
1554.018880	1.51261
1554.067445	1.45658
1554.116011	1.62465
1554.164577	2.01681
1554.213144	1.84874
1554.261712	1.17647
1554.310280	1.62465
1554.358849	1.68067
1554.407419	2.40896
1554.455990	1.62465
1554.504562	2.68908
1554.553134	1.96078
1554.601707	2.01681
1554.650281	3.7535
1554.698855	5.21008
1554.747431	5.09804
1554.796007	3.2493
1554.844584	2.68908
1554.893161	2.07283
1554.941740	2.07283
1554.990319	1.96078
1555.038898	1.96078
1555.087479	2.07283
1555.136061	1.68067
1555.184643	1.68067
1555.233226	1.28852
1555.281809	1.51261
1555.330394	1.96078
1555.378979	1.79272
1555.427565	2.2409
1555.476152	1.73669
1555.524739	2.40896
1555.573327	2.2409
1555.621916	3.80952
1555.670506	4.36975
1555.719097	4.2577
1555.767688	3.47339
1555.816280	3.13726
1555.864873	2.29692
1555.913466	2.2409
1555.962060	2.12885
1556.010656	2.18487
1556.059251	1.79272
1556.107848	1.90476
1556.156445	1.84874
1556.205043	1.12045
1556.253642	1.51261
1556.302242	1.90476
1556.350842	1.79272
1556.399443	2.52101
1556.448045	2.29692
1556.496648	2.2409
1556.545251	3.36134
1556.593855	2.68908
1556.642460	2.29692
1556.691066	3.47339
1556.739672	2.80112
1556.788280	3.52941
1556.836888	2.85714
1556.885496	2.01681
1556.934106	2.57703
1556.982716	2.57703
1557.031327	1.45658
1557.079939	1.51261
1557.128551	1.40056
1557.177165	1.51261
1557.225779	1.56863
1557.274393	1.96078
1557.323009	1.06443
1557.371625	1.40056
1557.420242	1.90476
1557.468860	2.29692
1557.517479	3.08123
1557.566098	1.79272
1557.614718	3.47339
1557.663339	3.08123
1557.711961	2.80112
1557.760583	3.30532
1557.809206	2.85714
1557.857830	2.68908
1557.906455	2.80112
1557.955080	2.63305
1558.003706	1.79272
1558.052333	1.51261
1558.100961	1.12045
1558.149589	1.40056
1558.198218	2.12885
1558.246848	1.90476
1558.295479	1.68067
1558.344111	1.45658
1558.392743	1.45658
1558.441376	1.68067
1558.490010	2.68908
1558.538644	2.29692
1558.587279	2.35294
1558.635915	2.85714
1558.684552	4.53782
1558.733190	4.48179
1558.781828	4.70588
1558.830467	4.59384
1558.879107	2.7451
1558.927748	2.29692
1558.976389	1.51261
1559.025031	2.29692
1559.073674	1.56863
1559.122317	1.51261
1559.170962	1.17647
1559.219607	1.45658
1559.268253	1.40056
1559.316900	1.73669
1559.365547	1.17647
1559.414195	1.96078
1559.462844	2.18487
1559.511494	2.40896
1559.560144	2.29692
1559.608795	1.73669
1559.657447	2.63305
1559.706100	3.7535
1559.754754	3.92157
1559.803408	2.52101
1559.852063	2.2409
1559.900719	2.57703
1559.949375	2.12885
1559.998032	1.84874
1560.046690	1.17647
1560.095349	1.40056
1560.144009	2.18487
1560.192669	1.06443
1560.241330	1.62465
1560.289992	2.07283
1560.338655	1.90476
1560.387318	2.29692
1560.435982	1.68067
1560.484647	2.07283
1560.533313	2.18487
1560.581979	1.90476
1560.630646	2.52101
1560.679314	3.08123
1560.727983	3.2493
1560.776652	3.92157
1560.825322	2.57703
1560.873993	1.56863
1560.922665	1.28852
1560.971337	1.62465
1561.020011	1.68067
1561.068685	1.34454
1561.117359	1.45658
1561.166035	2.12885
1561.214711	1.12045
1561.263388	1.40056
1561.312066	1.23249
1561.360744	2.85714
1561.409424	1.90476
1561.458104	1.73669
1561.506784	1.79272
1561.555466	1.84874
1561.604148	2.52101
1561.652831	3.47339
1561.701515	3.30532
1561.750200	4.14566
1561.798885	3.36134
1561.847572	2.63305
1561.896258	2.52101
1561.944946	2.18487
1561.993634	1.84874
1562.042323	1.79272
1562.091013	1.73669
1562.139704	1.79272
1562.188396	1.56863
1562.237088	1.68067
1562.285781	1.79272
1562.334474	1.84874
1562.383169	1.56863
1562.431864	1.84874
1562.480560	1.62465
1562.529257	2.40896
1562.577954	2.18487
1562.626652	2.52101
1562.675351	2.91317
1562.724051	4.98599
1562.772752	3.2493
1562.821453	2.96919
1562.870155	1.73669
1562.918858	2.07283
1562.967562	1.68067
1563.016266	1.73669
1563.064971	1.17647
1563.113677	1.73669
1563.162383	1.62465
1563.211091	1.84874
1563.259799	1.56863
1563.308508	1.12045
1563.357217	1.5126
1563.405928	2.12885
1563.454639	2.57703
1563.503351	2.68908
1563.552064	3.64146
1563.600777	3.52941
1563.649491	6.94678
1563.698206	11.4846
1563.746922	11.7087
1563.795638	9.52381
1563.844356	5.71429
1563.893073	3.92157
1563.941792	2.85714
1563.990512	1.73669
1564.039232	2.35294
1564.087953	1.79272
1564.136675	1.5126
1564.185397	1.17647
1564.234121	0.784314
1564.282845	1.45658
1564.331570	1.56863
1564.380295	2.07283
1564.429021	1.34454
1564.477749	2.68908
1564.526477	3.08123
1564.575205	3.7535
1564.623934	4.53782
1564.672665	7.22689
1564.721396	11.9328
1564.770127	12.0448
1564.818860	8.68347
1564.867593	5.65826
1564.916327	4.08964
1564.965061	3.13725
1565.013797	1.5126
1565.062533	1.62465
1565.111270	2.07283
1565.160008	1.51261
1565.208746	1.06443
1565.257485	2.40896
1565.306225	1.45658
1565.354966	1.51261
1565.403708	1.40056
1565.452450	2.68908
1565.501193	2.46499
1565.549937	3.86555
1565.598681	5.65826
1565.647426	9.35574
1565.696173	15.2941
1565.744919	18.5434
1565.793667	17.0868
1565.842415	12.1569
1565.891165	8.40336
1565.939914	4.87395
1565.988665	2.2409
1566.037416	1.56863
1566.086168	1.68067
1566.134921	1.73669
1566.183675	1.84874
1566.232429	1.0084
1566.281185	1.90476
1566.329941	2.01681
1566.378697	2.01681
1566.427455	2.01681
1566.476213	2.68908
1566.524972	3.86555
1566.573732	5.04202
1566.622492	8.23529
1566.671253	9.07563
1566.720015	16.1345
1566.768778	17.479
1566.817541	15.5182
1566.866306	9.85994
1566.915071	5.65826
1566.963837	4.70588
1567.012603	1.51261
1567.061371	1.45658
1567.110139	1.68067
1567.158907	1.90476
1567.207677	1.84874
1567.256447	2.01681
1567.305218	1.79272
1567.353990	2.35294
1567.402763	2.40896
1567.451536	2.63305
1567.500310	3.19328
1567.549085	3.19328
1567.597861	4.53782
1567.646638	5.37815
1567.695415	8.7395
1567.744193	10.4202
1567.792971	12.3249
1567.841751	6.61064
1567.890531	5.15406
1567.939312	3.02521
1567.988094	2.46499
1568.036876	1.96078
1568.085659	1.40056
1568.134443	1.23249
1568.183228	2.07283
1568.232014	1.73669
1568.280800	1.90476
1568.329587	1.06443
1568.378375	2.52101
1568.427163	1.45658
1568.475953	2.29692
1568.524743	2.40896
1568.573534	3.13725
1568.622325	3.19328
1568.671118	4.03361
1568.719911	4.36975
1568.768704	6.33053
1568.817499	5.26611
1568.866295	3.64146
1568.915091	2.91317
1568.963888	1.84874
1569.012685	2.12885
1569.061484	1.34454
1569.110283	2.07283
1569.159083	1.96078
1569.207883	0.840336
1569.256685	1.68067
1569.305487	1.06443
1569.354290	1.40056
1569.403094	1.56863
1569.451898	1.51261
1569.500704	2.29692
1569.549510	2.07283
1569.598317	2.52101
1569.647124	2.2409
1569.695932	3.41737
1569.744741	2.57703
1569.793551	3.19328
1569.842362	2.7451
1569.891173	2.07283
1569.939985	1.45658
1569.988798	1.79272
1570.037611	0.952381
1570.086426	1.96078
1570.135241	1.79272
1570.184057	1.28852
1570.232874	1.79272
1570.281691	1.34454
1570.330509	1.23249
1570.379328	1.45658
1570.428148	1.68067
1570.476968	1.68067
1570.525789	1.45658
1570.574611	1.12045
1570.623434	1.51261
1570.672257	2.29692
1570.721082	2.57703
1570.769907	1.68067
1570.818732	1.0084
1570.867559	1.68067
1570.916386	1.73669
1570.965214	1.73669
1571.014043	1.62465
1571.062872	2.2409
1571.111703	1.5126
1571.160534	1.0084
1571.209366	1.17647
1571.258198	1.40056
1571.307032	1.56863
1571.355866	1.45658
1571.404700	1.40056
1571.453536	1.40056
1571.502372	1.96078
1571.551210	1.96078
1571.600048	2.18487
1571.648886	2.29692
1571.697725	3.02521
1571.746566	2.07283
1571.795406	2.40896
1571.844248	1.62465
1571.893091	2.2409
1571.941934	1.96078
1571.990778	1.12045
1572.039623	1.34454
1572.088468	1.28852
1572.137314	1.23249
1572.186161	1.34454
1572.235009	0.840336
1572.283858	1.34454
1572.332707	1.62465
1572.381557	1.79272
1572.430407	0.784314
1572.479259	1.84874
1572.528111	1.84874
1572.576964	2.12885
1572.625818	2.46499
1572.674673	1.56863
1572.723528	1.79272
1572.772384	1.40056
1572.821241	2.12885
1572.870099	1.45658
1572.918957	2.07283
1572.967816	1.90476
1573.016676	1.0084
1573.065537	1.06443
1573.114398	0.896359
1573.163260	0.504202
1573.212123	1.56863
1573.260987	1.79272
1573.309851	1.79272
1573.358717	1.45658
1573.407583	1.28852
1573.456449	1.79272
1573.505317	1.62465
1573.554185	2.57703
1573.603054	1.79272
1573.651924	2.63305
1573.700794	2.2409
1573.749666	2.12885
1573.798538	1.68067
1573.847410	1.12045
1573.896284	1.51261
1573.945158	1.68067
1573.994033	2.52101
1574.042909	1.28852
1574.091786	0.952381
1574.140663	0.840336
1574.189541	1.28852
1574.238420	1.17647
1574.287300	1.23249
1574.336180	1.68067
1574.385061	2.63305
1574.433943	1.56863
1574.482826	0.840336
1574.531709	2.12885
1574.580593	2.01681
1574.629478	2.80112
1574.678364	2.96919
1574.727250	4.48179
1574.776138	4.92997
1574.825025	3.80952
1574.873914	2.40896
1574.922804	1.34454
1574.971694	2.63305
1575.020585	1.68067
1575.069477	1.28852
1575.118369	0.840336
1575.167263	2.18487
1575.216157	1.12045
1575.265051	1.06443
1575.313947	1.79272
1575.362843	1.45658
1575.411740	2.01681
1575.460638	1.90476
1575.509537	1.84874
1575.558436	1.73669
1575.607336	2.35294
1575.656237	3.36134
1575.705139	4.48179
1575.754041	4.42577
1575.802944	3.30532
1575.851848	3.69748
1575.900753	2.85714
1575.949658	1.28852
1575.998564	1.90476
1576.047471	1.45658
1576.096379	1.17647
1576.145287	1.62465
1576.194197	1.45658
1576.243107	1.28852
1576.292017	2.29692
1576.340929	2.96919
1576.389841	2.2409
1576.438754	1.62465
1576.487668	2.46499
1576.536582	2.01681
1576.585498	2.46499
1576.634414	3.52941
1576.683331	2.96919
1576.732248	4.64986
1576.781166	6.61064
1576.830085	4.2577
1576.879005	3.7535
1576.927926	2.18487
1576.976847	2.29692
1577.025769	2.18487
1577.074692	1.73669
1577.123616	1.90476
1577.172540	1.62465
1577.221466	1.68067
1577.270391	1.68067
1577.319318	1.84874
1577.368245	1.40056
1577.417174	1.68067
1577.466103	1.73669
1577.515032	2.07283
1577.563963	3.02521
1577.612894	2.29692
1577.661826	3.58543
1577.710759	4.70588
1577.759692	6.16247
1577.808626	6.38655
1577.857562	4.14566
1577.906497	2.07283
1577.955434	2.68908
1578.004371	2.29692
1578.053309	1.51261
1578.102248	1.90476
1578.151188	1.62465
1578.200128	1.68067
1578.249069	1.56863
1578.298011	1.23249
1578.346953	2.07283
1578.395897	2.2409
1578.444841	1.73669
1578.493786	2.18487
1578.542731	2.52101
1578.591678	2.68908
1578.640625	4.64986
1578.689573	4.64986
1578.738522	5.15406
1578.787471	6.05042
1578.836421	5.65826
1578.885372	4.08964
1578.934324	3.30532
1578.983276	2.68908
1579.032229	2.07283
1579.081184	2.07283
1579.130138	3.2493
1579.179094	2.35294
1579.228050	2.7451
1579.277007	1.90476
1579.325965	2.85714
1579.374923	3.64146
1579.423883	9.01961
1579.472843	13.9496
1579.521803	34.958
1579.570765	63.0252
1579.619727	130.028
1579.668690	264.706
1579.717654	568.571
1579.766619	863.529
1579.815584	780.168
1579.864550	442.017
1579.913517	237.759
1579.962485	128.515
1580.011453	63.3053
1580.060423	26.2745
1580.109392	13.6695
1580.158363	8.45938
1580.207335	5.4902
1580.256307	4.31373
1580.305280	3.97759
1580.354253	3.64146
1580.403228	5.60224
1580.452203	9.46779
1580.501179	16.4706
1580.550156	32.2689
1580.599133	65.8263
1580.648112	126.555
1580.697091	296.359
1580.746070	560.952
1580.795051	647.395
1580.844032	457.031
1580.893014	240.56
1580.941997	126.611
1580.990981	66.8347
1581.039965	31.5406
1581.088950	15.1821
1581.137936	7.17087
1581.186923	6.83473
1581.235910	4.70588
1581.284898	4.92997
1581.333887	2.96919
1581.382877	4.36975
1581.431867	4.36975
1581.480858	6.05042
1581.529850	10.4762
1581.578843	20.3922
1581.627836	40.2241
1581.676831	91.2045
1581.725825	173.557
1581.774821	272.101
1581.823818	233.557
1581.872815	137.871
1581.921813	69.0196
1581.970812	41.4006
1582.019811	20.3922
1582.068812	9.18768
1582.117813	3.97759
1582.166814	3.36134
1582.215817	2.52101
1582.264820	3.47339
1582.313824	2.29692
1582.362829	3.41737
1582.411835	3.02521
1582.460841	3.13725
1582.509848	4.70588
1582.558856	6.66667
1582.607865	12.381
1582.656874	20.6162
1582.705884	40
1582.754895	67.7871
1582.803907	75.9664
1582.852919	53.8375
1582.901932	26.1064
1582.950946	15.2941
1582.999961	10.4202
1583.048976	4.53782
1583.097993	2.85714
1583.147010	1.5126
1583.196027	1.73669
1583.245046	1.96078
1583.294065	1.90476
1583.343085	2.57703
1583.392106	2.07283
1583.441127	1.96078
1583.490150	2.63305
1583.539173	3.2493
1583.588196	3.36134
1583.637221	4.98599
1583.686246	9.01961
1583.735272	15.2381
1583.784299	18.8235
1583.833327	16.8067
1583.882355	10.1401
1583.931384	6.77871
1583.980414	4.03361
1584.029445	3.08123
1584.078476	2.18487
1584.127508	2.35294
1584.176541	2.18487
1584.225575	2.2409
1584.274609	1.96078
1584.323644	1.06443
1584.372680	1.56863
1584.421717	1.34454
1584.470755	1.79272
1584.519793	1.51261
1584.568832	2.29692
1584.617871	3.30532
1584.666912	3.97759
1584.715953	4.92997
1584.764995	6.55462
1584.814038	6.16247
1584.863081	4.14566
1584.912126	2.80112
1584.961171	2.29692
1585.010217	2.29692
1585.059263	2.29692
1585.108311	1.84874
1585.157359	1.73669
1585.206407	1.62465
1585.255457	1.23249
1585.304507	1.96078
1585.353559	1.34454
1585.402610	1.73669
1585.451663	2.12885
1585.500716	2.80112
1585.549771	1.96078
1585.598825	2.80112
1585.647881	2.46499
1585.696938	2.63305
1585.745995	3.64146
1585.795053	4.03361
1585.844112	2.40896
1585.893171	2.68908
1585.942231	2.12885
1585.991292	1.40056
1586.040354	1.45658
1586.089416	1.84874
1586.138480	1.45658
1586.187544	1.84874
1586.236608	1.68067
1586.285674	2.18487
1586.334740	1.17647
1586.383807	1.0084
1586.432875	1.56863
1586.481944	2.18487
1586.531013	1.45658
1586.580083	1.84874
1586.629154	2.57703
1586.678225	2.07283
1586.727298	2.85714
1586.776371	2.68908
1586.825445	1.84874
1586.874519	1.12045
1586.923595	1.96078
1586.972671	1.90476
1587.021748	1.73669
1587.070826	1.56863
1587.119904	1.68067
1587.168983	1.40056
1587.218063	1.79272
1587.267144	2.12885
1587.316225	2.12885
1587.365308	2.01681
1587.414391	1.17647
1587.463474	1.56863
1587.512559	1.23249
1587.561644	1.34454
1587.610730	1.96078
1587.659817	1.96078
1587.708904	1.73669
1587.757993	2.7451
1587.807082	1.73669
1587.856172	1.96078
1587.905262	1.34454
1587.954354	1.34454
1588.003446	1.68067
1588.052539	0.840336
1588.101632	1.06443
1588.150726	1.73669
1588.199822	2.01681
1588.248918	1.51261
1588.298014	1.28852
1588.347111	1.68067
1588.396210	1.62465
1588.445309	1.79272
1588.494408	2.35294
1588.543509	2.18487
1588.592610	2.18487
1588.641712	3.58543
1588.690815	4.14566
1588.739918	4.36975
1588.789022	5.37815
1588.838127	4.20168
1588.887233	2.18487
1588.936340	2.07283
1588.985447	1.40056
1589.034555	2.01681
1589.083664	1.56863
1589.132773	1.51261
1589.181884	1.68067
1589.230995	1.90476
1589.280106	1.51261
1589.329219	1.34454
1589.378332	1.79272
1589.427447	2.29692
1589.476561	1.96078
1589.525677	2.01681
1589.574793	2.57703
1589.623910	2.68908
1589.673028	2.52101
1589.722147	2.7451
1589.771266	3.7535
1589.820387	3.30532
1589.869508	2.80112
1589.918629	1.45658
1589.967752	1.56863
1590.016875	2.2409
1590.065999	1.28852
1590.115124	1.34454
1590.164249	1.79272
1590.213375	1.73669
1590.262502	1.96078
1590.311630	2.52101
1590.360758	1.96078
1590.409888	1.28852
1590.459018	3.36134
1590.508149	3.92157
1590.557280	5.32213
1590.606413	9.13165
1590.655546	14.902
1590.704679	28.4594
1590.753814	51.1485
1590.802949	58.6555
1590.852085	45.1541
1590.901222	23.8655
1590.950360	12.7731
1590.999498	7.95518
1591.048637	4.53782
1591.097777	2.57703
1591.146918	1.96078
1591.196059	1.56863
1591.245202	2.63305
1591.294345	1.40056
1591.343488	1.62465
1591.392633	1.73669
1591.441778	2.85714
1591.490924	2.68908
1591.540071	3.02521
1591.589218	6.33053
1591.638366	9.69188
1591.687515	16.8067
1591.736665	31.1485
1591.785816	46.2745
1591.834967	39.944
1591.884119	25.4342
1591.933272	13.2773
1591.982425	8.51541
1592.031580	4.42577
1592.080735	3.36134
1592.129891	2.57703
1592.179047	1.84874
1592.228204	1.90476
1592.277363	2.12885
1592.326521	1.79272
1592.375681	1.40056
1592.424841	1.17647
1592.474003	2.07283
1592.523164	2.80112
1592.572327	3.64146
1592.621491	5.37815
1592.670655	7.45098
1592.719820	12.3249
1592.768985	22.409
1592.818152	21.1204
1592.867319	12.1008
1592.916487	8.06723
1592.965656	4.70588
1593.014825	2.80112
1593.063996	1.56863
1593.113167	2.07283
1593.162338	1.40056
1593.211511	1.90476
1593.260684	1.23249
1593.309858	1.12045
1593.359033	1.84874
1593.408209	2.18487
1593.457385	3.08123
1593.506562	3.52941
1593.555740	4.87395
1593.604918	7.05882
1593.654098	10.4762
1593.703278	16.7507
1593.752459	27.0588
1593.801640	25.5462
1593.850823	15.9104
1593.900006	9.18768
1593.949190	4.70588
1593.998374	2.80112
1594.047560	3.36134
1594.096746	2.29692
1594.145933	2.7451
1594.195121	1.96078
1594.244309	2.07283
1594.293499	2.18487
1594.342688	2.63305
1594.391879	2.68908
1594.441071	2.29692
1594.490263	2.7451
1594.539456	3.64146
1594.588650	3.86555
1594.637844	7.73109
1594.687040	10.7003
1594.736236	14.8459
1594.785432	17.2549
1594.834630	12.3249
1594.883828	6.66667
1594.933027	5.37815
1594.982227	3.36134
1595.031428	3.2493
1595.080629	2.2409
1595.129831	2.07283
1595.179034	2.12885
1595.228238	1.56863
1595.277442	1.73669
1595.326648	1.79272
1595.375853	2.7451
1595.425060	4.48179
1595.474268	3.7535
1595.523476	7.11485
1595.572685	9.46779
1595.621894	19.6639
1595.671105	36.1345
1595.720316	60.6163
1595.769528	62.8011
1595.818741	46.2185
1595.867954	24.8739
1595.917168	15.5182
1595.966384	9.69188
1596.015599	4.64986
1596.064816	2.91317
1596.114033	1.96078
1596.163251	2.29692
1596.212470	2.57703
1596.261690	2.35294
[truncated: 89,362 more rows]
