# Supplementary material for: Glyco-engineered MDCK cells display preferred receptors of H3N2 influenza absent in eggs used for vaccines
Source: Nat Commun. 2023 Oct 4;14:6178. doi: 10.1038/s41467-023-41908-0 (PMC10551000; doi:10.1038/s41467-023-41908-0)
Supplement: Supplementary file 6 — Source Data [file 41467_2023_41908_MOESM6_ESM.zip › Source Data/Source Data - text files/SFig-3a MDCK N-Glycans.txt]

1499.357106	1.17647
1499.404807	1.12045
1499.452509	1.84874
1499.500212	1.45658
1499.547916	1.12045
1499.595620	1.40056
1499.643325	2.68908
1499.691031	4.70588
1499.738738	4.7619
1499.786445	3.47339
1499.834153	2.80112
1499.881862	1.56863
1499.929572	1.34454
1499.977282	1.5126
1500.024994	1.56863
1500.072705	0.784314
1500.120418	1.34454
1500.168132	0.896359
1500.215846	1.68067
1500.263561	1.40056
1500.311277	1.12045
1500.358993	1.34454
1500.406710	1.45658
1500.454428	1.23249
1500.502147	1.90476
1500.549867	1.79272
1500.597587	1.90476
1500.645308	4.08964
1500.693030	4.81793
1500.740753	4.48179
1500.788476	2.40896
1500.836200	2.46499
1500.883925	2.07283
1500.931651	1.62465
1500.979377	1.23249
1501.027104	0.896359
1501.074832	1.28852
1501.122561	1.40056
1501.170290	0.616247
1501.218020	1.23249
1501.265751	0.672269
1501.313483	1.28852
1501.361215	1.40056
1501.408948	0.784314
1501.456682	1.90476
1501.504417	0.952381
1501.552153	1.0084
1501.599889	2.29692
1501.647626	2.07283
1501.695364	4.36975
1501.743102	2.7451
1501.790841	1.90476
1501.838581	1.51261
1501.886322	1.28852
1501.934064	1.06443
1501.981806	0.896359
1502.029549	1.56863
1502.077293	1.0084
1502.125038	0.280112
1502.172783	1.0084
1502.220529	1.28852
1502.268276	0.896359
1502.316024	1.23249
1502.363772	1.17647
1502.411521	1.12045
1502.459271	1.40056
1502.507022	1.45658
1502.554773	1.73669
1502.602525	1.68067
1502.650278	3.2493
1502.698032	4.59384
1502.745786	3.08123
1502.793542	2.91317
1502.841297	1.73669
1502.889054	1.45658
1502.936812	1.0084
1502.984570	1.45658
1503.032329	1.34454
1503.080089	0.840336
1503.127849	0.784314
1503.175611	1.17647
1503.223373	1.0084
1503.271135	1.0084
1503.318899	1.06443
1503.366663	0.784314
1503.414428	1.40056
1503.462194	1.12045
1503.509961	0.952381
1503.557728	1.12045
1503.605496	1.79272
1503.653265	4.08964
1503.701035	5.09804
1503.748805	4.2577
1503.796576	3.97759
1503.844348	1.23249
1503.892121	1.28852
1503.939894	2.35294
1503.987668	1.73669
1504.035443	1.12045
1504.083219	0.728291
1504.130996	0.952381
1504.178773	1.12045
1504.226551	1.28852
1504.274329	0.952381
1504.322109	1.12045
1504.369889	1.0084
1504.417670	1.34454
1504.465452	0.672269
1504.513235	1.45658
1504.561018	1.73669
1504.608802	1.68067
1504.656587	3.08123
1504.704372	3.86555
1504.752159	4.48179
1504.799946	3.69748
1504.847733	1.90476
1504.895522	1.45658
1504.943311	1.17647
1504.991102	1.23249
1505.038892	1.40056
1505.086684	1.45658
1505.134476	1.0084
1505.182270	1.90476
1505.230064	1.62465
1505.277858	1.23249
1505.325654	1.28852
1505.373450	1.34454
1505.421247	1.28852
1505.469044	1.17647
1505.516843	1.96078
1505.564642	1.45658
1505.612442	2.68908
1505.660243	2.68908
1505.708044	5.37815
1505.755847	3.7535
1505.803650	2.85714
1505.851453	2.07283
1505.899258	1.56863
1505.947063	0.952381
1505.994869	0.952381
1506.042676	0.896359
1506.090484	0.896359
1506.138292	0.840336
1506.186101	0.840336
1506.233911	0.448179
1506.281722	1.06443
1506.329533	1.23249
1506.377345	1.23249
1506.425158	1.56863
1506.472972	1.0084
1506.520786	1.51261
1506.568601	2.52101
1506.616417	3.7535
1506.664234	6.27451
1506.712051	8.7395
1506.759869	7.0028
1506.807688	5.82633
1506.855508	2.46499
1506.903329	2.52101
1506.951150	1.90476
1506.998972	1.28852
1507.046794	1.40056
1507.094618	1.06443
1507.142442	1.17647
1507.190267	1.23249
1507.238093	1.0084
1507.285920	1.06443
1507.333747	0.896359
1507.381575	1.0084
1507.429404	2.35294
1507.477233	1.45658
1507.525064	1.23249
1507.572895	3.02521
1507.620727	3.69748
1507.668559	4.64986
1507.716393	4.7619
1507.764227	6.27451
1507.812062	4.64986
1507.859897	3.36134
1507.907734	1.68067
1507.955571	1.40056
1508.003409	0.952381
1508.051247	1.23249
1508.099087	1.23249
1508.146927	1.40056
1508.194768	0.896359
1508.242610	1.06443
1508.290452	0.616247
1508.338296	0.896359
1508.386139	1.40056
1508.433984	1.34454
1508.481830	1.06443
1508.529676	1.56863
1508.577523	1.62465
1508.625371	2.80112
1508.673219	3.2493
1508.721069	5.26611
1508.768919	4.53782
1508.816770	2.52101
1508.864621	1.62465
1508.912474	1.84874
1508.960327	1.0084
1509.008180	1.12045
1509.056035	1.23249
1509.103890	1.45658
1509.151747	1.17647
1509.199604	0.392157
1509.247461	1.12045
1509.295320	1.17647
1509.343179	0.616247
1509.391039	0.672269
1509.438899	0.840336
1509.486761	1.17647
1509.534623	1.0084
1509.582486	1.45658
1509.630350	1.62465
1509.678214	3.2493
1509.726079	2.96919
1509.773945	3.36134
1509.821812	2.18487
1509.869680	1.06443
1509.917548	1.23249
1509.965417	0.896359
1510.013287	0.560224
1510.061157	0.952381
1510.109029	0.672269
1510.156901	0.840336
1510.204774	0.896359
1510.252647	1.0084
1510.300521	0.896359
1510.348397	0.392157
1510.396272	1.17647
1510.444149	1.23249
1510.492026	0.952381
1510.539905	1.51261
1510.587784	1.56863
1510.635663	1.56863
1510.683544	2.63305
1510.731425	2.40896
1510.779307	2.40896
1510.827189	1.73669
1510.875073	1.84874
1510.922957	0.952381
1510.970842	1.06443
1511.018728	1.51261
1511.066614	0.672269
1511.114501	0.672269
1511.162390	0.840336
1511.210278	0.784314
1511.258168	0.784314
1511.306058	1.06443
1511.353949	1.12045
1511.401841	0.728291
1511.449733	0.896359
1511.497627	1.17647
1511.545521	1.34454
1511.593416	1.79272
1511.641311	3.36134
1511.689208	4.7619
1511.737105	4.81793
1511.785003	3.41737
1511.832901	2.96919
1511.880801	2.01681
1511.928701	1.12045
1511.976602	0.280112
1512.024503	1.28852
1512.072406	0.672269
1512.120309	1.06443
1512.168213	1.28852
1512.216118	0.952381
1512.264023	1.0084
1512.311929	1.40056
1512.359836	1.17647
1512.407744	1.34454
1512.455652	1.51261
1512.503562	1.45658
1512.551472	1.17647
1512.599383	2.46499
1512.647294	2.12885
1512.695206	3.08123
1512.743119	4.48179
1512.791033	2.01681
1512.838948	1.62465
1512.886863	1.90476
1512.934779	1.06443
1512.982696	0.896359
1513.030614	1.40056
1513.078532	1.90476
1513.126451	1.40056
1513.174371	1.0084
1513.222292	0.392157
1513.270213	0.728291
1513.318135	0.840336
1513.366058	1.06443
1513.413982	1.28852
1513.461906	1.06443
1513.509831	1.40056
1513.557757	1.62465
1513.605684	2.29692
1513.653611	2.91317
1513.701540	3.86555
1513.749469	3.7535
1513.797398	1.84874
1513.845329	2.29692
1513.893260	1.17647
1513.941192	0.616247
1513.989125	0.840336
1514.037058	1.23249
1514.084993	1.06443
1514.132928	1.06443
1514.180864	1.40056
1514.228800	0.896359
1514.276738	0.784314
1514.324676	0.784314
1514.372614	1.12045
1514.420554	0.896359
1514.468494	1.0084
1514.516436	1.79272
1514.564377	1.12045
1514.612320	2.01681
1514.660263	2.96919
1514.708208	3.2493
1514.756153	3.36134
1514.804098	2.07283
1514.852045	1.51261
1514.899992	1.12045
1514.947940	0.896359
1514.995889	0.952381
1515.043838	0.784314
1515.091788	0.896359
1515.139739	1.40056
1515.187691	0.952381
1515.235643	1.0084
1515.283597	0.840336
1515.331551	1.40056
1515.379506	1.79272
1515.427461	1.40056
1515.475417	1.28852
1515.523374	1.12045
1515.571332	1.96078
1515.619291	2.35294
1515.667250	3.7535
1515.715210	4.14566
1515.763171	3.80952
1515.811133	2.63305
1515.859095	1.62465
1515.907058	1.0084
1515.955022	1.06443
1516.002987	1.28852
1516.050952	1.12045
1516.098918	1.06443
1516.146885	0.952381
1516.194853	1.0084
1516.242821	1.06443
1516.290791	1.0084
1516.338761	0.896359
1516.386731	0.728291
1516.434703	1.45658
1516.482675	1.56863
1516.530648	1.23249
1516.578622	1.79272
1516.626596	2.7451
1516.674571	4.14566
1516.722548	3.13725
1516.770524	3.02521
1516.818502	1.79272
1516.866480	1.73669
1516.914459	1.28852
1516.962439	1.0084
1517.010420	0.896359
1517.058401	1.28852
1517.106383	1.17647
1517.154366	0.784314
1517.202350	1.34454
1517.250334	1.51261
1517.298319	1.56863
1517.346305	1.0084
1517.394292	1.34454
1517.442279	1.06443
1517.490267	1.34454
1517.538256	2.01681
1517.586246	2.91317
1517.634236	4.59384
1517.682227	7.84314
1517.730219	8.7395
1517.778212	8.0112
1517.826206	4.81793
1517.874200	2.07283
1517.922195	1.96078
1517.970191	1.06443
1518.018187	1.56863
1518.066184	1.90476
1518.114182	1.06443
1518.162181	1.12045
1518.210181	0.504202
1518.258181	0.840336
1518.306182	0.448179
1518.354184	1.12045
1518.402187	1.12045
1518.450190	1.5126
1518.498194	1.12045
1518.546199	1.62465
1518.594205	2.07283
1518.642211	3.36134
1518.690218	7.11485
1518.738226	8.17927
1518.786235	4.42577
1518.834244	3.08123
1518.882254	1.45658
1518.930265	1.73669
1518.978277	0.896359
1519.026289	0.952381
1519.074302	0.784314
1519.122316	1.0084
1519.170331	0.840336
1519.218347	0.616247
1519.266363	1.0084
1519.314380	0.392157
1519.362398	1.17647
1519.410416	0.896359
1519.458435	0.784314
1519.506456	0.896359
1519.554476	1.12045
1519.602498	2.01681
1519.650520	2.85714
1519.698543	5.71429
1519.746567	6.55462
1519.794592	4.92997
1519.842617	2.35294
1519.890643	2.46499
1519.938670	2.29692
1519.986698	1.34454
1520.034726	1.28852
1520.082755	1.23249
1520.130785	1.56863
1520.178816	1.17647
1520.226847	1.06443
1520.274879	0.560224
1520.322912	0.896359
1520.370946	1.0084
1520.418980	1.12045
1520.467016	1.06443
1520.515052	1.0084
1520.563088	1.28852
1520.611126	1.45658
1520.659164	2.52101
1520.707203	4.03361
1520.755243	3.7535
1520.803283	3.69748
1520.851325	1.96078
1520.899367	1.40056
1520.947410	1.23249
1520.995453	0.392157
1521.043497	1.17647
1521.091543	0.840336
1521.139588	0.672269
1521.187635	1.12045
1521.235682	1.28852
1521.283730	1.0084
1521.331779	0.896359
1521.379829	0.840336
1521.427879	0.896359
1521.475931	0.672269
1521.523982	0.896359
1521.572035	1.73669
1521.620089	2.01681
1521.668143	2.07283
1521.716198	3.64146
1521.764253	2.57703
1521.812310	2.46499
1521.860367	1.40056
1521.908425	1.34454
1521.956484	1.28852
1522.004543	1.06443
1522.052604	1.34454
1522.100665	0.448179
1522.148726	0.952381
1522.196789	1.45658
1522.244852	1.23249
1522.292916	0.448179
1522.340981	0.672269
1522.389047	2.18487
1522.437113	1.06443
1522.485180	1.12045
1522.533248	1.62465
1522.581316	2.01681
1522.629386	2.91317
1522.677456	4.59384
1522.725527	4.31373
1522.773598	3.52941
1522.821671	2.2409
1522.869744	1.84874
1522.917818	0.896359
1522.965893	1.23249
1523.013968	0.952381
1523.062044	1.0084
1523.110121	0.728291
1523.158199	0.840336
1523.206277	0.616247
1523.254357	0.560224
1523.302437	0.616247
1523.350517	1.23249
1523.398599	1.17647
1523.446681	1.34454
1523.494764	1.12045
1523.542848	1.62465
1523.590932	2.46499
1523.639018	2.68908
1523.687104	3.58543
1523.735191	3.69748
1523.783278	2.80112
1523.831367	2.40896
1523.879456	1.51261
1523.927545	0.784314
1523.975636	1.45658
1524.023727	1.51261
1524.071820	0.728291
1524.119912	1.06443
1524.168006	1.45658
1524.216100	1.34454
1524.264196	1.0084
1524.312292	0.840336
1524.360388	1.45658
1524.408486	1.40056
1524.456584	1.23249
1524.504683	1.23249
1524.552783	1.73669
1524.600883	3.02521
1524.648984	5.09804
1524.697086	7.28291
1524.745189	7.39496
1524.793293	4.2577
1524.841397	2.85714
1524.889502	2.29692
1524.937608	1.68067
1524.985714	1.0084
1525.033821	1.23249
1525.081930	0.672269
1525.130038	1.23249
1525.178148	0.840336
1525.226258	1.45658
1525.274369	0.952381
1525.322481	1.17647
1525.370594	0.896359
1525.418707	1.23249
1525.466821	1.62465
1525.514936	2.57703
1525.563052	3.08123
1525.611168	4.14566
1525.659285	6.4986
1525.707403	11.6527
1525.755522	14.2297
1525.803642	8.45938
1525.851762	6.4986
1525.899883	3.19328
1525.948004	1.68067
1525.996127	1.68067
1526.044250	1.62465
1526.092374	1.23249
1526.140499	0.896359
1526.188624	0.784314
1526.236751	0.616247
1526.284878	1.17647
1526.333006	1.17647
1526.381134	0.616247
1526.429263	1.62465
1526.477393	1.40056
1526.525524	2.01681
1526.573656	2.80112
1526.621788	4.48179
1526.669921	6.38655
1526.718055	9.69188
1526.766190	10.4762
1526.814325	6.10644
1526.862461	3.97759
1526.910598	1.96078
1526.958736	1.17647
1527.006874	0.896359
1527.055013	0.672269
1527.103153	0.840336
1527.151294	0.840336
1527.199436	1.12045
1527.247578	1.0084
1527.295721	1.0084
1527.343864	1.56863
1527.392009	0.896359
1527.440154	1.06443
1527.488300	1.56863
1527.536447	1.90476
1527.584594	1.90476
1527.632743	2.46499
1527.680892	4.76191
1527.729042	5.09804
1527.777192	5.15406
1527.825343	3.36134
1527.873496	1.28852
1527.921648	2.01681
1527.969802	1.12045
1528.017956	1.45658
1528.066111	0.952381
1528.114267	1.12045
1528.162424	1.06443
1528.210581	0.840336
1528.258739	1.12045
1528.306898	0.896359
1528.355058	1.12045
1528.403218	0.896359
1528.451380	0.952381
1528.499542	0.896359
1528.547704	1.17647
1528.595868	1.84874
1528.644032	2.40896
1528.692197	3.19328
1528.740363	4.53782
1528.788529	4.70588
1528.836696	2.01681
1528.884864	1.51261
1528.933033	1.12045
1528.981203	0.784314
1529.029373	0.784314
1529.077544	1.34454
1529.125716	1.17647
1529.173888	0.952381
1529.222062	0.896359
1529.270236	1.23249
1529.318411	0.784314
1529.366586	1.17647
1529.414763	0.672269
1529.462940	1.17647
1529.511118	1.28852
1529.559296	1.06443
1529.607476	1.0084
1529.655656	1.34454
1529.703837	2.52101
1529.752018	2.63305
1529.800201	2.57703
1529.848384	1.40056
1529.896568	1.62465
1529.944753	1.28852
1529.992938	0.504202
1530.041124	0.672269
1530.089311	0.728291
1530.137499	0.504202
1530.185688	0.560224
1530.233877	0.784314
1530.282067	0.896359
1530.330258	1.51261
1530.378449	0.784314
1530.426641	0.504202
1530.474834	1.06443
1530.523028	1.51261
1530.571223	1.5126
1530.619418	1.51261
1530.667614	1.90476
1530.715811	1.34454
1530.764009	2.12885
1530.812207	1.51261
1530.860406	1.56863
1530.908606	0.728291
1530.956807	1.28852
1531.005008	1.17647
1531.053210	0.952381
1531.101413	1.28852
1531.149617	1.34454
1531.197821	0.952381
1531.246026	0.952381
1531.294232	1.28852
1531.342439	1.0084
1531.390647	1.28852
1531.438855	0.448179
1531.487064	1.23249
1531.535274	1.0084
1531.583484	2.12885
1531.631695	1.62465
1531.679907	2.46499
1531.728120	3.30532
1531.776334	2.46499
1531.824548	2.2409
1531.872763	1.51261
1531.920979	0.952381
1531.969195	0.896359
1532.017413	1.23249
1532.065631	1.34454
1532.113850	0.504202
1532.162069	1.12045
1532.210290	1.34454
1532.258511	1.06443
1532.306733	1.34454
1532.354955	1.28852
1532.403179	0.952381
1532.451403	0.728291
1532.499628	0.952381
1532.547853	2.35294
1532.596080	1.28852
1532.644307	2.35294
1532.692535	4.53782
1532.740764	5.32213
1532.788993	3.69748
1532.837223	2.52101
1532.885454	2.07283
1532.933686	1.73669
1532.981919	1.23249
1533.030152	1.40056
1533.078386	0.784314
1533.126621	1.12045
1533.174856	0.560224
1533.223093	0.952381
1533.271330	1.45658
1533.319568	1.12045
1533.367806	1.12045
1533.416045	1.06443
1533.464286	1.79272
1533.512526	1.90476
1533.560768	2.46499
1533.609010	2.96919
1533.657254	4.2577
1533.705497	6.33053
1533.753742	7.22689
1533.801987	7.67507
1533.850234	3.7535
1533.898481	2.2409
1533.946728	1.90476
1533.994977	1.45658
1534.043226	1.0084
1534.091476	0.952381
1534.139727	1.5126
1534.187978	0.672269
1534.236230	1.12045
1534.284483	1.23249
1534.332737	1.5126
1534.380992	1.06443
1534.429247	1.51261
1534.477503	0.952381
1534.525760	2.18487
1534.574017	1.73669
1534.622276	2.40896
1534.670535	4.59384
1534.718794	7.17087
1534.767055	6.38655
1534.815316	4.14566
1534.863578	2.52101
1534.911841	1.79272
1534.960105	1.45658
1535.008369	1.62465
1535.056634	1.28852
1535.104900	0.784314
1535.153167	1.06443
1535.201434	0.728291
1535.249703	1.51261
1535.297972	1.40056
1535.346241	0.840336
1535.394512	1.28852
1535.442783	1.34454
1535.491055	1.34454
1535.539328	1.51261
1535.587601	1.45658
1535.635875	3.2493
1535.684150	3.86555
1535.732426	4.36975
1535.780703	4.08964
1535.828980	3.52941
1535.877258	1.73669
1535.925537	1.17647
1535.973816	0.784314
1536.022097	0.896358
1536.070378	1.06443
1536.118660	1.79272
1536.166942	1.0084
1536.215225	1.0084
1536.263510	0.672269
1536.311794	1.23249
1536.360080	0.784314
1536.408366	1.34454
1536.456654	1.84874
1536.504942	1.12045
1536.553230	1.34454
1536.601520	1.96078
1536.649810	4.59384
1536.698101	5.65826
1536.746392	7.05882
1536.794685	5.82633
1536.842978	4.2577
1536.891272	2.40896
1536.939567	1.96078
1536.987862	1.12045
1537.036159	1.0084
1537.084456	0.840336
1537.132753	0.896359
1537.181052	0.784314
1537.229351	1.34454
1537.277651	1.28852
1537.325952	1.12045
1537.374254	1.40056
1537.422556	1.17647
1537.470859	1.17647
1537.519163	2.18487
1537.567467	2.07283
1537.615773	2.01681
1537.664079	3.47339
1537.712386	6.44258
1537.760693	9.91597
1537.809002	5.21008
1537.857311	3.13725
1537.905621	1.96078
1537.953931	1.62465
1538.002243	1.40056
1538.050555	1.0084
1538.098868	1.96078
1538.147182	1.17647
1538.195496	0.896359
1538.243811	0.784314
1538.292127	0.952381
1538.340444	1.45658
1538.388762	1.23249
1538.437080	0.952381
1538.485399	1.96078
1538.533719	2.96919
1538.582039	5.54622
1538.630361	10.8123
1538.678683	17.591
1538.727005	26.3866
1538.775329	27.6751
1538.823653	18.2633
1538.871978	9.41177
1538.920304	4.98599
1538.968631	2.35294
1539.016958	2.07283
1539.065286	1.12045
1539.113615	0.952381
1539.161945	1.28852
1539.210275	1.51261
1539.258606	1.51261
1539.306938	1.51261
1539.355271	1.62465
1539.403604	0.840336
1539.451939	1.06443
1539.500274	1.84874
1539.548609	2.46499
1539.596946	4.92997
1539.645283	8.34734
1539.693621	12.9972
1539.741960	20.5602
1539.790299	19.6078
1539.838639	9.46779
1539.886980	6.72269
1539.935322	4.14566
1539.983665	1.40056
1540.032008	1.0084
1540.080352	0.896359
1540.128697	0.728291
1540.177042	1.23249
1540.225389	1.12045
1540.273736	0.952381
1540.322084	1.45658
1540.370432	1.34454
1540.418782	1.45658
1540.467132	1.17647
1540.515483	1.79272
1540.563834	1.51261
1540.612187	2.96919
1540.660540	4.64986
1540.708894	6.77871
1540.757249	8.90756
1540.805604	9.2437
1540.853960	5.09804
1540.902317	2.12885
1540.950675	1.40056
1540.999033	2.35294
1541.047393	1.84874
1541.095753	0.952381
1541.144113	1.06443
1541.192475	1.40056
1541.240837	1.12045
1541.289200	0.840336
1541.337564	0.728291
1541.385928	0.728291
1541.434294	1.12045
1541.482660	1.40056
1541.531027	2.07283
1541.579394	1.73669
1541.627763	1.73669
1541.676132	2.85714
1541.724502	4.08964
1541.772872	3.52941
1541.821244	3.36134
1541.869616	2.2409
1541.917989	1.68067
1541.966362	0.840336
1542.014737	1.34454
1542.063112	0.672269
1542.111488	0.952381
1542.159864	0.784314
1542.208242	1.12045
1542.256620	0.896359
1542.304999	0.616247
1542.353379	0.672269
1542.401759	1.28852
1542.450140	1.17647
1542.498522	0.896359
1542.546905	1.12045
1542.595289	1.23249
1542.643673	2.12885
1542.692058	2.63305
1542.740444	3.36134
1542.788830	2.2409
1542.837218	1.79272
1542.885606	1.06443
1542.933995	1.62465
1542.982384	1.23249
1543.030774	1.40056
1543.079166	0.952381
1543.127557	0.896359
1543.175950	1.40056
1543.224343	1.45658
1543.272738	1.40056
1543.321132	1.28852
1543.369528	0.504202
1543.417925	1.45658
1543.466322	1.51261
1543.514720	1.90476
1543.563118	2.01681
1543.611518	1.79272
1543.659918	1.73669
1543.708319	3.41737
1543.756721	2.35294
1543.805123	2.52101
1543.853526	1.84874
1543.901930	1.79272
1543.950335	0.616247
1543.998741	1.17647
1544.047147	0.896359
1544.095554	1.45658
1544.143962	0.896359
1544.192370	1.12045
1544.240780	0.840336
1544.289190	1.0084
1544.337601	1.28852
1544.386012	1.28852
1544.434425	1.68067
1544.482838	1.45658
1544.531252	1.34454
1544.579666	1.79272
1544.628082	3.02521
1544.676498	1.96078
1544.724915	2.91317
1544.773332	2.63305
1544.821751	1.68067
1544.870170	1.34454
1544.918590	1.06443
1544.967010	1.17647
1545.015432	0.840336
1545.063854	0.672269
1545.112277	1.34454
1545.160701	1.45658
1545.209125	0.952381
1545.257551	1.06443
1545.305977	1.06443
1545.354403	1.23249
1545.402831	1.62465
1545.451259	1.23249
1545.499688	1.23249
1545.548118	1.90476
1545.596549	1.40056
1545.644980	2.46499
1545.693412	2.18487
1545.741845	2.68908
1545.790278	2.63305
1545.838713	2.12885
1545.887148	1.34454
1545.935584	1.12045
1545.984020	1.40056
1546.032458	1.40056
1546.080896	0.728291
1546.129335	1.0084
1546.177775	1.06443
1546.226215	1.0084
1546.274656	1.56863
1546.323098	1.17647
1546.371541	0.952381
1546.419984	1.17647
1546.468428	1.62465
1546.516873	1.73669
1546.565319	2.07283
1546.613766	1.68067
1546.662213	1.34454
1546.710661	3.86555
1546.759110	2.7451
1546.807559	1.79272
1546.856010	2.40896
1546.904461	1.56863
1546.952912	0.784314
1547.001365	1.17647
1547.049818	0.952381
1547.098272	1.79272
1547.146727	1.34454
1547.195183	1.23249
1547.243639	0.896359
1547.292096	1.34454
1547.340554	1.28852
1547.389013	1.68067
1547.437472	0.896359
1547.485932	2.91317
1547.534393	4.81793
1547.582855	9.52381
1547.631317	18.7115
1547.679781	34.958
1547.728245	56.4146
1547.776709	59.6078
1547.825175	35.9104
1547.873641	20.5042
1547.922108	9.07563
1547.970576	4.70588
1548.019044	3.36134
1548.067513	2.12885
1548.115983	1.23249
1548.164454	1.90476
1548.212926	1.06443
1548.261398	1.0084
1548.309871	1.62465
1548.358345	1.84874
1548.406819	1.45658
1548.455295	1.90476
1548.503771	2.85714
1548.552248	5.15406
1548.600725	11.1485
1548.649204	18.0392
1548.697683	32.605
1548.746163	44.5378
1548.794643	38.7675
1548.843125	21.6247
1548.891607	13.3333
1548.940090	5.82633
1548.988574	3.97759
1549.037058	1.51261
1549.085543	2.29692
1549.134029	1.79272
1549.182516	1.12045
1549.231003	1.62465
1549.279492	1.0084
1549.327981	1.06443
1549.376470	1.56863
1549.424961	1.79272
1549.473452	1.68067
1549.521944	2.80112
1549.570437	6.16247
1549.618930	12.1008
1549.667425	18.4874
1549.715920	30.084
1549.764416	40
1549.812912	28.7955
1549.861410	15.3501
1549.909908	6.83473
1549.958407	4.92997
1550.006906	2.68908
1550.055406	2.18487
1550.103908	1.96078
1550.152410	1.79272
1550.200912	1.96078
1550.249416	1.90476
1550.297920	1.34454
1550.346425	1.45658
1550.394930	0.952381
1550.443437	1.62465
1550.491944	1.62465
1550.540452	3.30532
1550.588961	5.15406
1550.637470	6.94678
1550.685980	12.7731
1550.734491	18.8235
1550.783003	20.4482
1550.831516	12.549
1550.880029	7.84314
1550.928543	4.36975
1550.977058	3.13725
1551.025573	1.68067
1551.074090	1.56863
1551.122607	1.17647
1551.171124	1.06443
1551.219643	0.896359
1551.268162	1.06443
1551.316683	1.17647
1551.365203	0.896359
1551.413725	1.06443
1551.462247	1.06443
1551.510771	1.79272
1551.559294	2.7451
1551.607819	2.40896
1551.656344	4.7619
1551.704871	7.22689
1551.753398	8.68347
1551.801925	10.2521
1551.850454	4.98599
1551.898983	3.08123
1551.947513	1.73669
1551.996044	1.34454
1552.044575	1.28852
1552.093107	1.45658
1552.141640	1.12045
1552.190174	1.23249
1552.238709	1.62465
1552.287244	1.84874
1552.335780	1.40056
1552.384317	1.17647
1552.432854	1.45658
1552.481393	1.40056
1552.529932	2.12885
1552.578472	1.79272
1552.627012	3.02521
1552.675553	3.92157
1552.724096	4.87395
1552.772638	7.84314
1552.821182	5.71429
1552.869726	3.02521
1552.918272	2.01681
1552.966818	1.84874
1553.015364	1.06443
1553.063912	1.17647
1553.112460	0.784314
1553.161009	1.34454
1553.209558	1.12045
1553.258109	1.34454
1553.306660	1.06443
1553.355212	1.06443
1553.403765	1.28852
1553.452318	1.0084
1553.500873	1.34454
1553.549428	2.29692
1553.597983	2.52101
1553.646540	2.46499
1553.695097	4.64986
1553.743655	5.32213
1553.792214	5.43417
1553.840774	3.02521
1553.889334	1.17647
1553.937895	1.45658
1553.986457	1.73669
1554.035019	1.17647
1554.083583	1.34454
1554.132147	0.840336
1554.180712	1.0084
1554.229277	0.728291
1554.277844	1.45658
1554.326411	1.06443
1554.374979	1.0084
1554.423547	1.23249
1554.472117	1.62465
1554.520687	1.45658
1554.569258	1.84874
1554.617830	3.47339
1554.666402	3.08123
1554.714975	5.4902
1554.763549	5.43417
1554.812124	3.64146
1554.860700	2.40896
1554.909276	2.12885
1554.957853	1.56863
1555.006431	1.34454
1555.055009	1.40056
1555.103588	1.12045
1555.152168	1.17647
1555.200749	0.952381
1555.249331	0.728291
1555.297913	0.840336
1555.346496	1.12045
1555.395080	1.17647
1555.443665	1.51261
1555.492250	1.56863
1555.540836	1.73669
1555.589423	2.18487
1555.638011	4.36975
1555.686599	4.36975
1555.735188	5.4902
1555.783778	5.4902
1555.832369	3.41737
1555.880960	1.84874
1555.929552	2.07283
1555.978145	2.18487
1556.026739	1.23249
1556.075334	1.12045
1556.123929	0.840336
1556.172525	1.12045
1556.221122	0.952381
1556.269719	1.45658
1556.318317	1.68067
1556.366916	1.40056
1556.415516	1.73669
1556.464117	1.17647
1556.512718	1.12045
1556.561320	1.90476
1556.609923	2.80112
1556.658526	3.08123
1556.707131	3.47339
1556.755736	4.42577
1556.804342	4.36975
1556.852948	2.40896
1556.901556	1.28852
1556.950164	0.840336
1556.998773	1.62465
1557.047382	1.51261
1557.095993	0.896359
1557.144604	0.952381
1557.193216	1.68067
1557.241828	1.28852
1557.290442	0.896359
1557.339056	1.28852
1557.387671	1.40056
1557.436287	0.840336
1557.484903	0.896359
1557.533520	1.06443
1557.582138	1.56863
1557.630757	2.07283
1557.679377	3.97759
1557.727997	4.81793
1557.776618	4.2577
1557.825240	2.85714
1557.873862	2.29692
1557.922486	1.34454
1557.971110	0.952381
1558.019735	1.28852
1558.068360	1.06443
1558.116986	1.12045
1558.165614	1.28852
1558.214241	1.34454
1558.262870	1.40056
1558.311499	0.840336
1558.360130	1.40056
1558.408760	1.79272
1558.457392	1.17647
1558.506024	1.40056
1558.554658	2.18487
1558.603292	2.91317
1558.651926	2.91317
1558.700562	3.97759
1558.749198	6.27451
1558.797835	4.81793
1558.846473	4.03361
1558.895111	1.96078
1558.943750	1.68067
1558.992390	1.79272
1559.041031	1.17647
1559.089673	1.34454
1559.138315	0.672269
1559.186958	0.504202
1559.235602	1.12045
1559.284246	1.17647
1559.332891	0.728291
1559.381538	0.448179
1559.430184	0.952381
1559.478832	1.28852
1559.527480	2.01681
1559.576129	2.01681
1559.624779	1.56863
1559.673430	3.19328
1559.722081	3.08123
1559.770733	4.31373
1559.819386	3.64146
1559.868040	2.85714
1559.916694	0.952381
1559.965350	2.29692
1560.014005	1.96078
1560.062662	1.17647
1560.111320	1.0084
1560.159978	1.40056
1560.208637	1.06443
1560.257297	1.34454
1560.305957	1.34454
1560.354618	0.728291
1560.403280	1.12045
1560.451943	0.952381
1560.500607	1.90476
1560.549271	1.17647
1560.597936	1.51261
1560.646602	2.12885
1560.695268	3.36134
1560.743935	3.13725
1560.792604	3.69748
1560.841272	2.63305
1560.889942	1.68067
1560.938612	1.34454
1560.987283	1.62465
1561.035955	0.560224
1561.084628	1.45658
1561.133301	1.0084
1561.181975	1.0084
1561.230650	0.952381
1561.279326	0.952381
1561.328002	1.17647
1561.376680	1.34454
1561.425358	1.45658
1561.474036	1.28852
1561.522716	1.51261
1561.571396	2.35294
1561.620077	2.07283
1561.668759	3.41737
1561.717441	5.09804
1561.766124	4.64986
1561.814808	3.13725
1561.863493	2.52101
1561.912179	1.62465
1561.960865	1.28852
1562.009552	1.40056
1562.058240	1.23249
1562.106928	0.784314
1562.155618	1.40056
1562.204308	0.840336
1562.252999	1.45658
1562.301690	1.51261
1562.350383	0.560224
1562.399076	0.896359
1562.447770	1.62465
1562.496464	1.23249
1562.545160	1.68067
1562.593856	2.57703
1562.642553	2.52101
1562.691250	2.96919
1562.739949	3.52941
1562.788648	3.80952
1562.837348	2.35294
1562.886049	2.01681
1562.934750	1.28852
1562.983452	1.23249
1563.032155	1.45658
1563.080859	0.952381
1563.129563	1.17647
1563.178269	0.784314
1563.226975	1.17647
1563.275681	1.12045
1563.324389	0.840336
1563.373097	1.34454
1563.421806	1.0084
1563.470516	1.34454
1563.519227	1.62465
1563.567938	3.52941
1563.616650	6.33053
1563.665363	9.7479
1563.714077	15.7423
1563.762791	17.2549
1563.811506	12.2129
1563.860222	6.94678
1563.908939	2.46499
1563.957656	2.12885
1564.006374	1.17647
1564.055093	0.840336
1564.103813	1.17647
1564.152533	0.560224
1564.201254	0.896359
1564.249976	1.34454
1564.298699	1.17647
1564.347422	1.51261
1564.396147	1.34454
1564.444872	1.17647
1564.493597	2.01681
1564.542324	3.41737
1564.591051	4.92997
1564.639779	5.77031
1564.688508	11.7087
1564.737237	19.5518
1564.785968	17.1429
1564.834699	11.5966
1564.883431	7.45098
1564.932163	2.80112
1564.980897	2.2409
1565.029631	1.51261
1565.078365	1.51261
1565.127101	1.06443
1565.175837	0.896359
1565.224575	1.5126
1565.273312	1.28852
1565.322051	0.896358
1565.370791	1.28852
1565.419531	1.28852
1565.468272	1.45658
1565.517013	2.35294
1565.565756	5.21008
1565.614499	6.72269
1565.663243	12.0448
1565.711988	20.7843
1565.760733	28.9076
1565.809479	25.3782
1565.858226	16.8627
1565.906974	7.39496
1565.955723	3.47339
1566.004472	2.29692
1566.053222	1.40056
1566.101973	1.40056
1566.150724	1.28852
1566.199476	1.12045
1566.248230	1.68067
1566.296983	1.12045
1566.345738	1.0084
1566.394493	1.28852
1566.443249	2.12885
1566.492006	1.51261
1566.540764	3.92157
1566.589522	5.26611
1566.638281	8.51541
1566.687041	14.4538
1566.735802	19.1597
1566.784563	21.4566
1566.833325	17.479
1566.882088	9.63586
1566.930852	3.36134
1566.979616	1.84874
1567.028382	1.84874
1567.077148	2.35294
1567.125914	1.17647
1567.174682	0.840336
1567.223450	1.23249
1567.272219	2.07283
1567.320989	1.62465
1567.369759	1.06443
1567.418531	1.34454
1567.467303	1.45658
1567.516075	1.68067
1567.564849	3.13725
1567.613623	4.31373
1567.662398	5.4902
1567.711174	8.34734
1567.759951	10.7563
1567.808728	10.5882
1567.857506	8.0112
1567.906285	3.02521
1567.955065	2.80112
1568.003845	1.28852
1568.052626	1.17647
1568.101408	1.0084
1568.150191	1.34454
1568.198974	0.840336
1568.247758	1.12045
1568.296543	1.23249
1568.345329	1.40056
1568.394115	1.23249
1568.442903	0.784314
1568.491691	1.96078
1568.540479	1.90476
1568.589269	2.35294
1568.638059	2.91317
1568.686850	3.41737
1568.735642	6.10644
1568.784434	7.05882
1568.833228	4.92997
1568.882022	3.80952
1568.930816	2.18487
1568.979612	0.896359
1569.028408	1.79272
1569.077205	1.40056
1569.126003	0.952381
1569.174802	0.952381
1569.223601	1.23249
1569.272401	1.17647
1569.321202	1.0084
1569.370004	1.23249
1569.418806	1.06443
1569.467609	0.672269
1569.516413	1.17647
1569.565218	1.90476
1569.614023	1.45658
1569.662829	3.36134
1569.711636	2.7451
1569.760444	4.31373
1569.809252	2.68908
1569.858062	1.96078
1569.906872	1.56863
1569.955682	1.12045
1570.004494	0.896359
1570.053306	0.896359
1570.102119	1.06443
1570.150933	1.56863
1570.199747	0.840336
1570.248563	0.392157
1570.297379	1.12045
1570.346196	1.0084
1570.395013	0.896359
1570.443831	1.0084
1570.492651	1.12045
1570.541470	1.23249
1570.590291	0.952381
1570.639112	1.45658
1570.687934	1.90476
1570.736757	1.62465
1570.785581	2.68908
1570.834405	1.79272
1570.883230	0.784314
1570.932056	1.34454
1570.980883	1.23249
1571.029710	0.896359
1571.078539	1.23249
1571.127368	1.06443
1571.176197	1.12045
1571.225028	0.616247
1571.273859	0.896359
1571.322691	1.79272
1571.371524	0.784314
1571.420357	0.952381
1571.469191	1.0084
1571.518026	1.79272
1571.566862	1.17647
1571.615699	1.73669
1571.664536	0.896359
1571.713374	2.63305
1571.762213	2.2409
1571.811052	1.28852
1571.859893	1.0084
1571.908734	0.840336
1571.957576	1.06443
1572.006418	0.840336
1572.055262	0.896359
1572.104106	0.952381
1572.152951	0.784314
1572.201796	1.23249
1572.250643	0.952381
1572.299490	0.448179
1572.348338	0.952381
1572.397186	1.06443
1572.446036	1.23249
1572.494886	1.17647
1572.543737	1.0084
1572.592589	1.40056
1572.641441	1.28852
1572.690294	1.62465
1572.739148	1.68067
1572.788003	1.12045
1572.836859	1.12045
1572.885715	0.616247
1572.934572	1.12045
1572.983430	1.34454
1573.032288	2.01681
1573.081148	1.06443
1573.130008	1.45658
1573.178868	1.0084
1573.227730	0.560224
1573.276592	0.896359
1573.325455	1.0084
1573.374319	1.45658
1573.423184	1.0084
1573.472049	0.616247
1573.520915	0.560224
1573.569782	1.56863
1573.618650	1.28852
1573.667518	2.29692
1573.716387	2.40896
1573.765257	1.73669
1573.814128	1.73669
1573.862999	1.56863
1573.911872	1.17647
1573.960745	1.40056
1574.009618	1.40056
1574.058493	1.0084
1574.107368	1.06443
1574.156244	1.06443
1574.205121	0.840336
1574.253998	1.0084
1574.302877	1.17647
1574.351756	0.280112
1574.400635	1.45658
1574.449516	1.56863
1574.498397	1.56863
1574.547279	1.84874
1574.596162	2.46499
1574.645046	2.46499
1574.693930	3.52941
1574.742815	4.64986
1574.791701	4.14566
1574.840588	2.85714
1574.889475	1.84874
1574.938363	2.18487
1574.987252	1.0084
1575.036142	1.0084
1575.085032	0.784314
1575.133923	1.28852
1575.182815	1.28852
1575.231708	1.5126
1575.280601	0.952381
1575.329495	1.28852
1575.378390	1.12045
1575.427286	1.23249
1575.476183	0.952381
1575.525080	1.5126
1575.573978	1.34454
1575.622877	2.52101
1575.671776	1.79272
1575.720676	3.7535
1575.769577	3.7535
1575.818479	3.02521
1575.867382	1.79272
1575.916285	1.34454
1575.965189	1.51261
1576.014094	0.504202
1576.062999	1.28852
1576.111906	0.784314
1576.160813	1.12045
1576.209721	0.896359
1576.258629	0.896359
1576.307539	1.0084
1576.356449	1.17647
1576.405360	1.23249
1576.454271	1.17647
1576.503184	1.73669
1576.552097	1.40056
1576.601011	2.07283
1576.649926	2.7451
1576.698841	3.47339
1576.747757	4.36975
1576.796674	5.43417
1576.845592	3.13725
1576.894510	2.63305
1576.943430	1.34454
1576.992350	1.06443
1577.041270	0.784314
1577.090192	1.40056
1577.139114	1.56863
1577.188037	0.672269
1577.236961	1.28852
1577.285886	1.0084
1577.334811	0.616247
1577.383737	1.45658
1577.432664	1.06443
1577.481591	1.28852
1577.530520	1.96078
1577.579449	1.45658
1577.628379	2.01681
1577.677309	3.52941
1577.726241	5.9944
1577.775173	7.73109
1577.824106	5.4902
1577.873039	3.86555
1577.921974	2.46499
1577.970909	3.19328
1578.019845	1.45658
1578.068782	1.0084
1578.117719	1.12045
1578.166657	1.73669
1578.215596	1.56863
1578.264536	1.17647
1578.313477	1.28852
1578.362418	1.34454
1578.411360	1.73669
1578.460303	1.17647
1578.509246	1.73669
1578.558190	2.80112
1578.607135	2.46499
1578.656081	4.92997
1578.705028	4.87395
1578.753975	7.95518
1578.802923	7.45098
1578.851872	4.98599
1578.900822	3.92157
1578.949772	2.2409
1578.998723	1.62465
1579.047675	1.45658
1579.096628	1.79272
1579.145581	1.96078
1579.194535	1.84874
1579.243490	1.84874
1579.292446	2.46499
1579.341402	2.96919
1579.390359	2.7451
1579.439317	5.4902
1579.488276	16.2465
1579.537235	37.6471
1579.586196	94.6779
1579.635157	199.328
1579.684118	414.174
1579.733081	943.081
1579.782044	1314.12
1579.831008	961.905
1579.879973	464.986
1579.928938	201.345
1579.977905	93.8936
1580.026872	49.3557
1580.075840	24.7059
1580.124808	14.2297
1580.173777	9.13165
1580.222748	6.77871
1580.271718	4.59384
1580.320690	4.2577
1580.369662	3.36134
1580.418635	5.09804
1580.467609	8.57143
1580.516584	21.0644
1580.565559	44.4258
1580.614536	98.8235
1580.663512	194.734
1580.712490	473.894
1580.761469	889.972
1580.810448	898.656
1580.859428	502.689
1580.908408	225.266
1580.957390	97.9832
1581.006372	51.3725
1581.055355	27.2269
1581.104339	13.7255
1581.153323	7.95518
1581.202309	5.09804
1581.251295	5.21008
1581.300281	4.31373
1581.349269	2.63305
1581.398257	3.30532
1581.447246	3.47339
1581.496236	5.77031
1581.545227	15.4622
1581.594218	29.2997
1581.643210	55.9664
1581.692203	128.908
1581.741196	288.123
1581.790191	420.56
1581.839186	292.941
1581.888182	140.84
1581.937179	65.098
1581.986176	27.2829
1582.035174	13.4454
1582.084173	6.66667
1582.133173	5.04202
1582.182173	3.92157
1582.231174	3.02521
1582.280176	3.30532
1582.329179	1.96078
1582.378182	1.62465
1582.427187	2.01681
1582.476192	2.12885
1582.525197	4.64986
1582.574204	10.028
1582.623211	14.7899
1582.672219	29.1877
1582.721228	59.2717
1582.770238	101.849
1582.819248	102.297
1582.868259	59.0476
1582.917271	27.3389
1582.966283	11.5966
1583.015297	5.9944
1583.064311	2.91317
1583.113326	1.62465
1583.162341	1.90476
1583.211358	1.96078
1583.260375	1.90476
1583.309393	1.84874
1583.358411	1.40056
1583.407431	1.73669
1583.456451	2.01681
1583.505472	1.45658
1583.554493	3.13725
1583.603516	4.36975
1583.652539	7.78712
1583.701563	13.1653
1583.750588	25.6022
1583.799613	31.1485
1583.848639	17.3669
1583.897666	8.90756
1583.946694	4.81793
1583.995723	3.64146
1584.044752	2.18487
1584.093782	2.29692
1584.142813	1.62465
1584.191844	1.56863
1584.240877	1.12045
1584.289910	1.17647
1584.338944	1.73669
1584.387978	0.784314
1584.437013	0.896359
1584.486050	1.40056
1584.535086	1.68067
1584.584124	1.84874
1584.633162	3.58543
1584.682202	3.36134
1584.731241	6.27451
1584.780282	8.06723
1584.829323	6.89076
1584.878366	3.52941
1584.927409	1.96078
1584.976452	1.73669
1585.025497	1.17647
1585.074542	1.68067
1585.123588	1.06443
1585.172635	1.06443
1585.221682	1.17647
1585.270730	1.40056
1585.319779	1.34454
1585.368829	0.952381
1585.417880	1.12045
1585.466931	1.12045
1585.515983	1.62465
1585.565036	1.12045
1585.614089	1.28852
1585.663144	1.17647
1585.712199	2.12885
1585.761255	3.2493
1585.810311	3.36134
1585.859368	2.96919
1585.908427	1.28852
1585.957485	1.56863
1586.006545	1.73669
1586.055605	1.23249
1586.104667	0.896359
1586.153728	0.672269
1586.202791	1.73669
1586.251855	1.0084
1586.300919	1.17647
1586.349984	1.45658
1586.399049	1.28852
1586.448116	1.06443
1586.497183	1.45658
1586.546251	1.28852
1586.595320	2.01681
1586.644389	2.46499
1586.693459	2.29692
1586.742530	1.84874
1586.791602	2.07283
1586.840675	1.34454
1586.889748	1.06443
1586.938822	1.34454
1586.987897	0.952381
1587.036972	0.840336
1587.086049	0.840336
1587.135126	0.952381
1587.184204	1.40056
1587.233282	0.896359
1587.282362	1.12045
1587.331442	1.06443
1587.380523	1.0084
1587.429604	1.06443
1587.478687	0.840336
1587.527770	1.0084
1587.576854	1.12045
1587.625938	1.12045
1587.675024	2.01681
1587.724110	2.40896
1587.773197	2.52101
1587.822285	1.79272
1587.871373	1.90476
1587.920462	1.40056
1587.969552	1.34454
1588.018643	1.17647
1588.067734	1.5126
1588.116827	1.06443
1588.165920	1.17647
1588.215013	0.952381
1588.264108	1.68067
1588.313203	1.34454
1588.362299	0.784314
1588.411396	1.34454
1588.460494	2.12885
1588.509592	1.68067
1588.558691	1.40056
1588.607791	1.62465
1588.656892	2.57703
1588.705993	3.30532
1588.755095	4.14566
1588.804198	5.21008
1588.853302	3.19328
1588.902406	1.62465
1588.951511	1.23249
1589.000617	1.51261
1589.049724	1.96078
1589.098831	0.896359
1589.147939	1.0084
1589.197048	1.28852
1589.246158	0.952381
1589.295268	1.0084
1589.344380	1.0084
1589.393492	1.51261
1589.442604	1.62465
1589.491718	1.73669
1589.540832	1.68067
1589.589947	1.62465
1589.639063	2.63305
1589.688179	3.02521
1589.737297	3.02521
1589.786415	4.2577
1589.835534	4.08964
1589.884653	2.40896
1589.933774	2.01681
1589.982895	1.17647
1590.032016	1.28852
1590.081139	1.23249
1590.130262	1.96078
1590.179387	0.896359
1590.228511	1.12045
1590.277637	1.17647
1590.326763	0.952381
1590.375891	1.28852
1590.425019	1.51261
1590.474147	1.84874
1590.523277	2.68908
1590.572407	4.20168
1590.621538	7.95518
1590.670670	14.8459
1590.719802	27.7311
1590.768935	51.1485
1590.818069	54.2857
1590.867204	29.4118
1590.916339	15.2941
1590.965476	6.89076
1591.014613	4.70588
1591.063751	2.7451
1591.112889	1.06443
1591.162028	0.840336
1591.211168	1.40056
1591.260309	1.28852
1591.309451	1.90476
1591.358593	1.06443
1591.407736	1.23249
1591.456880	1.68067
1591.506025	2.29692
1591.555170	3.52941
1591.604316	6.4986
1591.653463	9.85994
1591.702611	18.3753
1591.751759	35.014
1591.800908	43.1933
1591.850058	31.4846
1591.899209	16.7507
1591.948360	8.12325
1591.997513	5.21008
1592.046666	2.63305
1592.095819	1.62465
1592.144974	1.28852
1592.194129	0.896359
1592.243285	1.79272
1592.292442	1.73669
1592.341599	1.84874
1592.390758	1.51261
1592.439917	0.728291
1592.489076	1.12045
1592.538237	1.34454
1592.587398	2.63305
1592.636560	4.59384
1592.685723	6.55462
1592.734887	15.7983
1592.784051	22.0168
1592.833216	19.2157
1592.882382	10.7003
1592.931549	5.65826
1592.980716	2.52101
1593.029884	1.79272
1593.079053	1.0084
1593.128223	1.51261
1593.177393	1.06443
1593.226564	1.28852
1593.275736	1.40056
1593.324909	1.34454
1593.374082	1.23249
1593.423257	1.23249
1593.472431	1.96078
1593.521607	2.29692
1593.570784	3.19328
1593.619961	4.59384
1593.669139	9.97199
1593.718318	16.5266
1593.767497	27.0028
1593.816677	21.1204
1593.865859	11.6527
1593.915040	4.87395
1593.964223	4.42577
1594.013406	2.29692
1594.062590	1.56863
1594.111775	1.45658
1594.160961	0.784314
1594.210147	0.840336
1594.259334	1.17647
1594.308522	1.23249
1594.357711	0.616247
1594.406900	1.45658
1594.456090	1.0084
1594.505281	2.29692
1594.554473	2.57703
1594.603665	4.42577
1594.652858	5.65826
1594.702052	10.028
1594.751247	16.8067
1594.800442	18.0952
1594.849639	12.2689
1594.898836	5.43417
1594.948033	3.97759
1594.997232	2.46499
1595.046431	1.56863
1595.095631	1.06443
1595.144832	1.0084
1595.194033	1.62465
1595.243236	1.56863
1595.292439	1.17647
1595.341642	1.84874
1595.390847	1.73669
1595.440052	1.90476
1595.489258	4.03361
1595.538465	6.66667
1595.587673	11.5406
1595.636881	22.9132
1595.686090	43.6975
1595.735300	74.8459
1595.784511	66.2185
1595.833722	39.3838
1595.882934	18.8235
1595.932147	11.8768
1595.981361	4.70588
1596.030575	2.80112
1596.079790	1.79272
1596.129006	1.62465
1596.178223	1.34454
1596.227441	0.784314
[truncated: 89,361 more rows]
