# Supplementary material for: Glyco-engineered MDCK cells display preferred receptors of H3N2 influenza absent in eggs used for vaccines
Source: Nat Commun. 2023 Oct 4;14:6178. doi: 10.1038/s41467-023-41908-0 (PMC10551000; doi:10.1038/s41467-023-41908-0)
Supplement: Supplementary file 6 — Source Data [file 41467_2023_41908_MOESM6_ESM.zip › Source Data/Source Data - text files/SFig-3b MDCK-NExt N-Glycans.txt]

1499.473826	2.11765
1499.521532	2.7451
1499.569238	3.76471
1499.616946	4.31373
1499.664654	4.94118
1499.712363	6.19608
1499.760073	8.23529
1499.807783	4.86275
1499.855494	3.52941
1499.903206	4.07843
1499.950919	2.27451
1499.998632	2.19608
1500.046346	2.27451
1500.094061	1.41176
1500.141777	1.09804
1500.189494	2.35294
1500.237211	3.29412
1500.284929	2.43137
1500.332648	2.11765
1500.380367	2.35294
1500.428088	3.84314
1500.475809	2.43137
1500.523531	2.98039
1500.571253	3.29412
1500.618976	4.07843
1500.666701	3.60784
1500.714425	6.11765
1500.762151	4.39216
1500.809877	4
1500.857604	3.21569
1500.905332	2.82353
1500.953061	2.58824
1501.000790	2.03922
1501.048521	2.03922
1501.096251	2.43137
1501.143983	2.7451
1501.191716	1.88235
1501.239449	3.13725
1501.287183	2.82353
1501.334917	3.13725
1501.382653	2.82353
1501.430389	2.90196
1501.478126	3.37255
1501.525864	2.19608
1501.573602	3.68627
1501.621342	3.37255
1501.669082	4.39216
1501.716823	5.72549
1501.764564	5.41177
1501.812306	5.09804
1501.860049	2.82353
1501.907793	1.4902
1501.955538	2.27451
1502.003283	2.98039
1502.051029	1.80392
1502.098776	1.41176
1502.146524	1.09804
1502.194272	1.41176
1502.242021	2.35294
1502.289771	2.58824
1502.337522	2.27451
1502.385273	2.11765
1502.433025	3.13725
1502.480778	3.60784
1502.528532	4.07843
1502.576286	3.13725
1502.624042	3.76471
1502.671798	4.86274
1502.719554	5.01961
1502.767312	4.94118
1502.815070	4.54902
1502.862829	2.58824
1502.910589	2.11765
1502.958349	1.72549
1503.006111	2.27451
1503.053873	2.43137
1503.101635	2.66667
1503.149399	2.82353
1503.197163	2.5098
1503.244928	1.72549
1503.292694	2.27451
1503.340461	2.58824
1503.388228	3.13725
1503.435996	1.80392
1503.483765	3.52941
1503.531535	3.52941
1503.579305	2.5098
1503.627076	4.15686
1503.674848	5.80392
1503.722621	6.03922
1503.770394	4.78431
1503.818168	4.23529
1503.865943	2.82353
1503.913719	2.11765
1503.961495	2.98039
1504.009273	3.37255
1504.057051	2.82353
1504.104829	2.11765
1504.152609	2.27451
1504.200389	2.5098
1504.248170	1.64706
1504.295952	1.88235
1504.343734	3.68627
1504.391518	3.92157
1504.439302	2.19608
1504.487087	3.13725
1504.534872	3.13725
1504.582658	3.68627
1504.630445	3.60784
1504.678233	4.94118
1504.726022	7.05882
1504.773811	4.94118
1504.821601	3.05882
1504.869392	2.19608
1504.917184	1.4902
1504.964976	1.88235
1505.012769	2.7451
1505.060563	2.27451
1505.108358	1.72549
1505.156153	1.96078
1505.203950	1.56863
1505.251746	2.5098
1505.299544	2.58824
1505.347343	2.43137
1505.395142	2.66667
1505.442942	2.27451
1505.490743	2.5098
1505.538544	2.03922
1505.586346	3.52941
1505.634149	3.60784
1505.681953	6.7451
1505.729758	5.2549
1505.777563	4.23529
1505.825369	3.05882
1505.873176	2.43137
1505.920983	3.29412
1505.968792	2.27451
1506.016601	2.35294
1506.064411	2.7451
1506.112221	2.11765
1506.160032	1.96078
1506.207845	1.80392
1506.255657	2.7451
1506.303471	2.7451
1506.351285	2.43137
1506.399101	2.98039
1506.446917	2.7451
1506.494733	2.7451
1506.542551	3.60784
1506.590369	4.54902
1506.638188	6.43137
1506.686007	9.01961
1506.733828	10.9804
1506.781649	8.47059
1506.829471	4.94118
1506.877294	3.13725
1506.925117	2.82353
1506.972942	1.96078
1507.020767	2.58824
1507.068592	2.82353
1507.116419	1.88235
1507.164246	2.35294
1507.212074	1.64706
1507.259903	2.27451
1507.307733	2.03922
1507.355563	2.35294
1507.403394	2.11765
1507.451226	2.90196
1507.499059	2.5098
1507.546892	4.54902
1507.594726	4.23529
1507.642561	5.64706
1507.690397	6.82353
1507.738233	6.19608
1507.786070	6.03922
1507.833908	4.31373
1507.881747	2.66667
1507.929586	3.52941
1507.977426	2.98039
1508.025267	3.21569
1508.073109	2.19608
1508.120951	2.82353
1508.168795	2.66667
1508.216639	2.90196
1508.264483	2.35294
1508.312329	3.05882
1508.360175	3.76471
1508.408022	2.5098
1508.455870	2.98039
1508.503718	3.21569
1508.551568	3.76471
1508.599418	3.68627
1508.647269	4.86275
1508.695120	4.94118
1508.742973	6.90196
1508.790826	4.78431
1508.838680	4
1508.886534	3.29412
1508.934389	2.11765
1508.982246	1.80392
1509.030103	2.90196
1509.077960	2.66667
1509.125819	3.37255
1509.173678	2.58824
1509.221538	2.19608
1509.269398	2.5098
1509.317260	2.35294
1509.365122	3.05882
1509.412985	2.90196
1509.460849	2.27451
1509.508713	2.7451
1509.556578	2.82353
1509.604444	2.90196
1509.652311	3.92157
1509.700179	4.54902
1509.748047	4.31373
1509.795916	4.47059
1509.843786	3.60784
1509.891656	2.98039
1509.939527	2.11765
1509.987400	1.72549
1510.035272	1.72549
1510.083146	2.11765
1510.131020	2.82353
1510.178895	2.90196
1510.226771	3.52941
1510.274648	2.35294
1510.322525	2.66667
1510.370403	2.90196
1510.418282	2.58824
1510.466162	3.37255
1510.514042	2.82353
1510.561923	2.27451
1510.609805	3.76471
1510.657688	3.37255
1510.705572	3.37255
1510.753456	3.92157
1510.801341	2.58824
1510.849226	2.5098
1510.897113	2.27451
1510.945000	1.88235
1510.992888	1.72549
1511.040777	2.43137
1511.088666	2.98039
1511.136557	2.35294
1511.184448	2.27451
1511.232339	2.82353
1511.280232	2.11765
1511.328125	2.82353
1511.376019	3.37255
1511.423914	2.5098
1511.471810	2.5098
1511.519706	2.82353
1511.567603	3.92157
1511.615501	3.84314
1511.663400	5.01961
1511.711299	6.98039
1511.759199	5.96078
1511.807100	5.09804
1511.855002	3.76471
1511.902904	4.15686
1511.950807	2.11765
1511.998711	2.11765
1512.046616	2.5098
1512.094521	3.29412
1512.142428	2.03922
1512.190335	2.43137
1512.238242	2.90196
1512.286151	3.60784
1512.334060	3.45098
1512.381970	2.27451
1512.429881	3.13725
1512.477792	3.60784
1512.525705	2.27451
1512.573618	3.45098
1512.621532	5.33333
1512.669446	5.41176
1512.717361	5.2549
1512.765277	4.70588
1512.813194	4.78431
1512.861112	2.43137
1512.909030	3.13725
1512.956949	2.27451
1513.004869	3.29412
1513.052790	2.66667
1513.100711	1.64706
1513.148633	1.88235
1513.196556	2.03922
1513.244480	2.90196
1513.292404	3.05882
1513.340329	2.58824
1513.388255	2.35294
1513.436182	2.27451
1513.484110	2.90196
1513.532038	2.19608
1513.579967	4.31373
1513.627897	3.68627
1513.675827	4
1513.723758	5.2549
1513.771690	3.45098
1513.819623	2.5098
1513.867557	2.19608
1513.915491	3.13725
1513.963426	1.2549
1514.011362	2.35294
1514.059298	2.19608
1514.107236	2.27451
1514.155174	1.96078
1514.203112	1.88235
1514.251052	2.98039
1514.298992	3.13725
1514.346934	2.90196
1514.394875	2.58824
1514.442818	3.52941
1514.490761	2.82353
1514.538706	2.7451
1514.586650	3.45098
1514.634596	3.29412
1514.682543	3.21569
1514.730490	4.23529
1514.778438	3.29412
1514.826386	1.80392
1514.874336	2.90196
1514.922286	1.96078
1514.970237	1.4902
1515.018189	2.03922
1515.066141	1.88235
1515.114095	2.19608
1515.162049	1.72549
1515.210003	2.35294
1515.257959	3.45098
1515.305915	2.35294
1515.353872	1.88235
1515.401830	2.19608
1515.449789	2.43137
1515.497748	2.03922
1515.545708	2.43137
1515.593669	2.43137
1515.641630	3.13725
1515.689593	2.90196
1515.737556	3.52941
1515.785520	3.84314
1515.833484	2.19608
1515.881450	3.13725
1515.929416	2.5098
1515.977383	2.7451
1516.025351	2.35294
1516.073319	1.56863
1516.121288	1.33333
1516.169258	1.96078
1516.217229	1.80392
1516.265200	1.64706
1516.313173	1.4902
1516.361145	1.80392
1516.409119	4.39216
1516.457094	2.27451
1516.505069	2.58824
1516.553045	2.27451
1516.601022	2.11765
1516.648999	4.39216
1516.696978	3.68627
1516.744957	4.23529
1516.792936	2.98039
1516.840917	2.66667
1516.888898	2.82353
1516.936880	3.13725
1516.984863	2.7451
1517.032847	2.11765
1517.080831	1.88235
1517.128816	2.27451
1517.176802	1.64706
1517.224789	2.58824
1517.272776	1.80392
1517.320765	2.11765
1517.368753	2.98039
1517.416743	1.96078
1517.464734	3.13725
1517.512725	4.07843
1517.560717	4.70588
1517.608709	6.82353
1517.656703	9.88235
1517.704697	11.2941
1517.752692	9.80392
1517.800688	7.92157
1517.848684	5.56863
1517.896682	2.82353
1517.944680	2.7451
1517.992678	2.11765
1518.040678	2.90196
1518.088678	3.60784
1518.136679	1.4902
1518.184681	2.03922
1518.232684	1.2549
1518.280687	1.41176
1518.328691	1.56863
1518.376696	2.35294
1518.424702	3.05882
1518.472708	3.21569
1518.520715	2.90196
1518.568723	4
1518.616732	6.03922
1518.664741	7.37255
1518.712751	8.94118
1518.760762	7.76471
1518.808774	4.39216
1518.856786	3.52941
1518.904799	2.03922
1518.952813	2.11765
1519.000828	2.90196
1519.048844	2.90196
1519.096860	2.58824
1519.144877	2.19608
1519.192895	1.80392
1519.240913	2.03922
1519.288932	2.43137
1519.336952	2.66667
1519.384973	1.56863
1519.432995	2.7451
1519.481017	2.58824
1519.529040	3.84314
1519.577064	4.78431
1519.625089	5.96078
1519.673114	5.88235
1519.721140	8.23529
1519.769167	6.43137
1519.817194	5.17647
1519.865223	3.52941
1519.913252	3.68627
1519.961282	1.96078
1520.009313	3.13725
1520.057344	2.35294
1520.105376	2.11765
1520.153409	2.82353
1520.201443	3.05882
1520.249477	2.11765
1520.297512	2.43137
1520.345548	3.13725
1520.393585	3.29412
1520.441623	2.98039
1520.489661	2.43137
1520.537700	2.7451
1520.585740	3.21569
1520.633780	3.29412
1520.681821	5.01961
1520.729863	5.96078
1520.777906	4.23529
1520.825950	3.29412
1520.873994	2.11765
1520.922039	3.13725
1520.970085	3.29412
1521.018131	2.5098
1521.066179	2.98039
1521.114227	3.05882
1521.162276	2.27451
1521.210325	2.19608
1521.258376	2.03922
1521.306427	1.64706
1521.354479	1.96078
1521.402532	3.05882
1521.450585	3.21569
1521.498639	2.66667
1521.546694	3.68627
1521.594750	3.05882
1521.642806	2.98039
1521.690863	4.07843
1521.738921	4.62745
1521.786980	3.21569
1521.835040	3.52941
1521.883100	2.7451
1521.931161	2.03922
1521.979223	3.60784
1522.027285	2.03922
1522.075348	1.96078
1522.123412	2.5098
1522.171477	2.7451
1522.219543	3.29412
1522.267609	2.7451
1522.315676	2.27451
1522.363744	2.43137
1522.411813	2.58824
1522.459882	2.7451
1522.507952	2.19608
1522.556023	3.68627
1522.604095	1.88235
1522.652167	4.07843
1522.700240	5.56863
1522.748314	4.62745
1522.796389	3.76471
1522.844464	4.86275
1522.892540	3.76471
1522.940617	2.5098
1522.988695	2.5098
1523.036773	1.72549
1523.084853	2.11765
1523.132933	2.27451
1523.181013	2.43137
1523.229095	3.05882
1523.277177	2.27451
1523.325260	2.35294
1523.373344	2.66667
1523.421428	3.05882
1523.469514	4.47059
1523.517600	3.13725
1523.565687	3.13725
1523.613774	4.70588
1523.661862	5.4902
1523.709951	4.15686
1523.758041	3.76471
1523.806132	3.21569
1523.854223	2.58824
1523.902315	2.7451
1523.950408	1.80392
1523.998502	2.7451
1524.046596	2.7451
1524.094691	2.5098
1524.142787	2.03922
1524.190884	2.58824
1524.238981	1.64706
1524.287080	2.5098
1524.335179	2.43137
1524.383278	2.27451
1524.431379	2.27451
1524.479480	3.05882
1524.527582	2.7451
1524.575685	5.33333
1524.623788	4.31373
1524.671892	6.58824
1524.719997	5.96078
1524.768103	6.7451
1524.816210	5.09804
1524.864317	3.45098
1524.912425	2.19608
1524.960534	2.98039
1525.008644	2.66667
1525.056754	1.80392
1525.104865	2.5098
1525.152977	2.19608
1525.201089	2.27451
1525.249203	2.11765
1525.297317	3.21569
1525.345432	3.52941
1525.393547	3.45098
1525.441664	4.62745
1525.489781	2.98039
1525.537899	5.09804
1525.586018	6.11765
1525.634137	8.94118
1525.682257	13.0196
1525.730378	17.0196
1525.778500	13.1765
1525.826622	9.72549
1525.874746	6.58824
1525.922870	2.90196
1525.970994	2.35294
1526.019120	2.58824
1526.067246	2.11765
1526.115373	1.96078
1526.163501	1.41176
1526.211629	2.43137
1526.259759	2.43137
1526.307889	2.5098
1526.356020	2.5098
1526.404151	2.5098
1526.452283	2.7451
1526.500417	2.7451
1526.548550	3.92157
1526.596685	5.01961
1526.644820	5.64706
1526.692957	9.33333
1526.741093	11.6863
1526.789231	9.72549
1526.837369	6.19608
1526.885509	4.47059
1526.933649	3.92157
1526.981789	3.29412
1527.029931	2.5098
1527.078073	2.27451
1527.126216	2.43137
1527.174360	1.88235
1527.222504	1.64706
1527.270649	2.58824
1527.318795	2.82353
1527.366942	2.66667
1527.415089	2.19608
1527.463238	4.54902
1527.511387	3.45098
1527.559537	3.68627
1527.607687	4.78431
1527.655838	5.56863
1527.703990	7.29412
1527.752143	7.29412
1527.800297	6.03922
1527.848451	4.31373
1527.896606	3.37255
1527.944762	3.13725
1527.992919	2.5098
1528.041076	3.21569
1528.089234	3.37255
1528.137393	2.82353
1528.185553	3.37255
1528.233713	2.82353
1528.281874	2.90196
1528.330036	2.43137
1528.378199	2.5098
1528.426362	3.68627
1528.474527	3.37255
1528.522692	2.82353
1528.570857	3.05882
1528.619024	3.84314
1528.667191	5.09804
1528.715359	6.5098
1528.763528	5.2549
1528.811697	4
1528.859868	2.66667
1528.908039	2.82353
1528.956210	2.27451
1529.004383	2.03922
1529.052556	2.7451
1529.100730	2.82353
1529.148905	2.03922
1529.197081	1.56863
1529.245257	2.03922
1529.293434	1.2549
1529.341612	2.19608
1529.389791	2.58824
1529.437970	2.35294
1529.486150	2.19608
1529.534331	1.64706
1529.582513	2.82353
1529.630695	2.5098
1529.678878	5.64706
1529.727062	5.01961
1529.775247	4.23529
1529.823432	3.13725
1529.871619	3.05882
1529.919806	2.43137
1529.967993	2.66667
1530.016182	2.66667
1530.064371	1.96078
1530.112561	1.88235
1530.160752	2.35294
1530.208943	1.88235
1530.257136	1.64706
1530.305329	1.4902
1530.353522	2.7451
1530.401717	2.66667
1530.449912	2.43137
1530.498108	2.66667
1530.546305	2.03922
1530.594503	2.19608
1530.642701	3.13725
1530.690900	3.76471
1530.739100	2.03922
1530.787301	2.7451
1530.835502	2.7451
1530.883704	1.80392
1530.931907	2.35294
1530.980111	2.98039
1531.028315	2.82353
1531.076521	1.4902
1531.124726	2.5098
1531.172933	1.4902
1531.221141	2.19608
1531.269349	2.11765
1531.317558	2.5098
1531.365768	2.27451
1531.413978	2.11765
1531.462189	2.90196
1531.510401	3.52941
1531.558614	3.45098
1531.606828	4.39216
1531.655042	2.58824
1531.703257	2.98039
1531.751473	4.23529
1531.799689	3.21569
1531.847907	3.29412
1531.896125	3.21569
1531.944344	2.35294
1531.992563	2.11765
1532.040783	2.19608
1532.089005	1.4902
1532.137226	2.98039
1532.185449	1.64706
1532.233672	2.27451
1532.281897	2.58824
1532.330122	2.90196
1532.378347	3.37255
1532.426574	3.52941
1532.474801	3.76471
1532.523029	3.05882
1532.571257	2.43137
1532.619487	4
1532.667717	5.33333
1532.715948	5.41177
1532.764180	5.72549
1532.812412	5.88235
1532.860646	3.29412
1532.908880	2.5098
1532.957114	2.82353
1533.005350	2.27451
1533.053586	1.56863
1533.101823	1.80392
1533.150061	2.03922
1533.198300	2.19608
1533.246539	2.19608
1533.294779	2.90196
1533.343020	2.11765
1533.391261	4.15686
1533.439504	3.37255
1533.487747	4.15686
1533.535991	3.92157
1533.584235	3.92157
1533.632481	5.33333
1533.680727	7.84314
1533.728974	8.23529
1533.777222	7.29412
1533.825470	5.88235
1533.873719	3.68627
1533.921969	3.60784
1533.970220	2.66667
1534.018471	3.52941
1534.066724	2.19608
1534.114977	2.90196
1534.163230	2.35294
1534.211485	2.98039
1534.259740	3.60784
1534.307996	4
1534.356253	2.98039
1534.404510	3.13725
1534.452769	2.66667
1534.501028	4.39216
1534.549288	4.62745
1534.597548	3.60784
1534.645809	7.45098
1534.694072	7.21569
1534.742334	6.7451
1534.790598	7.05882
1534.838862	6.43137
1534.887128	3.05882
1534.935393	2.19608
1534.983660	2.5098
1535.031927	1.80392
1535.080196	2.43137
1535.128465	2.35294
1535.176734	2.90196
1535.225005	2.11765
1535.273276	3.45098
1535.321548	2.5098
1535.369821	3.05882
1535.418094	3.29412
1535.466368	3.60784
1535.514643	3.21569
1535.562919	3.92157
1535.611195	4.78431
1535.659473	5.56863
1535.707751	6.19608
1535.756030	7.52941
1535.804309	5.17647
1535.852589	3.84314
1535.900870	2.27451
1535.949152	2.90196
1535.997435	3.52941
1536.045718	2.66667
1536.094002	2.11765
1536.142287	2.66667
1536.190573	2.5098
1536.238859	2.35294
1536.287146	2.82353
1536.335434	3.21569
1536.383723	3.05882
1536.432012	3.29412
1536.480302	3.45098
1536.528593	4.47059
1536.576885	5.01961
1536.625177	7.21569
1536.673471	9.2549
1536.721765	9.33333
1536.770059	10.1176
1536.818355	8.47059
1536.866651	4.23529
1536.914948	4.31373
1536.963246	3.05882
1537.011544	2.90196
1537.059844	2.03922
1537.108144	2.90196
1537.156444	2.7451
1537.204746	2.66667
1537.253048	2.90196
1537.301351	3.29412
1537.349655	2.98039
1537.397960	3.05882
1537.446265	3.13725
1537.494571	3.37255
1537.542878	3.29412
1537.591186	4.23529
1537.639494	6.98039
1537.687803	8.86275
1537.736113	8.39216
1537.784424	9.56863
1537.832735	7.45098
1537.881047	3.92157
1537.929360	3.60784
1537.977674	3.13725
1538.025988	3.29412
1538.074304	2.5098
1538.122620	3.13725
1538.170936	2.90196
1538.219254	2.03922
1538.267572	4.31373
1538.315891	2.5098
1538.364211	2.98039
1538.412531	2.7451
1538.460853	3.60784
1538.509175	4.39216
1538.557497	5.96078
1538.605821	8
1538.654145	10.2745
1538.702470	16.0784
1538.750796	20.1569
1538.799123	14.8235
1538.847450	10.7451
1538.895778	6.03922
1538.944107	4.07843
1538.992437	2.11765
1539.040767	2.27451
1539.089098	2.5098
1539.137430	1.80392
1539.185763	2.11765
1539.234096	2.90196
1539.282430	3.37255
1539.330765	1.80392
1539.379101	2.5098
1539.427437	2.66667
1539.475775	4
1539.524113	3.84314
1539.572451	3.05882
1539.620791	5.80392
1539.669131	9.64706
1539.717472	15.451
1539.765814	12.8627
1539.814156	9.72549
1539.862500	7.21569
1539.910844	4.23529
1539.959188	3.37255
1540.007534	2.66667
1540.055880	2.5098
1540.104227	2.35294
1540.152575	2.58824
1540.200924	3.13725
1540.249273	2.11765
1540.297623	1.88235
1540.345974	2.7451
1540.394326	3.68627
1540.442678	2.5098
1540.491031	2.5098
1540.539385	2.90196
1540.587740	3.68627
1540.636095	5.56863
1540.684452	5.01961
1540.732808	5.88235
1540.781166	6.58824
1540.829525	6.43137
1540.877884	4.15686
1540.926244	3.13725
1540.974605	1.72549
1541.022966	1.41176
1541.071328	2.11765
1541.119691	2.11765
1541.168055	1.64706
1541.216420	2.27451
1541.264785	1.96078
1541.313151	2.19608
1541.361518	2.35294
1541.409885	2.7451
1541.458254	3.13725
1541.506623	2.19608
1541.554993	3.13725
1541.603363	2.98039
1541.651735	4.15686
1541.700107	3.92157
1541.748480	5.09804
1541.796853	3.76471
1541.845228	3.29412
1541.893603	2.7451
1541.941979	3.21569
1541.990355	2.66667
1542.038733	2.27451
1542.087111	1.33333
1542.135490	1.64706
1542.183870	2.27451
1542.232250	1.56863
1542.280631	3.37255
1542.329013	3.84314
1542.377396	2.66667
1542.425780	2.27451
1542.474164	2.90196
1542.522549	3.68627
1542.570935	2.27451
1542.619321	3.92157
1542.667708	3.52941
1542.716096	4.15686
1542.764485	4.07843
1542.812875	3.76471
1542.861265	2.82353
1542.909656	2.11765
1542.958048	2.35294
1543.006441	2.35294
1543.054834	2.11765
1543.103228	2.19608
1543.151623	2.11765
1543.200019	1.80392
1543.248415	1.41176
1543.296812	2.5098
1543.345210	2.35294
1543.393609	2.66667
1543.442008	3.05882
1543.490408	3.37255
1543.538809	2.7451
1543.587211	3.13725
1543.635614	2.98039
1543.684017	3.05882
1543.732421	4.23529
1543.780826	2.43137
1543.829231	2.43137
1543.877637	2.43137
1543.926044	2.27451
1543.974452	1.41176
1544.022861	2.90196
1544.071270	2.11765
1544.119680	1.80392
1544.168091	0.627451
1544.216502	1.2549
1544.264915	2.43137
1544.313328	3.05882
1544.361742	2.35294
1544.410156	2.7451
1544.458572	2.35294
1544.506988	2.19608
1544.555405	3.05882
1544.603822	4
1544.652241	2.98039
1544.700660	3.76471
1544.749080	4.07843
1544.797501	4
1544.845922	3.05882
1544.894344	2.82353
1544.942767	2.27451
1544.991191	1.33333
1545.039615	3.21569
1545.088041	1.17647
1545.136467	1.56863
1545.184893	2.03922
1545.233321	2.5098
1545.281749	1.4902
1545.330178	2.03922
1545.378608	2.98039
1545.427038	2.98039
1545.475470	3.13725
1545.523902	4.15686
1545.572335	4.07843
1545.620768	3.21569
1545.669203	4.39216
1545.717638	4.31373
1545.766074	5.17647
1545.814510	3.60784
1545.862948	2.82353
1545.911386	1.41176
1545.959825	2.58824
1546.008264	2.7451
1546.056705	2.43137
1546.105146	3.13726
1546.153588	2.03922
1546.202030	1.96078
1546.250474	2.98039
1546.298918	3.13725
1546.347363	2.11765
1546.395809	2.66667
1546.444255	2.66667
1546.492702	2.90196
1546.541150	3.05882
1546.589599	3.29412
1546.638049	2.90196
1546.686499	3.60784
1546.734950	3.21569
1546.783402	3.76471
1546.831854	2.35294
1546.880308	3.76471
1546.928762	2.58824
1546.977217	2.58824
1547.025672	1.96078
1547.074129	2.90196
1547.122586	1.56863
1547.171043	2.11765
1547.219502	2.27451
1547.267961	3.76471
1547.316422	3.13725
1547.364883	2.90196
1547.413344	4.07843
1547.461807	6.03922
1547.510270	6.90196
1547.558734	10.4314
1547.607198	13.098
1547.655664	21.2549
1547.704130	33.0196
1547.752597	42.8235
1547.801065	37.2549
1547.849533	23.2157
1547.898002	10.6667
1547.946472	8.62745
1547.994943	4.86275
1548.043415	3.13725
1548.091887	2.90196
1548.140360	2.7451
1548.188834	2.82353
1548.237308	2.35294
1548.285784	3.05882
1548.334260	3.37255
1548.382737	3.45098
1548.431214	4.78431
1548.479693	4.47059
1548.528172	7.45098
1548.576652	8.86275
1548.625132	13.8039
1548.673614	20
1548.722096	28.6275
1548.770579	34.7451
1548.819062	26.5882
1548.867547	16
1548.916032	9.72549
1548.964518	5.56863
1549.013005	3.68627
1549.061492	2.5098
1549.109980	2.82353
1549.158469	2.66667
1549.206959	2.98039
1549.255449	2.66667
1549.303941	3.05882
1549.352433	3.68627
1549.400925	3.45098
1549.449419	3.13725
1549.497913	4.70588
1549.546408	6.19608
1549.594904	11.3726
1549.643401	17.9608
1549.691898	29.0196
1549.740396	40.3922
1549.788895	35.6863
1549.837395	26.8235
1549.885895	16.9412
1549.934396	11.6863
1549.982898	6.7451
1550.031401	4
1550.079904	3.37255
1550.128408	2.35294
1550.176913	2.7451
1550.225419	3.37255
1550.273925	2.7451
1550.322432	3.84314
1550.370940	3.05882
1550.419449	3.45098
1550.467958	4.23529
1550.516469	5.96078
1550.564980	6.82353
1550.613491	8.31373
1550.662004	12
1550.710517	16.0784
1550.759031	25.3333
1550.807546	19.7647
1550.856061	15.0588
1550.904578	10.6667
1550.953095	7.13726
1551.001613	4.70588
1551.050131	3.76471
1551.098650	3.13725
1551.147170	2.7451
1551.195691	2.82353
1551.244213	2.90196
1551.292735	1.96078
1551.341258	3.05882
1551.389782	2.35294
1551.438307	4.07843
1551.486832	3.45098
1551.535358	4.78431
1551.583885	6.7451
1551.632413	6.90196
1551.680942	8.39216
1551.729471	11.6863
1551.778001	11.8431
1551.826531	9.2549
1551.875063	6.5098
1551.923595	4.39216
1551.972128	3.68627
1552.020662	2.19608
1552.069196	2.43137
1552.117732	3.68627
1552.166268	2.43137
1552.214804	1.80392
1552.263342	1.56863
1552.311880	2.66667
1552.360419	3.76471
1552.408959	3.29412
1552.457500	2.90196
1552.506041	3.13725
1552.554583	4
1552.603126	4.39216
1552.651670	5.17647
1552.700214	5.17647
1552.748759	6.35294
1552.797305	9.01961
1552.845852	4.62745
1552.894399	3.60784
1552.942947	3.29412
1552.991496	3.05882
1553.040046	2.27451
1553.088596	2.35294
1553.137147	3.37255
1553.185699	2.82353
1553.234252	2.5098
1553.282805	1.72549
1553.331360	3.84314
1553.379915	2.98039
1553.428470	2.19608
1553.477027	2.7451
1553.525584	2.98039
1553.574142	4.39216
1553.622701	3.92157
1553.671261	5.56863
1553.719821	4.94118
1553.768382	4.94118
1553.816944	5.17647
1553.865506	3.21569
1553.914070	4.07843
1553.962634	2.27451
1554.011199	2.7451
1554.059764	2.82353
1554.108331	1.96078
1554.156898	3.52941
1554.205466	2.35294
1554.254034	2.5098
1554.302604	1.72549
1554.351174	1.88235
1554.399745	3.60784
1554.448316	2.82353
1554.496889	3.68627
1554.545462	2.58824
1554.594036	3.37255
1554.642611	3.76471
1554.691186	3.84314
1554.739763	4.47059
1554.788340	3.37255
1554.836917	4.31373
1554.885496	2.03922
1554.934075	2.27451
1554.982655	2.98039
1555.031236	2.11765
1555.079817	1.96078
1555.128400	2.11765
1555.176983	1.41176
1555.225567	1.88235
1555.274151	2.7451
1555.322737	2.27451
1555.371323	3.29412
1555.419910	2.66667
1555.468497	3.21569
1555.517086	3.52941
1555.565675	3.45098
1555.614265	4.07843
1555.662855	5.2549
1555.711447	4.62745
1555.760039	4.78431
1555.808632	4.86274
1555.857225	5.64706
1555.905820	2.82353
1555.954415	3.05882
1556.003011	2.90196
1556.051608	2.11765
1556.100205	1.88235
1556.148803	2.58824
1556.197402	2.90196
1556.246002	2.35294
1556.294603	1.56863
1556.343204	2.43137
1556.391806	3.84314
1556.440409	2.98039
1556.489012	2.58824
1556.537617	3.84314
1556.586222	3.68627
1556.634828	3.68627
1556.683434	4.23529
1556.732042	3.29412
1556.780650	4.47059
1556.829259	3.92157
1556.877868	4.39216
1556.926479	2.11765
1556.975090	2.5098
1557.023702	2.27451
1557.072314	3.37255
1557.120928	1.96078
1557.169542	1.96078
1557.218157	2.19608
1557.266773	3.37255
1557.315389	2.27451
1557.364006	2.19608
1557.412624	2.27451
1557.461243	2.7451
1557.509862	3.52941
1557.558483	3.29412
1557.607104	3.60784
1557.655725	4.07843
1557.704348	3.29412
1557.752971	5.56863
1557.801595	5.4902
1557.850220	3.37255
1557.898846	3.13725
1557.947472	2.90196
1557.996099	2.27451
1558.044727	2.5098
1558.093355	2.43137
1558.141985	1.4902
1558.190615	1.64706
1558.239246	1.72549
1558.287877	2.27451
1558.336510	2.35294
1558.385143	1.88235
1558.433777	3.13725
1558.482412	2.5098
1558.531047	3.76471
1558.579683	2.90196
1558.628320	3.92157
1558.676958	5.01961
1558.725596	5.33333
1558.774235	7.45098
1558.822875	6.5098
1558.871516	3.92157
1558.920158	3.29412
1558.968800	1.88235
1559.017443	2.98039
1559.066087	2.11765
1559.114731	2.43137
1559.163377	1.96078
1559.212023	2.35294
1559.260669	2.11765
1559.309317	2.43137
1559.357965	2.27451
1559.406614	2.7451
1559.455264	3.60784
1559.503915	3.84314
1559.552566	3.60784
1559.601218	3.76471
1559.649871	3.52941
1559.698525	3.92157
1559.747179	5.01961
1559.795834	5.33333
1559.844490	3.45098
1559.893147	3.21569
1559.941804	2.90196
1559.990463	2.7451
1560.039121	2.90196
1560.087781	2.19608
1560.136442	2.66667
1560.185103	3.21569
1560.233765	1.56863
1560.282428	2.03922
1560.331091	2.19608
1560.379755	2.66667
1560.428420	2.5098
1560.477086	3.21569
1560.525753	3.45098
1560.574420	3.60784
1560.623088	4.54902
1560.671757	4.86274
1560.720426	4.31373
1560.769097	4.23529
1560.817768	3.29412
1560.866440	2.98039
1560.915112	4.39216
1560.963786	2.66667
1561.012460	1.72549
1561.061135	2.58824
1561.109810	2.98039
1561.158487	2.58824
1561.207164	2.11765
1561.255842	2.58824
1561.304520	2.27451
1561.353200	2.19608
1561.401880	2.27451
1561.450561	2.43137
1561.499243	3.52941
1561.547925	1.80392
1561.596608	4.39216
1561.645292	5.01961
1561.693977	6.11765
1561.742663	4.94118
1561.791349	4.86275
1561.840036	3.21569
1561.888724	2.43137
1561.937412	2.19608
1561.986102	1.80392
1562.034792	2.7451
1562.083482	2.03922
1562.132174	2.43137
1562.180866	2.43137
1562.229559	2.58824
1562.278253	1.72549
1562.326948	2.35294
1562.375643	3.05882
1562.424339	3.37255
1562.473036	3.21569
1562.521734	3.05882
1562.570432	3.84314
1562.619132	2.5098
1562.667831	5.2549
1562.716532	4.86275
1562.765234	5.2549
1562.813936	5.33333
1562.862639	3.92157
1562.911342	2.11765
1562.960047	2.11765
1563.008752	1.88235
1563.057458	2.27451
1563.106165	1.80392
1563.154872	2.35294
1563.203581	2.19608
1563.252290	2.35294
1563.301000	3.45098
1563.349710	3.45098
1563.398421	2.58824
1563.447133	3.29412
1563.495846	5.17647
1563.544560	5.56863
1563.593274	6.03922
1563.641989	8.07843
1563.690705	13.0196
1563.739422	16.2353
1563.788139	16.8627
1563.836857	12.2353
1563.885576	6.7451
1563.934296	5.88235
1563.983016	2.58824
1564.031737	2.35294
1564.080459	3.05882
1564.129182	2.03922
1564.177905	3.05882
1564.226630	3.05882
1564.275355	1.96078
1564.324080	2.82353
1564.372807	2.82353
1564.421534	3.37255
1564.470262	4.23529
1564.518991	5.2549
1564.567720	5.80392
1564.616451	6.58824
1564.665182	10.1961
1564.713913	12.7059
1564.762646	17.7255
1564.811379	15.7647
1564.860113	10.9804
1564.908848	6.19608
1564.957584	4
1565.006320	3.29412
1565.055057	3.21569
1565.103795	2.03922
1565.152534	2.03922
1565.201273	2.11765
1565.250013	2.03922
1565.298754	2.66667
1565.347496	3.05882
1565.396238	3.05882
1565.444981	4.94118
1565.493725	4.47059
1565.542470	6.66667
1565.591215	7.84314
1565.639962	11.5294
1565.688709	17.9608
1565.737456	27.5294
1565.786205	29.5686
1565.834954	20.549
1565.883704	13.3333
1565.932455	7.37255
1565.981206	5.33333
1566.029959	3.37255
1566.078712	2.82353
1566.127466	2.66667
1566.176220	2.35294
1566.224975	2.7451
1566.273732	2.5098
1566.322488	4.15686
1566.371246	4.07843
1566.420004	3.76471
1566.468763	5.88235
1566.517523	6.66667
1566.566284	8.39216
1566.615045	11.6863
1566.663807	15.6863
1566.712570	26.2745
1566.761334	31.6863
1566.810098	29.9608
1566.858864	18.0392
1566.907630	12.4706
1566.956396	8
1567.005164	5.01961
1567.053932	4.23529
1567.102701	3.37255
1567.151471	1.88235
1567.200241	2.90196
1567.249012	4.23529
1567.297784	3.37255
1567.346557	4.23529
1567.395331	3.92157
1567.444105	4
1567.492880	4.31373
1567.541656	5.09804
1567.590432	6.27451
1567.639210	8.15686
1567.687988	12.3137
1567.736767	20.8627
1567.785546	20.549
1567.834327	16.8627
1567.883108	11.451
1567.931890	6.35294
1567.980672	4.39216
1568.029456	3.76471
1568.078240	2.7451
1568.127025	3.52941
1568.175810	2.98039
1568.224597	3.45098
1568.273384	2.5098
1568.322172	2.5098
1568.370961	2.82353
1568.419750	2.58824
1568.468540	3.60784
1568.517331	2.5098
1568.566123	4.39216
1568.614915	4.86275
1568.663709	5.80392
1568.712503	8.47059
1568.761298	9.72549
1568.810093	9.96078
1568.858889	7.29412
1568.907686	3.52941
1568.956484	3.45098
1569.005283	2.35294
1569.054082	2.03922
1569.102882	1.56863
1569.151683	1.96078
1569.200485	2.03922
1569.249287	3.13725
1569.298090	2.58824
1569.346894	4.31373
1569.395699	2.90196
1569.444504	3.13725
1569.493310	3.21569
1569.542117	3.76471
1569.590925	4.86275
1569.639733	3.92157
1569.688542	4.62745
1569.737352	5.96078
1569.786163	5.80392
1569.834975	4.31373
1569.883787	3.68627
1569.932600	2.66667
1569.981413	3.76471
1570.030228	2.82353
1570.079043	1.88235
1570.127859	3.29412
1570.176676	1.4902
1570.225494	2.90196
1570.274312	2.5098
1570.323131	2.98039
1570.371951	1.96078
1570.420771	2.90196
1570.469593	2.90196
1570.518415	2.90196
1570.567238	2.11765
1570.616061	2.43137
1570.664886	2.90196
1570.713711	3.13725
1570.762537	3.92157
1570.811363	2.82353
1570.860191	2.82353
1570.909019	1.96078
1570.957848	1.64706
1571.006677	1.88235
1571.055508	2.27451
1571.104339	2.35294
1571.153171	2.98039
1571.202004	1.4902
1571.250837	1.96078
1571.299671	2.19608
1571.348506	1.4902
1571.397342	2.66667
1571.446179	2.11765
1571.495016	3.84314
1571.543854	3.13725
1571.592693	1.96078
1571.641532	2.58824
1571.690373	3.05882
1571.739214	2.5098
1571.788055	3.68627
1571.836898	2.11765
1571.885741	2.82353
1571.934585	3.37255
1571.983430	2.7451
1572.032276	1.72549
1572.081122	2.66667
1572.129969	1.4902
1572.178817	2.03922
1572.227666	2.58824
1572.276515	1.72549
1572.325366	2.7451
1572.374217	2.11765
1572.423068	2.19608
1572.471921	2.82353
1572.520774	1.96078
1572.569628	3.45098
1572.618483	3.92157
1572.667338	2.35294
1572.716194	2.98039
1572.765051	3.37255
1572.813909	2.5098
1572.862768	1.33333
1572.911627	2.19608
1572.960487	1.96078
1573.009348	2.5098
1573.058209	1.41176
1573.107071	1.80392
1573.155935	2.19608
1573.204798	2.5098
1573.253663	2.7451
1573.302528	1.80392
1573.351394	3.60784
1573.400261	2.7451
1573.449129	2.58824
1573.497997	1.88235
1573.546866	2.5098
1573.595736	3.29412
1573.644607	3.37255
1573.693478	2.66667
1573.742351	3.76471
1573.791223	2.82353
1573.840097	2.66667
1573.888972	1.64706
1573.937847	1.17647
1573.986723	1.96078
1574.035599	1.88235
1574.084477	1.41176
1574.133355	1.64706
1574.182234	1.17647
1574.231114	1.96078
1574.279995	2.58824
1574.328876	1.88235
1574.377758	2.27451
1574.426641	2.43137
1574.475524	1.64706
1574.524408	3.21569
1574.573294	2.03922
1574.622179	3.45098
1574.671066	3.29412
1574.719953	6.7451
1574.768841	4.94118
1574.817730	4.54902
1574.866620	3.37255
1574.915510	2.27451
1574.964401	2.7451
1575.013293	2.66667
1575.062186	2.7451
1575.111079	2.19608
1575.159974	1.41176
1575.208869	1.72549
1575.257764	2.19608
1575.306661	3.52941
1575.355558	2.19608
1575.404456	2.98039
1575.453355	3.21569
1575.502254	3.60784
1575.551154	2.58824
1575.600055	4.15686
1575.648957	3.84314
1575.697860	5.41177
1575.746763	5.17647
1575.795667	6.7451
1575.844572	4.23529
1575.893477	3.60784
1575.942384	2.27451
1575.991291	3.21569
1576.040199	2.27451
1576.089107	1.96078
1576.138017	1.41176
1576.186927	2.35294
1576.235838	2.66667
1576.284749	2.35294
1576.333662	2.11765
1576.382575	2.5098
1576.431489	2.27451
1576.480403	2.7451
1576.529319	2.43137
1576.578235	3.21569
1576.627152	5.17647
1576.676070	4.62745
1576.724988	4.94118
1576.773907	7.37255
1576.822827	6.19608
1576.871748	4.70588
1576.920669	3.45098
1576.969592	4.23529
1577.018515	3.60784
1577.067438	2.43137
1577.116363	1.41176
1577.165288	3.29412
1577.214214	1.56863
1577.263141	2.58824
1577.312069	2.43137
1577.360997	2.43137
1577.409926	3.84314
1577.458856	3.13725
1577.507787	3.13725
1577.556718	3.45098
1577.605650	4.07843
1577.654583	5.72549
1577.703517	5.88235
1577.752451	9.56863
1577.801386	10.0392
1577.850322	6.98039
1577.899259	4.23529
1577.948196	3.92157
1577.997134	2.98039
1578.046073	1.80392
1578.095013	2.03922
1578.143953	2.5098
1578.192895	1.88235
1578.241837	2.35294
1578.290779	2.11765
1578.339723	3.13725
1578.388667	3.05882
1578.437612	3.76471
1578.486558	2.66667
1578.535504	3.68627
1578.584452	5.17647
1578.633400	4.62745
1578.682349	5.17647
1578.731298	10.5882
1578.780249	9.01961
1578.829200	8.86275
1578.878151	4.70588
1578.927104	4.70588
1578.976057	4.23529
1579.025012	4.07843
1579.073966	3.29412
1579.122922	4.47059
1579.171878	4.23529
1579.220836	2.82353
1579.269794	4.86274
1579.318752	9.4902
1579.367712	14.1961
1579.416672	22.4314
1579.465633	45.3333
1579.514595	86.4314
1579.563557	148.863
1579.612520	267.922
1579.661484	508.157
1579.710449	1034.27
1579.759414	1584.55
1579.808381	1556.71
1579.857348	982.823
1579.906316	533.804
1579.955284	284.392
1580.004253	153.49
1580.053223	84.4706
1580.102194	49.9608
1580.151166	28.4706
1580.200138	17.7255
1580.249111	11.7647
1580.298085	9.33333
1580.347060	10.5098
1580.396035	15.8431
1580.445011	26.6667
1580.493988	49.4118
1580.542966	78.0392
1580.591944	149.098
1580.640923	272.235
1580.689903	555.765
1580.738884	1039.92
1580.787865	1263.53
1580.836848	973.412
1580.885831	561.412
1580.934814	297.098
1580.983799	172.784
1581.032784	88.549
1581.081770	49.8039
1581.130757	26.9804
1581.179744	18.9804
1581.228732	13.7255
1581.277722	13.1765
1581.326711	6.58824
1581.375702	7.13725
1581.424693	12.2353
1581.473685	17.2549
1581.522678	28.3137
1581.571672	47.2157
1581.620666	83.6078
1581.669661	161.882
1581.718657	332.549
1581.767654	529.333
1581.816651	504.549
1581.865649	315.373
1581.914648	167.843
1581.963648	94.8235
1582.012648	54.1961
1582.061649	29.9608
1582.110651	14.902
1582.159654	10.4314
1582.208657	5.64706
1582.257661	6.43137
1582.306666	6.03922
1582.355672	4.31373
1582.404679	4.31373
1582.453686	6.66667
1582.502694	8.31373
1582.551703	13.0196
1582.600712	21.4118
1582.649722	36.7843
1582.698733	76.3137
1582.747745	136.706
1582.796758	164.863
1582.845771	122.275
1582.894785	67.5294
1582.943800	37.0196
1582.992816	21.3333
1583.041832	12.9412
1583.090849	6.98039
1583.139867	4.70588
1583.188886	3.76471
1583.237905	3.60784
1583.286925	3.21569
1583.335946	5.01961
1583.384968	2.82353
1583.433990	4.15686
1583.483013	4.94118
1583.532037	7.21569
1583.581062	6.7451
1583.630087	10.7451
1583.679113	16.6275
1583.728140	28.3922
1583.777168	42.4314
1583.826197	39.451
1583.875226	23.5294
1583.924256	13.5686
1583.973287	7.29412
1584.022318	5.88235
1584.071351	2.66667
1584.120384	2.66667
1584.169417	3.52941
1584.218452	2.43137
1584.267487	4
1584.316523	3.68627
1584.365560	2.82353
1584.414598	2.27451
1584.463636	3.92157
1584.512675	3.37255
1584.561715	3.21569
1584.610756	4.23529
1584.659797	3.60784
1584.708839	7.45098
1584.757882	10.9804
1584.806926	11.3725
1584.855970	7.76471
1584.905015	7.45098
1584.954061	3.92157
1585.003108	3.92157
1585.052155	2.5098
1585.101204	2.27451
1585.150253	3.05882
1585.199302	2.11765
1585.248353	2.5098
1585.297404	2.43137
1585.346456	3.05882
1585.395509	2.58824
1585.444562	2.19608
1585.493617	2.82353
1585.542672	2.82353
1585.591728	3.60784
1585.640784	3.92157
1585.689841	4.15686
1585.738900	3.60784
1585.787958	5.09804
1585.837018	5.17647
1585.886078	3.21569
1585.935139	3.29412
1585.984201	2.90196
1586.033264	2.90196
1586.082327	2.27451
1586.131392	1.88235
1586.180456	2.98039
1586.229522	2.11765
1586.278589	2.90196
1586.327656	1.88235
1586.376724	2.27451
1586.425792	2.90196
1586.474862	2.66667
1586.523932	4
1586.573003	4.47059
1586.622075	3.29412
1586.671147	3.45098
1586.720221	2.98039
1586.769295	2.7451
1586.818369	2.66667
1586.867445	3.29412
1586.916521	2.58824
1586.965598	2.27451
1587.014676	1.4902
1587.063755	2.35294
1587.112834	1.2549
1587.161914	1.64706
1587.210995	2.11765
1587.260076	2.58824
1587.309159	3.29412
1587.358242	3.52941
1587.407326	2.98039
1587.456410	2.98039
1587.505496	2.82353
1587.554582	2.35294
1587.603669	3.29412
1587.652757	2.66667
1587.701845	2.98039
1587.750934	2.5098
1587.800024	3.13725
1587.849115	2.58824
1587.898206	2.58824
1587.947299	2.03922
1587.996392	2.03922
1588.045485	2.27451
1588.094580	1.41176
1588.143675	2.35294
1588.192771	2.58824
1588.241868	1.72549
1588.290965	1.96078
1588.340064	2.7451
1588.389163	2.27451
1588.438263	2.66667
1588.487363	2.7451
1588.536464	3.21569
1588.585567	3.52941
1588.634669	2.58824
1588.683773	4.07843
1588.732877	6.43137
1588.781983	5.17647
1588.831088	6.5098
1588.880195	4.23529
1588.929302	4.31373
1588.978411	3.37255
1589.027520	3.29412
1589.076629	1.2549
1589.125740	2.03922
1589.174851	2.43137
1589.223963	1.88235
1589.273076	2.5098
1589.322189	1.96078
1589.371303	2.03922
1589.420418	3.29412
1589.469534	2.98039
1589.518650	3.29412
1589.567768	3.84314
1589.616886	3.52941
1589.666005	4.39216
1589.715124	5.2549
1589.764244	5.96078
1589.813365	5.41177
1589.862487	5.56863
1589.911610	3.52941
1589.960733	4
1590.009857	3.13725
1590.058982	2.11765
1590.108108	3.13725
1590.157234	3.45098
1590.206361	2.82353
1590.255489	2.7451
1590.304618	2.7451
1590.353747	3.92157
1590.402877	3.37255
1590.452008	4.07843
1590.501140	5.41177
1590.550272	7.29412
1590.599406	10.5882
1590.648540	19.0588
1590.697674	33.1765
1590.746810	64.7059
1590.795946	80.549
1590.845083	62.902
1590.894221	35.2157
1590.943359	20
1590.992499	10.8235
1591.041639	7.76471
1591.090779	4
1591.139921	3.76471
1591.189063	2.5098
1591.238206	2.11765
1591.287350	2.98039
1591.336495	2.27451
1591.385640	3.13725
1591.434786	4.54902
1591.483933	4.23529
1591.533081	5.80392
1591.582229	8.86275
1591.631378	13.7255
1591.680528	25.0196
1591.729679	44.7843
1591.778830	57.1765
1591.827982	51.7647
1591.877135	31.8431
1591.926289	21.2549
1591.975443	13.1765
1592.024599	6.7451
1592.073755	3.60784
1592.122911	3.37255
1592.172069	4.47059
1592.221227	3.52941
1592.270386	3.13725
1592.319546	3.29412
1592.368706	2.43137
1592.417868	2.66667
1592.467030	2.7451
1592.516192	2.19608
1592.565356	3.76471
1592.614520	7.13726
1592.663685	8.70588
1592.712851	14.5882
1592.762018	26.9804
1592.811185	26.4314
1592.860353	21.9608
1592.909522	11.451
1592.958692	8.07843
1593.007862	4.31373
1593.057033	4.07843
1593.106205	1.96078
1593.155378	3.13725
1593.204551	2.19608
1593.253725	3.45098
1593.302900	3.21569
1593.352076	2.03922
1593.401253	2.43137
1593.450430	5.01961
1593.499608	5.72549
1593.548786	6.27451
1593.597966	8
1593.647146	12.0784
1593.696327	17.9608
1593.745509	31.7647
1593.794691	29.2549
1593.843875	21.8824
1593.893059	13.4902
1593.942244	7.52941
1593.991429	4.54902
1594.040615	4.07843
1594.089803	2.82353
1594.138990	3.60784
1594.188179	2.7451
1594.237368	3.84314
1594.286558	3.52941
1594.335749	4.07843
1594.384941	4.62745
1594.434133	3.92157
1594.483326	3.52941
1594.532520	5.56863
1594.581715	5.09804
1594.630910	8.07843
1594.680107	12
1594.729304	17.8824
1594.778501	22.1961
1594.827700	16
1594.876899	10.5098
1594.926099	9.72549
1594.975300	5.33333
1595.024501	4.07843
1595.073703	3.45098
1595.122906	4.23529
1595.172110	3.05882
1595.221315	2.90196
1595.270520	2.43137
1595.319726	3.21569
1595.368933	4
1595.418140	6.03922
1595.467349	5.4902
1595.516558	7.45098
1595.565768	8.54902
1595.614978	16.0784
1595.664190	30.7451
1595.713402	47.6078
1595.762615	51.3725
1595.811828	38.2745
1595.861043	21.7255
1595.910258	13.2549
1595.959474	8.39216
1596.008690	7.37255
1596.057908	3.84314
1596.107126	3.45098
1596.156345	2.58824
1596.205565	2.90196
1596.254785	3.21569
1596.304006	4
1596.353228	3.92157
[truncated: 89,365 more rows]
