# Supplementary material for: Glyco-engineered MDCK cells display preferred receptors of H3N2 influenza absent in eggs used for vaccines
Source: Nat Commun. 2023 Oct 4;14:6178. doi: 10.1038/s41467-023-41908-0 (PMC10551000; doi:10.1038/s41467-023-41908-0)
Supplement: Supplementary file 6 — Source Data [file 41467_2023_41908_MOESM6_ESM.zip › Source Data/Source Data - text files/SFig-3d MDCK-NExt Sial-S N-Glycans.txt]

1499.194932	1.6122
1499.242626	2.39651
1499.290320	2.35294
1499.338015	2.04793
1499.385710	2.52723
1499.433406	2.13508
1499.481104	2.0915
1499.528801	2.17865
1499.576500	2.83224
1499.624199	3.61656
1499.671900	3.09368
1499.719600	3.61656
1499.767302	3.96514
1499.815004	3.00654
1499.862708	1.74292
1499.910412	1.22004
1499.958116	2.17865
1500.005822	1.52505
1500.053528	1.65577
1500.101235	1.22004
1500.148943	1.78649
1500.196651	2.39651
1500.244360	2.00436
1500.292070	2.2658
1500.339781	2.44009
1500.387493	2.61438
1500.435205	2.91939
1500.482918	1.65577
1500.530632	1.65577
1500.578346	2.2658
1500.626062	2.83224
1500.673778	2.96296
1500.721494	2.91939
1500.769212	3.05011
1500.816930	2.57081
1500.864649	1.26362
1500.912369	2.17865
1500.960090	1.35076
1501.007811	1.39434
1501.055533	2.00436
1501.103256	1.83007
1501.150980	1.96078
1501.198704	1.87364
1501.246430	1.91721
1501.294156	2.7451
1501.341882	2.44009
1501.389610	2.61438
1501.437338	2.13508
1501.485067	1.78649
1501.532797	1.83007
1501.580527	1.56863
1501.628258	1.74292
1501.675990	2.0915
1501.723723	3.44227
1501.771457	2.17865
1501.819191	1.96078
1501.866926	1.69935
1501.914662	1.69935
1501.962398	2.35294
1502.010136	1.39434
1502.057874	1.96078
1502.105612	1.96078
1502.153352	2.00436
1502.201092	1.56863
1502.248834	2.52723
1502.296575	2.22222
1502.344318	1.91721
1502.392061	2.30937
1502.439806	1.56863
1502.487550	1.96078
1502.535296	2.2658
1502.583042	2.44009
1502.630790	2.22222
1502.678538	2.39651
1502.726286	2.22222
1502.774036	1.69935
1502.821786	1.83007
1502.869537	1.91721
1502.917289	1.26362
1502.965041	1.78649
1503.012794	1.78649
1503.060548	1.78649
1503.108303	2.22222
1503.156059	2.26579
1503.203815	2.44009
1503.251572	2.39651
1503.299330	2.22222
1503.347088	2.04793
1503.394848	1.96078
1503.442608	1.65577
1503.490369	1.91721
1503.538130	2.22222
1503.585893	1.48148
1503.633656	2.30937
1503.681420	3.13725
1503.729184	3.31155
1503.776950	2.22222
1503.824716	2.0915
1503.872483	1.56863
1503.920250	1.22004
1503.968019	1.83007
1504.015788	2.35294
1504.063558	2.13508
1504.111328	1.74292
1504.159100	2.17865
1504.206872	2.70152
1504.254645	2.2658
1504.302419	2.00436
1504.350193	2.0915
1504.397969	2.35294
1504.445745	2.52723
1504.493521	1.83007
1504.541299	1.65577
1504.589077	1.96078
1504.636856	1.96078
1504.684636	2.00436
1504.732417	3.878
1504.780198	2.65795
1504.827980	1.78649
1504.875763	1.74292
1504.923546	2.17865
1504.971331	2.13508
1505.019116	1.87364
1505.066902	2.04793
1505.114688	2.00436
1505.162476	1.69935
1505.210264	2.30937
1505.258053	2.35294
1505.305843	2.61438
1505.353633	1.65577
1505.401424	1.65577
1505.449216	2.17865
1505.497009	2.0915
1505.544802	2.65795
1505.592596	2.17865
1505.640391	1.91721
1505.688187	1.83007
1505.735984	2.57081
1505.783781	2.39651
1505.831579	1.48148
1505.879378	1.91721
1505.927177	1.39434
1505.974978	2.22222
1506.022779	1.78649
1506.070580	1.78649
1506.118383	1.56863
1506.166186	1.6122
1506.213990	2.52723
1506.261795	1.69935
1506.309601	1.48148
1506.357407	2.13508
1506.405214	2.17865
1506.453022	2.70152
1506.500831	1.96078
1506.548640	3.00654
1506.596450	2.87582
1506.644261	2.17865
1506.692073	3.2244
1506.739885	3.31155
1506.787699	3.05011
1506.835512	2.65795
1506.883327	2.65795
1506.931143	2.35294
1506.978959	1.78649
1507.026776	2.0915
1507.074594	2.04793
1507.122412	1.96078
1507.170231	1.39434
1507.218051	1.91721
1507.265872	2.39651
1507.313694	1.96078
1507.361516	1.69935
1507.409339	2.78867
1507.457163	2.17865
1507.504987	2.0915
1507.552813	1.87364
1507.600639	2.39651
1507.648466	2.57081
1507.696293	3.00654
1507.744122	2.39651
1507.791951	2.7451
1507.839781	2.13508
1507.887611	2.35294
1507.935443	2.48366
1507.983275	2.17865
1508.031108	1.91721
1508.078941	1.6122
1508.126776	1.56863
1508.174611	1.65577
1508.222447	1.39434
1508.270284	2.35294
1508.318121	2.22222
1508.365959	2.04793
1508.413798	1.69935
1508.461638	2.7451
1508.509479	2.17865
1508.557320	1.83007
1508.605162	2.2658
1508.653005	2.17865
1508.700848	2.70152
1508.748692	2.2658
1508.796538	2.7451
1508.844383	1.96078
1508.892230	2.39651
1508.940077	1.96078
1508.987925	2.57081
1509.035774	1.6122
1509.083624	1.52505
1509.131474	1.56863
1509.179325	1.69935
1509.227177	2.39651
1509.275030	2.39651
1509.322883	1.74292
1509.370737	1.52505
1509.418592	2.17865
1509.466448	1.52505
1509.514304	1.69935
1509.562162	1.87364
1509.610020	2.39651
1509.657878	2.04793
1509.705738	2.78867
1509.753598	2.17865
1509.801459	2.00436
1509.849321	2.17865
1509.897183	1.78649
1509.945047	1.78649
1509.992911	1.74292
1510.040775	2.00436
1510.088641	2.04793
1510.136507	2.30937
1510.184374	2.30937
1510.232242	1.74292
1510.280111	1.6122
1510.327980	2.04793
1510.375850	1.78649
1510.423721	2.83224
1510.471593	2.35294
1510.519465	1.83007
1510.567338	1.69935
1510.615212	1.69935
1510.663087	3.57299
1510.710962	1.65577
1510.758838	2.22222
1510.806715	2.30937
1510.854593	1.65577
1510.902471	1.69935
1510.950350	1.6122
1510.998230	2.00436
1511.046111	2.04793
1511.093993	1.83007
1511.141875	2.17865
1511.189758	2.04793
1511.237641	1.96078
1511.285526	2.52723
1511.333411	2.44009
1511.381297	2.70153
1511.429184	1.83007
1511.477072	1.65577
1511.524960	1.74292
1511.572849	1.39434
1511.620739	2.87582
1511.668629	2.7451
1511.716521	3.13725
1511.764413	2.61438
1511.812306	2.44009
1511.860199	1.35076
1511.908094	2.0915
1511.955989	1.35076
1512.003885	1.26362
1512.051781	2.17865
1512.099679	1.96078
1512.147577	1.48148
1512.195476	1.83007
1512.243376	2.22222
1512.291276	2.2658
1512.339177	2.30937
1512.387079	2.17865
1512.434982	2.13508
1512.482885	1.69935
1512.530790	2.35294
1512.578695	2.2658
1512.626600	1.74292
1512.674507	2.52723
1512.722414	2.22222
1512.770322	2.61438
1512.818231	2.00436
1512.866141	2.22222
1512.914051	1.96078
1512.961962	1.91721
1513.009874	1.26362
1513.057786	1.6122
1513.105700	2.13508
1513.153614	2.17865
1513.201529	2.13508
1513.249444	2.0915
1513.297361	1.69935
1513.345278	2.39651
1513.393196	1.43791
1513.441114	1.87364
1513.489034	2.22222
1513.536954	2.17865
1513.584875	1.91721
1513.632797	2.61438
1513.680719	2.2658
1513.728642	2.96296
1513.776566	2.7451
1513.824491	2.30937
1513.872416	2.22222
1513.920343	1.83007
1513.968270	1.83007
1514.016197	1.96078
1514.064126	1.52505
1514.112055	2.0915
1514.159985	1.43791
1514.207916	1.91721
1514.255848	2.2658
1514.303780	2.7451
1514.351713	2.83224
1514.399647	1.78649
1514.447581	1.65577
1514.495517	1.74292
1514.543453	1.74292
1514.591390	2.00436
1514.639327	2.61438
1514.687266	2.7451
1514.735205	3.35512
1514.783145	2.44009
1514.831085	2.35294
1514.879027	1.48148
1514.926969	1.39434
1514.974912	1.69935
1515.022856	1.69935
1515.070800	1.65577
1515.118745	2.44009
1515.166691	1.56863
1515.214638	1.56863
1515.262585	1.26362
1515.310534	1.65577
1515.358483	1.78649
1515.406432	2.0915
1515.454383	1.35076
1515.502334	1.78649
1515.550286	2.35294
1515.598239	2.0915
1515.646193	2.17865
1515.694147	2.39651
1515.742102	2.61438
1515.790058	1.87364
1515.838014	1.87364
1515.885972	1.65577
1515.933930	1.48148
1515.981889	1.91721
1516.029848	1.56863
1516.077809	1.48148
1516.125770	1.48148
1516.173732	2.04793
1516.221694	2.13508
1516.269658	2.52723
1516.317622	1.78649
1516.365587	1.39434
1516.413553	2.78867
1516.461519	2.61438
1516.509486	1.69935
1516.557454	1.91721
1516.605423	2.91939
1516.653393	2.04793
1516.701363	2.17865
1516.749334	2.0915
1516.797306	2.04793
1516.845278	1.65577
1516.893251	1.74292
1516.941225	1.43791
1516.989200	1.48148
1517.037176	1.35076
1517.085152	1.43791
1517.133129	2.13508
1517.181107	1.65577
1517.229086	1.6122
1517.277065	2.30937
1517.325045	2.65795
1517.373026	1.96078
1517.421008	1.96078
1517.468990	2.00436
1517.516973	2.04793
1517.564957	1.83007
1517.612942	2.7451
1517.660927	4.18301
1517.708913	4.66231
1517.756900	5.40305
1517.804888	3.66013
1517.852876	2.96296
1517.900866	2.2658
1517.948856	1.65577
1517.996846	2.2658
1518.044838	1.65577
1518.092830	2.83224
1518.140823	1.30719
1518.188817	2.04793
1518.236811	2.91939
1518.284807	2.61438
1518.332803	1.48148
1518.380800	1.69935
1518.428797	2.2658
1518.476796	2.00436
1518.524795	2.04793
1518.572794	2.7451
1518.620795	3.61656
1518.668796	3.18083
1518.716799	4.57516
1518.764801	4.3573
1518.812805	4.44444
1518.860809	2.87582
1518.908815	2.35294
1518.956820	1.52505
1519.004827	2.17865
1519.052835	1.87364
1519.100843	1.91721
1519.148852	1.39434
1519.196861	1.87364
1519.244872	2.04793
1519.292883	2.57081
1519.340895	3.13725
1519.388908	2.96296
1519.436921	1.6122
1519.484936	2.30937
1519.532951	1.78649
1519.580966	2.17865
1519.628983	3.13725
1519.677000	3.48584
1519.725018	3.00654
1519.773037	3.61656
1519.821057	2.91939
1519.869077	2.48366
1519.917098	2.57081
1519.965120	1.83007
1520.013142	1.78649
1520.061166	2.48366
1520.109190	2.17865
1520.157215	1.56863
1520.205241	1.30719
1520.253267	2.13508
1520.301294	1.65577
1520.349322	2.22222
1520.397351	1.6122
1520.445380	1.83007
1520.493410	1.69935
1520.541441	2.39651
1520.589473	2.0915
1520.637505	1.96078
1520.685539	2.61438
1520.733573	3.00654
1520.781607	1.87364
1520.829643	2.96296
1520.877679	2.22222
1520.925716	2.22222
1520.973754	2.0915
1521.021792	2.17865
1521.069832	2.70152
1521.117872	2.87582
1521.165913	2.7451
1521.213954	2.48366
1521.261997	2.17865
1521.310040	1.83007
1521.358083	2.44009
1521.406128	2.17865
1521.454173	2.2658
1521.502220	2.00436
1521.550266	1.87364
1521.598314	1.96078
1521.646363	2.0915
1521.694412	2.17865
1521.742462	1.83007
1521.790512	2.26579
1521.838564	1.78649
1521.886616	1.48148
1521.934669	1.26362
1521.982723	1.74292
1522.030777	1.56863
1522.078832	1.39434
1522.126888	1.35076
1522.174945	2.35294
1522.223003	2.61438
1522.271061	2.48366
1522.319120	1.74292
1522.367180	2.00436
1522.415240	2.17865
1522.463301	1.26362
1522.511363	2.00436
1522.559426	1.6122
1522.607490	2.83224
1522.655554	2.39651
1522.703619	2.0915
1522.751685	3.61656
1522.799752	1.39434
1522.847819	1.78649
1522.895887	1.91721
1522.943956	2.0915
1522.992026	1.91721
1523.040096	1.69935
1523.088167	2.0915
1523.136239	2.52723
1523.184312	2.48366
1523.232385	1.65577
1523.280460	2.13508
1523.328535	2.30937
1523.376610	1.56863
1523.424687	2.13508
1523.472764	1.83007
1523.520842	1.52505
1523.568921	2.7451
1523.617000	2.44009
1523.665081	2.87582
1523.713162	2.87582
1523.761243	2.22222
1523.809326	1.96078
1523.857409	1.87364
1523.905493	1.65577
1523.953578	2.04793
1524.001664	1.83007
1524.049750	1.30719
1524.097837	2.00436
1524.145925	1.65577
1524.194014	2.39651
1524.242103	2.30937
1524.290193	2.52723
1524.338284	2.96296
1524.386376	1.78649
1524.434468	1.35076
1524.482561	0.827887
1524.530655	1.26362
1524.578750	1.52505
1524.626845	2.00436
1524.674941	2.48366
1524.723038	2.2658
1524.771136	2.61438
1524.819235	2.13508
1524.867334	2.00436
1524.915434	1.91721
1524.963535	1.87364
1525.011636	1.74292
1525.059738	2.35294
1525.107841	2.22222
1525.155945	1.6122
1525.204050	2.35294
1525.252155	2.00436
1525.300261	1.39434
1525.348368	2.00436
1525.396476	2.83224
1525.444584	2.04793
1525.492693	2.22222
1525.540803	2.17865
1525.588914	1.69935
1525.637025	2.52723
1525.685137	3.00654
1525.733250	4.3573
1525.781364	3.96514
1525.829478	2.2658
1525.877593	2.13508
1525.925709	1.96078
1525.973826	1.52505
1526.021943	1.74292
1526.070061	1.91721
1526.118180	2.13508
1526.166300	2.48366
1526.214421	2.61438
1526.262542	2.13508
1526.310664	1.96078
1526.358787	2.00436
1526.406910	2.00436
1526.455034	1.69935
1526.503159	2.35294
1526.551285	1.91721
1526.599412	2.22222
1526.647539	2.87582
1526.695667	2.13508
1526.743796	2.61438
1526.791926	2.22222
1526.840056	2.87582
1526.888187	1.96078
1526.936319	1.43791
1526.984452	1.96078
1527.032585	1.43791
1527.080719	2.17865
1527.128854	1.91721
1527.176990	2.35294
1527.225126	2.0915
1527.273263	2.39651
1527.321401	2.39651
1527.369540	1.91721
1527.417679	2.22222
1527.465820	1.74292
1527.513960	1.74292
1527.562102	2.00436
1527.610245	2.17865
1527.658388	2.57081
1527.706532	2.57081
1527.754677	2.87582
1527.802822	2.00436
1527.850969	1.56863
1527.899116	1.39434
1527.947263	1.56863
1527.995412	1.1329
1528.043561	1.78649
1528.091711	2.04793
1528.139862	2.13508
1528.188014	1.74292
1528.236166	1.6122
1528.284319	1.96078
1528.332473	2.48366
1528.380628	1.56863
1528.428783	1.87364
1528.476939	1.78649
1528.525096	2.13508
1528.573254	1.52505
1528.621412	1.91721
1528.669571	1.87364
1528.717731	2.61438
1528.765892	3.26797
1528.814053	2.00436
1528.862216	1.6122
1528.910379	1.04575
1528.958542	1.78649
1529.006707	2.0915
1529.054872	1.30719
1529.103038	2.30937
1529.151205	1.96078
1529.199372	2.0915
1529.247541	1.91721
1529.295710	2.22222
1529.343880	2.30937
1529.392050	2.0915
1529.440221	1.48148
1529.488394	2.17865
1529.536566	1.87364
1529.584740	2.17865
1529.632914	2.2658
1529.681089	2.35294
1529.729265	2.0915
1529.777442	2.04793
1529.825619	2.39651
1529.873797	2.0915
1529.921976	1.91721
1529.970156	2.13508
1530.018336	1.52505
1530.066518	2.00436
1530.114700	2.00436
1530.162882	2.35294
1530.211066	2.65795
1530.259250	2.2658
1530.307435	2.04793
1530.355621	2.22222
1530.403807	1.35076
1530.451994	1.52505
1530.500182	1.87364
1530.548371	1.6122
1530.596561	1.52505
1530.644751	1.35076
1530.692942	2.22222
1530.741134	1.83007
1530.789326	2.0915
1530.837520	1.56863
1530.885714	1.30719
1530.933909	2.0915
1530.982104	1.91721
1531.030301	2.2658
1531.078498	1.6122
1531.126696	2.04793
1531.174894	1.30719
1531.223094	2.30937
1531.271294	2.26579
1531.319495	2.22222
1531.367696	1.65577
1531.415899	2.52723
1531.464102	2.13508
1531.512306	1.83007
1531.560511	2.17865
1531.608716	1.65577
1531.656922	2.57081
1531.705129	1.91721
1531.753337	2.2658
1531.801546	1.69935
1531.849755	2.0915
1531.897965	1.78649
1531.946176	1.39434
1531.994387	1.83007
1532.042600	1.48148
1532.090813	2.2658
1532.139026	2.04793
1532.187241	2.04793
1532.235456	2.04793
1532.283672	2.52723
1532.331889	2.0915
1532.380107	1.91721
1532.428325	1.48148
1532.476544	1.83007
1532.524764	1.52505
1532.572985	2.00436
1532.621206	1.87364
1532.669428	2.13508
1532.717651	2.04793
1532.765875	1.87364
1532.814099	1.78649
1532.862325	2.57081
1532.910551	2.00436
1532.958777	2.13508
1533.007005	1.69935
1533.055233	1.6122
1533.103462	2.30937
1533.151692	1.96078
1533.199922	1.74292
1533.248153	1.96078
1533.296385	2.22222
1533.344618	2.61438
1533.392852	1.74292
1533.441086	2.48366
1533.489321	1.69935
1533.537557	1.96078
1533.585794	2.48366
1533.634031	3.18083
1533.682269	3.44227
1533.730508	4.31373
1533.778747	4.00871
1533.826988	3.00654
1533.875229	2.13508
1533.923471	2.13508
1533.971713	1.69935
1534.019957	2.57081
1534.068201	2.22222
1534.116446	2.39651
1534.164692	1.74292
1534.212938	2.0915
1534.261185	2.70152
1534.309433	3.18083
1534.357682	1.83007
1534.405931	2.2658
1534.454182	2.39651
1534.502433	2.65795
1534.550684	1.69935
1534.598937	3.09368
1534.647190	2.48366
1534.695444	3.52941
1534.743699	3.74728
1534.791954	3.18083
1534.840211	2.83224
1534.888468	1.74292
1534.936726	1.48148
1534.984984	1.87364
1535.033244	1.74292
1535.081504	2.30937
1535.129765	1.48148
1535.178026	2.44009
1535.226288	2.00436
1535.274552	1.69935
1535.322816	1.83007
1535.371080	2.57081
1535.419346	2.04793
1535.467612	2.22222
1535.515879	2.26579
1535.564146	3.13725
1535.612415	2.30937
1535.660684	2.57081
1535.708954	2.83224
1535.757225	3.26797
1535.805496	3.2244
1535.853768	2.44009
1535.902041	1.56863
1535.950315	1.56863
1535.998590	1.52505
1536.046865	1.96078
1536.095141	2.00436
1536.143418	1.78649
1536.191695	1.48148
1536.239974	1.78649
1536.288253	2.17865
1536.336532	2.22222
1536.384813	2.44009
1536.433094	2.35294
1536.481376	2.7451
1536.529659	1.87364
1536.577943	3.05011
1536.626227	2.65795
1536.674512	2.87582
1536.722798	3.18083
1536.771085	3.52941
1536.819372	3.26797
1536.867661	2.44009
1536.915950	1.87364
1536.964239	2.13508
1537.012530	2.30937
1537.060821	2.48366
1537.109113	2.0915
1537.157406	2.13508
1537.205699	2.13508
1537.253993	3.13725
1537.302288	3.05011
1537.350584	2.13508
1537.398881	2.39651
1537.447178	2.00436
1537.495476	1.87364
1537.543775	1.87364
1537.592074	2.22222
1537.640374	2.7451
1537.688676	2.7451
1537.736977	3.61656
1537.785280	3.61656
1537.833583	3.44227
1537.881887	3.48584
1537.930192	2.22222
1537.978498	2.04793
1538.026804	1.30719
1538.075111	1.56863
1538.123419	1.26362
1538.171728	1.78649
1538.220037	1.91721
1538.268348	1.78649
1538.316658	1.65577
1538.364970	2.13508
1538.413283	1.30719
1538.461596	2.00436
1538.509910	1.52505
1538.558225	2.22222
1538.606540	2.30937
1538.654856	3.09368
1538.703173	4.44444
1538.751491	3.74728
1538.799810	4.61874
1538.848129	3.05011
1538.896449	2.61438
1538.944770	2.04793
1538.993091	2.17865
1539.041414	2.00436
1539.089737	1.74292
1539.138060	2.00436
1539.186385	2.17865
1539.234710	2.00436
1539.283036	1.83007
1539.331363	2.00436
1539.379691	2.0915
1539.428019	2.39651
1539.476348	2.04793
1539.524678	2.04793
1539.573009	2.2658
1539.621340	2.13508
1539.669673	3.13726
1539.718006	5.01089
1539.766339	4.05229
1539.814674	3.74728
1539.863009	3.13726
1539.911345	2.35294
1539.959682	1.17647
1540.008019	1.74292
1540.056357	1.69935
1540.104696	1.91721
1540.153036	2.52723
1540.201377	2.44009
1540.249718	2.22222
1540.298060	1.87364
1540.346403	1.87364
1540.394746	1.96078
1540.443091	1.74292
1540.491436	1.43791
1540.539782	2.30937
1540.588128	2.35294
1540.636476	1.65577
1540.684824	2.91939
1540.733172	2.65795
1540.781522	2.44009
1540.829873	1.65577
1540.878224	1.83007
1540.926576	1.74292
1540.974928	1.39434
1541.023282	1.74292
1541.071636	2.30937
1541.119991	2.39651
1541.168346	2.30937
1541.216703	1.83007
1541.265060	2.17865
1541.313418	2.35294
1541.361777	2.0915
1541.410136	1.96078
1541.458497	2.00436
1541.506858	2.0915
1541.555219	2.00436
1541.603582	1.35076
1541.651945	2.0915
1541.700309	1.91721
1541.748674	2.70153
1541.797040	1.52505
1541.845406	1.74292
1541.893773	1.1329
1541.942141	1.83007
1541.990509	2.0915
1542.038879	2.0915
1542.087249	1.56863
1542.135620	1.74292
1542.183991	2.35294
1542.232364	1.78649
1542.280737	2.7451
1542.329111	2.30937
1542.377486	1.6122
1542.425861	1.52505
1542.474237	1.91721
1542.522614	2.13508
1542.570992	1.39434
1542.619370	1.87364
1542.667749	2.00436
1542.716129	1.96078
1542.764510	2.0915
1542.812892	1.74292
1542.861274	1.43791
1542.909657	1.43791
1542.958041	1.26362
1543.006425	1.39434
1543.054811	2.17865
1543.103197	1.56863
1543.151583	2.44009
1543.199971	2.83224
1543.248359	1.43791
1543.296748	1.96078
1543.345138	2.17865
1543.393529	1.87364
1543.441920	2.00436
1543.490312	2.13508
1543.538705	1.35076
1543.587099	1.96078
1543.635493	2.2658
1543.683888	2.00436
1543.732284	1.22004
1543.780681	2.0915
1543.829078	2.39651
1543.877477	2.39651
1543.925876	2.04793
1543.974275	1.52505
1544.022676	1.65577
1544.071077	1.65577
1544.119479	1.74292
1544.167882	1.78649
1544.216285	1.52505
1544.264689	2.0915
1544.313094	1.69935
1544.361500	2.13508
1544.409907	1.91721
1544.458314	2.30937
1544.506722	1.74292
1544.555131	2.22222
1544.603540	1.74292
1544.651951	2.35294
1544.700362	2.57081
1544.748774	2.65795
1544.797186	1.87364
1544.845600	2.0915
1544.894014	2.04793
1544.942429	1.35076
1544.990844	1.65577
1545.039261	1.96078
1545.087678	2.22222
1545.136096	1.74292
1545.184514	2.2658
1545.232934	2.30937
1545.281354	2.04793
1545.329775	2.13508
1545.378197	2.39651
1545.426619	2.57081
1545.475042	1.6122
1545.523466	1.96078
1545.571891	1.87364
1545.620317	2.35294
1545.668743	2.57081
1545.717170	2.87582
1545.765598	1.56863
1545.814026	2.00436
1545.862456	1.35076
1545.910886	1.74292
1545.959316	1.39434
1546.007748	1.56863
1546.056180	1.35076
1546.104613	2.35294
1546.153047	2.57081
1546.201482	2.0915
1546.249917	2.22222
1546.298353	3.35512
1546.346790	1.91721
1546.395228	2.48366
1546.443666	1.96078
1546.492106	2.04793
1546.540545	2.00436
1546.588986	2.57081
1546.637428	1.56863
1546.685870	1.56863
1546.734313	1.91721
1546.782756	2.13508
1546.831201	1.39434
1546.879646	1.83007
1546.928092	1.08932
1546.976539	1.35076
1547.024986	1.52505
1547.073435	1.39434
1547.121884	2.00436
1547.170333	1.74292
1547.218784	1.78649
1547.267235	2.44009
1547.315687	1.74292
1547.364140	2.13508
1547.412594	2.35294
1547.461048	2.70153
1547.509503	2.13508
1547.557959	3.57299
1547.606416	3.05011
1547.654873	6.66667
1547.703331	7.18954
1547.751790	7.05882
1547.800250	6.84096
1547.848710	6.01307
1547.897171	5.01089
1547.945633	2.17865
1547.994096	1.83007
1548.042559	1.91721
1548.091024	1.78649
1548.139489	2.04793
1548.187954	2.52723
1548.236421	3.48584
1548.284888	2.30937
1548.333356	1.65577
1548.381825	2.2658
1548.430294	2.35294
1548.478764	2.13508
1548.527236	2.48366
1548.575707	2.2658
1548.624180	3.44227
1548.672653	4.88017
1548.721127	5.66449
1548.769602	4.74946
1548.818078	4.00871
1548.866554	3.96514
1548.915031	2.70152
1548.963509	2.78867
1549.011988	2.78867
1549.060467	1.91721
1549.108947	2.17865
1549.157428	2.96296
1549.205910	2.48366
1549.254392	2.2658
1549.302875	2.04793
1549.351359	1.96078
1549.399844	1.83007
1549.448329	2.04793
1549.496815	1.91721
1549.545302	2.44009
1549.593790	3.31155
1549.642279	4.53159
1549.690768	7.32026
1549.739258	8.23529
1549.787749	7.5817
1549.836240	6.79739
1549.884732	4.61874
1549.933225	3.44227
1549.981719	2.7451
1550.030214	1.69935
1550.078709	2.0915
1550.127205	2.2658
1550.175702	2.17865
1550.224200	1.48148
1550.272698	2.00436
1550.321197	2.48366
1550.369697	2.2658
1550.418198	1.69935
1550.466699	1.65577
1550.515201	1.87364
1550.563704	1.96078
1550.612208	2.7451
1550.660712	3.39869
1550.709217	4.79303
1550.757723	5.18519
1550.806230	4.88017
1550.854737	4.53159
1550.903245	3.878
1550.951754	3.00654
1551.000264	1.78649
1551.048775	2.22222
1551.097286	1.39434
1551.145798	3.00654
1551.194311	1.30719
1551.242824	2.2658
1551.291338	2.39651
1551.339853	2.39651
1551.388369	2.44009
1551.436886	1.78649
1551.485403	1.74292
1551.533921	2.78867
1551.582440	2.39651
1551.630960	2.61438
1551.679480	2.44009
1551.728001	4.31373
1551.776523	4.00871
1551.825046	2.70153
1551.873569	3.31155
1551.922093	2.17865
1551.970618	1.69935
1552.019144	2.04793
1552.067670	1.52505
1552.116197	2.52723
1552.164725	2.2658
1552.213254	2.30937
1552.261783	1.91721
1552.310314	2.22222
1552.358845	2.44009
1552.407376	2.57081
1552.455909	2.35294
1552.504442	2.2658
1552.552976	2.52723
1552.601511	2.0915
1552.650046	2.00436
1552.698583	2.7451
1552.747120	2.65795
1552.795657	3.57298
1552.844196	3.09368
1552.892735	1.52505
1552.941275	1.91721
1552.989816	2.2658
1553.038358	2.48366
1553.086900	3.13726
1553.135443	2.00436
1553.183987	2.22222
1553.232532	1.83007
1553.281077	1.83007
1553.329623	2.78867
1553.378170	3.18083
1553.426718	2.0915
1553.475266	1.52505
1553.523816	1.91721
1553.572365	2.39651
1553.620916	2.65795
1553.669468	2.78867
1553.718020	3.13725
1553.766573	3.61656
1553.815127	2.2658
1553.863681	2.7451
1553.912236	2.57081
1553.960792	2.52723
1554.009349	2.00436
1554.057907	2.61438
1554.106465	2.44009
1554.155024	2.57081
1554.203584	2.17865
1554.252144	2.30937
1554.300706	2.00436
1554.349268	2.00436
1554.397831	1.65577
1554.446394	2.13508
1554.494959	1.78649
1554.543524	2.39651
1554.592090	2.30937
1554.640656	2.04793
1554.689224	2.83224
1554.737792	2.17865
1554.786361	2.35294
1554.834930	2.17865
1554.883501	2.35294
1554.932072	2.04793
1554.980644	1.69935
1555.029217	1.91721
1555.077790	3.00654
1555.126364	2.39651
1555.174939	2.2658
1555.223515	2.57081
1555.272091	2.00436
1555.320669	2.00436
1555.369247	2.30937
1555.417825	2.04793
1555.466405	2.35294
1555.514985	2.26579
1555.563566	1.65577
1555.612148	2.48366
1555.660731	1.83007
1555.709314	2.52723
1555.757898	2.52723
1555.806483	1.91721
1555.855069	1.78649
1555.903655	2.2658
1555.952242	1.30719
1556.000830	2.04793
1556.049419	1.74292
1556.098008	1.6122
1556.146598	2.04793
1556.195189	2.17865
1556.243781	2.22222
1556.292373	2.04793
1556.340966	2.2658
1556.389560	2.44009
1556.438155	2.13508
1556.486750	1.83007
1556.535347	1.48148
1556.583944	1.83007
1556.632541	1.39434
1556.681140	2.61438
1556.729739	2.35294
1556.778339	2.57081
1556.826940	2.13508
1556.875542	2.52723
1556.924144	1.78649
1556.972747	1.56863
1557.021351	1.83007
1557.069955	1.74292
1557.118561	2.0915
1557.167167	1.78649
1557.215774	1.91721
1557.264381	2.17865
1557.312989	2.00436
1557.361599	1.87364
1557.410209	1.74292
1557.458819	1.65577
1557.507431	1.87364
1557.556043	2.52723
1557.604656	2.22222
1557.653269	1.87364
1557.701884	2.22222
1557.750499	2.22222
1557.799115	1.87364
1557.847732	1.65577
1557.896349	1.35076
1557.944967	1.96078
1557.993586	1.69935
1558.042206	1.83007
1558.090827	1.91721
1558.139448	2.04793
1558.188070	2.35294
1558.236693	2.48366
1558.285316	1.87364
1558.333940	1.96078
1558.382566	1.83007
1558.431191	2.39651
1558.479818	1.87364
1558.528445	1.83007
1558.577073	1.96078
1558.625702	2.0915
1558.674332	3.44227
1558.722962	3.48584
1558.771593	3.74728
1558.820225	3.48584
1558.868858	2.65795
1558.917491	3.00654
1558.966125	1.35076
1559.014760	1.35076
1559.063396	1.87364
1559.112032	2.44009
1559.160670	1.96078
1559.209308	2.22222
1559.257946	1.74292
1559.306586	2.13508
1559.355226	2.17865
1559.403867	2.13508
1559.452509	2.44009
1559.501151	2.61438
1559.549795	1.83007
1559.598439	1.65577
1559.647083	2.57081
1559.695729	2.35294
1559.744375	2.78867
1559.793022	3.35512
1559.841670	2.65795
1559.890319	2.83224
1559.938968	2.57081
1559.987618	2.13508
1560.036269	2.65795
1560.084921	1.48148
1560.133573	1.87364
1560.182226	2.17865
1560.230880	1.56863
1560.279535	1.87364
1560.328190	2.30937
1560.376846	1.56863
1560.425503	1.35076
1560.474161	1.69935
1560.522819	2.22222
1560.571478	2.04793
1560.620138	2.2658
1560.668799	3.05011
1560.717461	2.04793
1560.766123	2.70152
1560.814786	1.78649
1560.863450	2.35294
1560.912114	1.69935
1560.960779	2.22222
1561.009445	1.74292
1561.058112	1.74292
1561.106780	1.39434
1561.155448	2.0915
1561.204117	2.2658
1561.252787	2.35294
1561.301458	1.65577
1561.350129	2.48366
1561.398801	2.44009
1561.447474	2.22222
1561.496147	1.52505
1561.544822	1.48148
1561.593497	1.52505
1561.642173	1.91721
1561.690850	2.39651
1561.739527	3.52941
1561.788205	1.96078
1561.836884	2.61438
1561.885564	1.78649
1561.934244	1.65577
1561.982925	1.43791
1562.031607	2.13508
1562.080290	1.43791
1562.128974	2.0915
1562.177658	2.30937
1562.226343	2.2658
1562.275029	1.6122
1562.323715	1.96078
1562.372402	2.48366
1562.421090	1.69935
1562.469779	2.04793
1562.518469	1.6122
1562.567159	2.04793
1562.615850	2.35294
1562.664542	1.91721
1562.713235	2.61438
1562.761928	2.13508
1562.810622	2.44009
1562.859317	1.6122
1562.908012	2.2658
1562.956709	1.69935
1563.005406	1.83007
1563.054104	1.52505
1563.102803	2.0915
1563.151502	2.91939
1563.200202	3.39869
1563.248903	2.00436
1563.297605	1.83007
1563.346307	2.83224
1563.395010	2.61438
1563.443714	2.70152
1563.492419	2.39651
1563.541125	2.30937
1563.589831	2.48366
1563.638538	4.66231
1563.687246	5.88235
1563.735954	6.14379
1563.784663	6.88453
1563.833373	4.74945
1563.882084	3.61656
1563.930796	2.78867
1563.979508	2.0915
1564.028221	1.17647
1564.076935	1.65577
1564.125650	2.22222
1564.174365	2.04793
1564.223081	2.22222
1564.271798	2.83224
1564.320516	2.17865
1564.369234	2.70152
1564.417953	1.78649
1564.466673	2.04793
1564.515394	1.39434
1564.564115	2.44009
1564.612837	3.00654
1564.661560	3.74728
1564.710284	5.57734
1564.759008	5.79521
1564.807734	5.66449
1564.856460	4.53159
1564.905186	2.35294
1564.953914	1.91721
1565.002642	2.04793
1565.051371	2.61438
1565.100101	2.00436
1565.148831	1.87364
1565.197563	1.96078
1565.246295	1.91721
1565.295028	2.00436
1565.343761	2.48366
1565.392495	1.83007
1565.441230	2.48366
1565.489966	1.87364
1565.538703	2.78867
1565.587440	3.74728
1565.636178	4.27015
1565.684917	6.97168
1565.733657	9.6732
1565.782397	8.14815
1565.831138	6.31808
1565.879880	4.40087
1565.928623	2.61438
1565.977366	1.83007
1566.026111	2.65795
1566.074856	1.26362
1566.123601	2.04793
1566.172348	2.57081
1566.221095	2.65795
1566.269843	2.44009
1566.318592	2.44009
1566.367341	2.39651
1566.416091	2.61438
1566.464842	1.83007
1566.513594	2.57081
1566.562347	3.05011
1566.611100	4.05229
1566.659854	5.40305
1566.708609	7.93028
1566.757364	8.7146
1566.806121	8.97604
1566.854878	6.84096
1566.903636	4.8366
1566.952394	2.61438
1567.001154	2.61438
1567.049914	2.35294
1567.098675	3.13725
1567.147436	3.2244
1567.196199	2.70152
1567.244962	2.91939
1567.293726	2.52723
1567.342490	2.17865
1567.391256	2.57081
1567.440022	2.87582
1567.488789	3.35512
1567.537557	2.61438
1567.586325	2.17865
1567.635094	3.61656
1567.683864	4.96732
1567.732635	5.27233
1567.781407	4.79303
1567.830179	6.05665
1567.878952	3.48584
1567.927726	3.26797
1567.976500	3.00654
1568.025275	1.69935
1568.074051	2.52723
1568.122828	2.00436
1568.171606	1.87364
1568.220384	2.35294
1568.269163	1.91721
1568.317943	2.00436
1568.366724	2.0915
1568.415505	1.35076
1568.464287	2.48366
1568.513070	2.0915
1568.561854	1.91721
1568.610638	2.17865
1568.659423	3.00654
1568.708209	3.52941
1568.756996	2.61438
1568.805783	3.05011
1568.854572	2.70152
1568.903360	2.70153
1568.952150	2.44009
1569.000941	2.22222
1569.049732	2.17865
1569.098524	2.61438
1569.147317	1.69935
1569.196110	2.83224
1569.244904	2.39651
1569.293699	2.0915
1569.342495	2.22222
1569.391292	1.96078
1569.440089	2.35294
1569.488887	2.04793
1569.537686	1.43791
1569.586485	1.65577
1569.635286	2.91939
1569.684087	1.65577
1569.732889	2.83224
1569.781691	3.83442
1569.830495	2.96296
1569.879299	1.48148
1569.928104	2.04793
1569.976909	2.0915
1570.025716	2.57081
1570.074523	2.04793
1570.123331	2.13508
1570.172140	1.69935
1570.220949	1.35076
1570.269759	1.26362
1570.318570	3.2244
1570.367382	1.56863
1570.416194	2.44009
1570.465008	2.0915
1570.513822	1.74292
1570.562636	1.48148
1570.611452	1.35076
1570.660268	2.00436
1570.709085	2.17865
1570.757903	1.39434
1570.806721	1.78649
1570.855541	1.74292
1570.904361	2.22222
1570.953182	1.87364
1571.002003	2.04793
1571.050825	2.2658
1571.099649	2.61438
1571.148472	2.48366
1571.197297	1.65577
1571.246122	1.65577
1571.294949	2.0915
1571.343775	2.83224
1571.392603	2.0915
1571.441432	2.04793
1571.490261	1.56863
1571.539091	1.69935
1571.587921	1.78649
1571.636753	1.35076
1571.685585	2.30937
1571.734418	1.69935
1571.783252	1.91721
1571.832086	2.44009
1571.880921	1.78649
1571.929757	2.17865
1571.978594	2.04793
1572.027432	2.04793
1572.076270	2.44009
1572.125109	1.87364
1572.173949	1.96078
1572.222789	2.30937
1572.271631	2.00436
1572.320473	1.65577
1572.369315	2.39651
1572.418159	2.04793
1572.467003	2.44009
1572.515848	2.04793
1572.564694	1.96078
1572.613541	2.00436
1572.662388	2.83224
1572.711236	2.65795
1572.760085	1.87364
1572.808935	1.48148
1572.857785	2.35294
1572.906637	1.48148
1572.955488	1.74292
1573.004341	2.30937
1573.053195	2.78867
1573.102049	2.17865
1573.150904	2.78867
1573.199759	2.2658
1573.248616	2.2658
1573.297473	2.30937
1573.346331	2.17865
1573.395190	2.78867
1573.444049	2.39651
1573.492910	2.78867
1573.541771	1.96078
1573.590633	1.65577
1573.639495	2.17865
1573.688358	2.70152
1573.737222	1.6122
1573.786087	2.39651
1573.834953	1.65577
1573.883819	1.74292
1573.932686	1.74292
1573.981554	1.56863
1574.030423	1.08932
1574.079292	2.13508
1574.128162	2.22222
1574.177033	2.0915
1574.225905	3.05011
1574.274777	1.83007
1574.323651	1.69935
1574.372524	1.96078
1574.421399	1.6122
1574.470275	1.39434
1574.519151	1.74292
1574.568028	2.2658
1574.616905	3.26797
1574.665784	4.22658
1574.714663	3.61656
1574.763543	4.13943
1574.812424	3.05011
1574.861305	2.96296
1574.910188	2.39651
1574.959071	2.00436
1575.007955	3.26797
1575.056839	3.05011
1575.105724	2.22222
1575.154611	2.17865
1575.203497	1.87364
1575.252385	2.83224
1575.301273	2.2658
1575.350162	2.39651
1575.399052	2.87582
1575.447943	1.74292
1575.496834	2.04793
1575.545726	2.04793
1575.594619	2.17865
1575.643513	3.18083
1575.692407	3.83442
1575.741303	3.31155
1575.790199	3.26797
1575.839095	3.44227
1575.887993	2.44009
1575.936891	1.91721
1575.985790	2.0915
1576.034690	2.39651
1576.083590	2.35294
1576.132491	1.78649
1576.181393	2.44009
1576.230296	1.56863
1576.279200	2.48366
1576.328104	1.91721
1576.377009	2.2658
1576.425915	1.6122
1576.474821	1.96078
1576.523729	2.22222
1576.572637	2.17865
1576.621546	2.65795
1576.670455	2.65795
1576.719366	2.96296
1576.768277	3.57298
1576.817188	2.39651
1576.866101	2.91939
1576.915015	2.00436
1576.963929	2.0915
1577.012844	2.13508
1577.061759	2.39651
1577.110676	1.39434
1577.159593	2.13508
1577.208511	2.44009
1577.257429	2.44009
1577.306349	2.04793
1577.355269	2.96296
1577.404190	2.00436
1577.453112	1.78649
1577.502034	1.69935
1577.550958	2.0915
1577.599882	2.04793
1577.648806	2.22222
1577.697732	2.57081
1577.746658	3.878
1577.795585	4.8366
1577.844513	3.61656
1577.893442	2.65795
1577.942371	2.0915
1577.991301	1.91721
1578.040232	1.96078
1578.089163	2.13508
1578.138096	2.13508
1578.187029	2.39651
1578.235963	1.48148
1578.284897	2.52723
1578.333833	2.35294
1578.382769	1.74292
1578.431706	2.35294
1578.480644	2.13508
1578.529582	2.22222
1578.578521	1.43791
1578.627461	2.57081
1578.676402	3.00654
1578.725343	4.00872
1578.774285	3.39869
1578.823228	2.61438
1578.872172	2.91939
1578.921117	4.31373
1578.970062	2.83224
1579.019008	3.92157
1579.067955	4.09586
1579.116902	3.96514
1579.165851	3.52941
1579.214800	2.91939
1579.263749	4.44444
1579.312700	5.18519
1579.361651	4.44444
1579.410603	5.01089
1579.459556	5.4902
1579.508510	9.1939
1579.557464	15.6427
1579.606419	38.3442
1579.655375	112.593
1579.704332	260.523
1579.753289	382.527
1579.802247	385.359
1579.851206	286.797
1579.900166	175.686
1579.949126	82.1351
1579.998088	31.3725
1580.047050	16.1656
1580.096012	10.8061
1580.144976	7.62527
1580.193940	5.83878
1580.242905	4.92375
1580.291871	4.61874
1580.340837	4.09586
1580.389804	4.27015
1580.438772	5.22876
1580.487741	6.23094
1580.536711	9.89107
1580.585681	18.3442
1580.634652	50.4139
1580.683624	137.821
1580.732597	254.118
1580.781570	307.146
1580.830544	263.573
1580.879519	174.423
1580.928494	91.6776
1580.977471	40.7843
1581.026448	17.037
1581.075426	9.45534
1581.124404	7.14597
1581.173384	5.62091
1581.222364	4.44444
1581.271345	4.40087
1581.320327	3.39869
1581.369309	2.83224
1581.418292	2.7451
1581.467276	3.26797
1581.516261	3.7037
1581.565246	6.10022
1581.614233	13.8126
1581.663220	36.9063
1581.712207	85.6645
1581.761196	127.495
1581.810185	121.743
1581.859175	96.0784
1581.908166	55.512
1581.957157	26.2745
1582.006150	10.8932
1582.055143	6.23094
1582.104137	4.31373
1582.153131	3.74728
1582.202127	3.05011
1582.251123	3.26797
1582.300119	2.2658
1582.349117	2.48366
1582.398115	2.87582
1582.447115	2.65795
1582.496114	2.35294
1582.545115	2.87582
1582.594117	4.05229
1582.643119	8.40959
1582.692122	20.5229
1582.741125	31.4597
1582.790130	37.6906
1582.839135	34.4227
1582.888141	20.7843
1582.937148	12.9848
1582.986155	4.88017
1583.035163	3.26797
1583.084172	2.78867
1583.133182	2.44009
1583.182193	2.52723
1583.231204	2.96296
1583.280216	2.00436
1583.329229	2.52723
1583.378242	2.00436
1583.427256	1.65577
1583.476272	2.22222
1583.525287	2.2658
1583.574304	2.96296
1583.623321	2.91939
1583.672339	4.70588
1583.721358	7.97386
1583.770378	11.3725
1583.819398	9.49891
1583.868419	6.9281
1583.917441	4.8366
1583.966464	3.09368
1584.015487	2.52723
1584.064511	2.2658
1584.113536	2.22222
1584.162562	2.22222
1584.211589	2.78867
1584.260616	2.44009
1584.309644	1.83007
1584.358672	2.35294
1584.407702	2.52723
1584.456732	1.39434
1584.505763	2.04793
1584.554795	1.69935
1584.603827	1.56863
1584.652861	2.13508
1584.701895	3.52941
1584.750929	4.57516
1584.799965	4.31373
1584.849001	3.61656
1584.898038	2.96296
1584.947076	2.83224
1584.996115	2.04793
1585.045154	1.74292
1585.094194	2.78867
1585.143235	1.52505
1585.192277	2.48366
1585.241319	2.52723
1585.290362	2.2658
1585.339406	2.04793
1585.388451	2.35294
1585.437496	2.44009
1585.486542	1.91721
1585.535589	1.69935
1585.584637	1.52505
1585.633685	2.0915
1585.682735	1.83007
1585.731785	2.22222
1585.780835	2.39651
1585.829887	2.57081
1585.878939	2.22222
1585.927992	2.0915
1585.977046	2.35294
1586.026100	1.43791
1586.075156	2.22222
1586.124212	2.13508
1586.173268	2.13508
1586.222326	1.6122
1586.271384	2.2658
1586.320443	2.70153
1586.369503	2.13508
1586.418564	2.39651
1586.467625	2.0915
1586.516687	1.39434
1586.565750	1.56863
1586.614814	1.43791
1586.663878	2.04793
1586.712943	1.43791
1586.762009	1.83007
1586.811076	1.48148
1586.860143	1.48148
1586.909211	2.30937
1586.958280	2.70152
1587.007350	2.00436
1587.056421	1.87364
1587.105492	2.00436
1587.154564	1.52505
1587.203636	2.35294
1587.252710	2.39651
1587.301784	2.65795
1587.350859	1.65577
1587.399935	1.56863
1587.449011	1.78649
1587.498089	1.6122
1587.547167	1.22004
1587.596246	1.74292
1587.645325	1.78649
1587.694405	1.83007
1587.743487	1.87364
1587.792568	1.87364
1587.841651	1.74292
1587.890734	1.87364
1587.939818	1.17647
1587.988903	1.22004
1588.037989	2.00436
1588.087075	1.43791
1588.136162	1.17647
1588.185250	1.78649
1588.234339	2.30937
1588.283428	2.22222
1588.332519	1.6122
1588.381610	1.91721
1588.430701	2.22222
1588.479794	1.43791
1588.528887	2.00436
1588.577981	1.52505
1588.627076	2.57081
1588.676171	2.87582
1588.725267	3.57298
1588.774364	3.878
1588.823462	3.18083
1588.872561	2.04793
1588.921660	2.39651
1588.970760	2.65795
1589.019861	1.43791
1589.068962	1.87364
1589.118065	1.78649
1589.167168	1.65577
1589.216272	2.65795
1589.265376	2.57081
1589.314482	2.35294
1589.363588	1.48148
1589.412695	2.0915
1589.461802	1.96078
1589.510911	2.04793
1589.560020	2.65795
1589.609130	2.7451
1589.658240	2.30937
1589.707352	2.39651
1589.756464	2.44009
1589.805577	2.35294
1589.854691	2.2658
1589.903805	2.48366
1589.952920	1.83007
1590.002036	2.44009
1590.051153	2.91939
1590.100270	2.44009
1590.149389	2.17865
1590.198508	1.96078
1590.247627	2.00436
1590.296748	2.35294
1590.345869	2.52723
1590.394991	2.13508
1590.444114	1.48148
1590.493238	2.17865
1590.542362	2.30937
1590.591487	2.44009
1590.640613	4.09586
1590.689740	5.53377
1590.738867	7.14597
1590.787995	8.84532
1590.837124	7.23312
1590.886254	6.27451
1590.935384	4.74946
1590.984515	3.2244
1591.033647	3.00654
1591.082780	2.17865
1591.131913	2.35294
1591.181047	2.13508
1591.230182	2.61438
1591.279318	2.83224
1591.328454	1.96078
1591.377592	2.57081
1591.426730	2.48366
1591.475868	1.96078
1591.525008	1.87364
1591.574148	2.61438
1591.623289	2.52723
1591.672431	4.61874
1591.721573	7.01525
1591.770717	6.53595
1591.819861	6.36166
1591.869006	5.18518
1591.918151	4.00871
1591.967298	3.2244
1592.016445	2.61438
1592.065592	2.30937
1592.114741	1.96078
1592.163890	2.22222
1592.213041	2.52723
1592.262191	2.0915
1592.311343	1.74292
1592.360495	2.35294
1592.409649	1.87364
1592.458803	2.13508
1592.507957	1.91721
1592.557113	2.17865
1592.606269	2.39651
1592.655426	3.31155
1592.704584	3.18083
1592.753742	5.22876
1592.802901	4.57516
1592.852061	4.3573
1592.901222	2.65795
1592.950383	2.35294
1592.999546	2.44009
1593.048709	2.39651
1593.097873	1.74292
1593.147037	2.00436
1593.196202	2.61438
1593.245368	1.65577
1593.294535	1.74292
1593.343703	3.09368
1593.392871	1.74292
1593.442040	2.44009
1593.491210	2.83224
1593.540381	2.52723
1593.589552	3.878
1593.638724	5.53377
1593.687897	8.84532
1593.737071	15.4684
1593.786245	14.1176
1593.835420	11.329
1593.884596	6.97168
1593.933773	4.8366
1593.982950	2.44009
1594.032129	2.78867
1594.081307	2.78867
1594.130487	2.44009
1594.179668	2.83224
1594.228849	2.87582
1594.278031	2.7451
1594.327214	2.52723
1594.376397	2.70152
1594.425581	1.87364
1594.474766	2.17865
1594.523952	2.70152
1594.573139	3.878
1594.622326	5.4902
1594.671514	7.66885
1594.720703	10.6754
1594.769893	10.9804
1594.819083	10.2397
1594.868274	6.71024
1594.917466	5.75163
1594.966658	3.09368
1595.015852	1.96078
1595.065046	2.13508
1595.114241	2.35294
1595.163436	2.22222
1595.212633	3.35512
1595.261830	2.7451
1595.311028	3.18083
1595.360227	3.05011
1595.409426	3.61656
1595.458626	2.78867
1595.507827	3.66013
1595.557029	4.96732
1595.606231	9.01961
1595.655435	20.9586
1595.704639	33.0283
1595.753843	35.2505
1595.803049	31.4161
1595.852255	19.4771
1595.901462	12.1133
1595.950670	6.36166
1595.999879	3.7037
1596.049088	2.52723
[truncated: 89,367 more rows]
