# Supplementary material for: Glyco-engineered MDCK cells display preferred receptors of H3N2 influenza absent in eggs used for vaccines
Source: Nat Commun. 2023 Oct 4;14:6178. doi: 10.1038/s41467-023-41908-0 (PMC10551000; doi:10.1038/s41467-023-41908-0)
Supplement: Supplementary file 6 — Source Data [file 41467_2023_41908_MOESM6_ESM.zip › Source Data/Source Data - text files/Fig-4a Allantoic Native N-glycans.txt]

1200.017374	10.3268
1200.037968	12.4183
1200.058562	13.159
1200.079157	12.7233
1200.099751	10.1089
1200.120345	7.36383
1200.140940	6.66667
1200.161535	7.79956
1200.182130	8.01743
1200.202725	6.40523
1200.223321	6.4488
1200.243917	7.18954
1200.264512	8.40959
1200.285108	9.28105
1200.305704	9.89107
1200.326301	10.6754
1200.346897	10.5882
1200.367494	9.6732
1200.388091	9.23747
1200.408688	10.3268
1200.429285	12.549
1200.449882	15.4248
1200.470480	19.3028
1200.491078	23.7908
1200.511676	25.0545
1200.532274	25.3159
1200.552872	26.9717
1200.573470	30.0218
1200.594069	37.2549
1200.614668	45.6209
1200.635267	47.6688
1200.655866	47.6688
1200.676465	49.3246
1200.697065	51.5904
1200.717664	52.0697
1200.738264	56.6449
1200.758864	60.3486
1200.779464	54.597
1200.800065	42.0044
1200.820665	29.0196
1200.841266	22.7015
1200.861867	20.7407
1200.882468	18.1699
1200.903069	14.3355
1200.923671	12.2004
1200.944273	12.3747
1200.964874	13.3769
1200.985476	12.8976
1201.006078	11.8519
1201.026681	11.2418
1201.047283	10.5882
1201.067886	9.41177
1201.088489	7.71242
1201.109092	8.84532
1201.129695	9.6732
1201.150298	8.58388
1201.170902	7.49455
1201.191506	7.66885
1201.212110	8.88889
1201.232714	10.5882
1201.253318	10.6318
1201.273923	8.62745
1201.294527	7.93028
1201.315132	10.3268
1201.335737	11.1547
1201.356342	11.1547
1201.376947	11.0675
1201.397553	9.41177
1201.418159	10.4575
1201.438764	11.7211
1201.459371	11.9826
1201.479977	14.9455
1201.500583	24.0523
1201.521190	36.2963
1201.541796	43.7473
1201.562403	48.0174
1201.583011	50.0218
1201.603618	51.1983
1201.624225	50.8497
1201.644833	50.3268
1201.665441	50.5011
1201.686049	54.5098
1201.706657	58.1699
1201.727265	56.0784
1201.747874	55.1634
1201.768482	54.7712
1201.789091	49.0196
1201.809700	42.0479
1201.830310	37.7778
1201.850919	33.8126
1201.871528	30.719
1201.892138	28.1481
1201.912748	22.8322
1201.933358	16.3834
1201.953969	12.5054
1201.974579	11.4161
1201.995190	12.3312
1202.015800	14.1612
1202.036411	12.9847
1202.057023	10.8061
1202.077634	9.71678
1202.098245	8.58388
1202.118857	9.6732
1202.139469	11.024
1202.160081	10.2397
1202.180693	8.75817
1202.201306	9.45534
1202.221918	10.1525
1202.242531	9.97821
1202.263144	9.62963
1202.283757	10.4575
1202.304370	10.3704
1202.324984	9.93464
1202.345598	9.10675
1202.366211	8.7146
1202.386825	8.75817
1202.407440	8.88889
1202.428054	10.1525
1202.448668	11.3726
1202.469283	13.4205
1202.489898	17.7778
1202.510513	22.7451
1202.531128	26.3181
1202.551744	26.7102
1202.572359	28.671
1202.592975	35.0763
1202.613591	41.4815
1202.634207	44.9673
1202.654823	48.671
1202.675440	54.7277
1202.696056	55.5556
1202.716673	48.4532
1202.737290	46.0131
1202.757907	49.5425
1202.778525	48.671
1202.799142	40.7407
1202.819760	32.7669
1202.840378	28.7582
1202.860996	25.8388
1202.881614	21.6122
1202.902233	16.7756
1202.922851	14.8148
1202.943470	15.7734
1202.964089	13.5948
1202.984708	9.06318
1203.005327	9.93464
1203.025947	12.3312
1203.046567	11.329
1203.067186	8.93246
1203.087806	7.75599
1203.108427	8.27887
1203.129047	10.4139
1203.149667	11.5468
1203.170288	10.8061
1203.190909	9.28105
1203.211530	7.53813
1203.232151	6.31808
1203.252773	6.4488
1203.273394	7.84314
1203.294016	9.28104
1203.314638	10.0654
1203.335260	11.024
1203.355883	11.3725
1203.376505	9.89107
1203.397128	8.88889
1203.417750	8.93246
1203.438373	9.62963
1203.458997	13.3769
1203.479620	16.9935
1203.500244	19.1721
1203.520867	22.4401
1203.541491	25.8388
1203.562115	28.7146
1203.582740	30.8497
1203.603364	31.8083
1203.623989	32.3747
1203.644613	34.6841
1203.665238	37.2985
1203.685863	37.6035
1203.706489	42.5272
1203.727114	46.6231
1203.747740	45.9695
1203.768366	42.5708
1203.788992	38.8671
1203.809618	35.6427
1203.830244	30.5447
1203.850871	24.183
1203.871498	20.3922
1203.892124	18.8235
1203.912752	15.0763
1203.933379	10.719
1203.954006	9.15033
1203.974634	10.0218
1203.995262	10.1525
1204.015890	9.97821
1204.036518	10.719
1204.057146	10.6754
1204.077774	10.0654
1204.098403	8.93246
1204.119032	8.01743
1204.139661	8.10458
1204.160290	8.7146
1204.180920	8.67102
1204.201549	7.49455
1204.222179	6.97168
1204.242809	7.53813
1204.263439	8.62745
1204.284069	8.80174
1204.304700	7.36383
1204.325330	8.80174
1204.345961	11.329
1204.366592	9.49891
1204.387223	7.66885
1204.407854	8.88889
1204.428486	11.5468
1204.449118	13.2898
1204.469749	13.9434
1204.490381	13.7255
1204.511014	13.7691
1204.531646	15.8606
1204.552279	18.2571
1204.572911	20
1204.593544	22.0044
1204.614177	24.6187
1204.634810	31.5033
1204.655444	37.1242
1204.676078	39.9564
1204.696711	43.6166
1204.717345	48.8889
1204.737979	51.0675
1204.758614	49.3682
1204.779248	46.841
1204.799883	40.5664
1204.820518	33.3769
1204.841153	27.6253
1204.861788	23.878
1204.882423	19.6514
1204.903059	16.2092
1204.923695	14.597
1204.944331	11.939
1204.964967	10.0654
1204.985603	12.6797
1205.006239	14.1176
1205.026876	11.6776
1205.047513	8.88889
1205.068150	7.71242
1205.088787	8.93246
1205.109424	10.1961
1205.130062	10.1961
1205.150699	10.4575
1205.171337	10.1089
1205.191975	9.23747
1205.212614	8.40959
1205.233252	7.84314
1205.253891	7.5817
1205.274529	7.88671
1205.295168	7.49455
1205.315807	7.45098
1205.336447	8.62745
1205.357086	9.58606
1205.377726	8.7146
1205.398365	9.23747
1205.419005	12.4619
1205.439646	14.5098
1205.460286	16.5577
1205.480926	23.0937
1205.501567	34.8584
1205.522208	45.098
1205.542849	46.841
1205.563490	42.1786
1205.584132	37.6035
1205.604773	33.7255
1205.625415	31.5033
1205.646057	31.8519
1205.666699	36.8192
1205.687341	45.1416
1205.707984	49.5861
1205.728626	45.4902
1205.749269	41.7429
1205.769912	43.6166
1205.790555	39.8693
1205.811199	30.6754
1205.831842	24.5752
1205.852486	22.9194
1205.873130	21.6122
1205.893774	17.342
1205.914418	12.3747
1205.935062	11.2418
1205.955707	11.5468
1205.976352	9.58606
1205.996997	9.71678
1206.017642	12.8105
1206.038287	12.4619
1206.058932	9.76035
1206.079578	8.45316
1206.100224	7.62527
1206.120870	6.9281
1206.141516	7.49455
1206.162162	8.27887
1206.182809	8.75817
1206.203456	9.80392
1206.224102	10.9368
1206.244749	9.76035
1206.265397	6.31808
1206.286044	4.66231
1206.306692	5.18518
1206.327339	6.9281
1206.347987	8.54031
1206.368635	9.06318
1206.389284	10.0218
1206.409932	9.28105
1206.430581	8.10458
1206.451230	11.5033
1206.471879	18.9107
1206.492528	28.0174
1206.513177	34.7712
1206.533827	39.2593
1206.554476	39.3464
1206.575126	37.4292
1206.595776	31.5904
1206.616427	32.7233
1206.637077	40.8279
1206.657728	44.2701
1206.678378	46.7102
1206.699029	49.281
1206.719680	49.9782
1206.740332	47.9303
1206.760983	41.6993
1206.781635	34.2484
1206.802287	29.4989
1206.822939	28.9325
1206.843591	25.8388
1206.864243	20.4357
1206.884896	15.817
1206.905548	14.902
1206.926201	13.6819
1206.946854	12.4619
1206.967508	12.7669
1206.988161	11.0675
1207.008815	9.1939
1207.029468	8.75817
1207.050122	8.40959
1207.070776	8.97604
1207.091431	9.6732
1207.112085	8.54031
1207.132740	7.45098
1207.153395	7.53813
1207.174050	7.45098
1207.194705	7.45098
1207.215360	10.0654
1207.236016	10.6754
1207.256671	11.5468
1207.277327	14.3355
1207.297983	14.7712
1207.318640	13.4205
1207.339296	12.854
1207.359953	13.0283
1207.380609	11.7211
1207.401266	11.8954
1207.421923	12.3747
1207.442581	11.7211
1207.463238	12.3312
1207.483896	17.6906
1207.504554	24.4444
1207.525212	27.4074
1207.545870	25.5338
1207.566528	25.0109
1207.587187	25.5338
1207.607845	26.1438
1207.628504	30.4139
1207.649163	35.7734
1207.669823	40.305
1207.690482	44.488
1207.711142	49.3682
1207.731801	49.0196
1207.752461	42.2222
1207.773122	32.9412
1207.793782	26.6231
1207.814442	25.0545
1207.835103	21.9608
1207.855764	19.3464
1207.876425	17.037
1207.897086	14.3791
1207.917747	11.5033
1207.938409	11.1983
1207.959071	11.8519
1207.979733	10.7625
1208.000395	8.75817
1208.021057	8.62745
1208.041719	11.5468
1208.062382	12.6362
1208.083045	10.8497
1208.103708	9.58606
1208.124371	8.62745
1208.145034	6.66667
1208.165698	6.36166
1208.186361	8.88889
1208.207025	12.9847
1208.227689	16.2092
1208.248353	15.6863
1208.269018	14.2048
1208.289682	15.4684
1208.310347	14.2919
1208.331012	11.8519
1208.351677	9.93464
1208.372342	9.6732
1208.393008	10.3704
1208.413673	10.3704
1208.434339	10.1525
1208.455005	9.8475
1208.475671	11.329
1208.496337	14.2048
1208.517004	16.9063
1208.537671	18.7364
1208.558337	20
1208.579004	22.3529
1208.599672	27.2767
1208.620339	35.3813
1208.641007	48.671
1208.661674	66.2309
1208.682342	73.0283
1208.703010	62.8322
1208.723678	47.8867
1208.744347	35.9477
1208.765016	27.2331
1208.785684	25.0545
1208.806353	24.9237
1208.827022	21.4379
1208.847692	20.5229
1208.868361	19.695
1208.889031	15.2941
1208.909701	12.4183
1208.930371	12.3312
1208.951041	11.8083
1208.971711	11.1983
1208.992382	11.1111
1209.013053	12.3747
1209.033724	13.1155
1209.054395	12.549
1209.075066	12.3747
1209.095737	11.5033
1209.116409	10.1961
1209.137081	8.67102
1209.157753	8.23529
1209.178425	12.0261
1209.199097	15.7298
1209.219770	17.4728
1209.240442	16.9499
1209.261115	15.817
1209.281788	14.6841
1209.302461	12.4619
1209.323135	10.9804
1209.343808	10.9804
1209.364482	9.93464
1209.385156	9.58606
1209.405830	10.6754
1209.426504	13.8998
1209.447179	15.207
1209.467854	14.5098
1209.488528	15.5991
1209.509203	18.4314
1209.529878	16.732
1209.550554	14.7712
1209.571229	18.0828
1209.591905	22.9194
1209.612581	29.3682
1209.633257	40.2179
1209.653933	54.4227
1209.674609	65.403
1209.695286	70.5447
1209.715963	64.8366
1209.736640	55.512
1209.757317	48.671
1209.777994	42.6144
1209.798672	35.207
1209.819349	28.5839
1209.840027	25.4031
1209.860705	24.4009
1209.881383	22.4837
1209.902061	18.6928
1209.922740	14.0305
1209.943419	10.1089
1209.964097	7.23312
1209.984777	7.49455
1210.005456	10.8497
1210.026135	10.8497
1210.046815	8.7146
1210.067494	8.23529
1210.088174	9.32462
1210.108854	10.4575
1210.129535	9.6732
1210.150215	9.41176
1210.170896	11.8083
1210.191577	14.3791
1210.212258	16.0349
1210.232939	17.7342
1210.253620	16.7756
1210.274302	14.5969
1210.294983	11.8519
1210.315665	10.1089
1210.336347	8.01743
1210.357029	6.40523
1210.377712	7.27669
1210.398394	9.71678
1210.419077	12.549
1210.439760	16.1656
1210.460443	17.1678
1210.481127	13.5948
1210.501810	13.2026
1210.522494	15.3377
1210.543177	16.427
1210.563861	16.122
1210.584546	18.4314
1210.605230	26.8845
1210.625914	33.2026
1210.646599	34.4662
1210.667284	35.1634
1210.687969	36.4706
1210.708654	40.8279
1210.729340	45.6209
1210.750025	45.098
1210.770711	39.9129
1210.791397	34.9891
1210.812083	29.8475
1210.832769	22.963
1210.853456	17.037
1210.874142	14.7712
1210.894829	13.6819
1210.915516	12.7669
1210.936203	11.9826
1210.956891	11.634
1210.977578	10.5447
1210.998266	9.06318
1211.018954	9.89107
1211.039642	10.5882
1211.060330	11.1547
1211.081019	12.9412
1211.101707	12.6797
1211.122396	10.719
1211.143085	9.93464
1211.163774	8.67102
1211.184463	7.71242
1211.205153	7.62527
1211.225842	9.36819
1211.246532	10.3704
1211.267222	10.1961
1211.287912	10.9804
1211.308603	11.3726
1211.329293	11.7211
1211.349984	11.3725
1211.370675	11.4161
1211.391366	11.0675
1211.412057	10.1525
1211.432749	10.4575
1211.453440	14.1176
1211.474132	18.6057
1211.494824	22.2222
1211.515516	25.6209
1211.536208	30.9804
1211.556901	33.8126
1211.577593	33.3769
1211.598286	31.6776
1211.618979	33.0283
1211.639672	36.6449
1211.660366	42.3094
1211.681059	47.2331
1211.701753	52.2004
1211.722447	58.3442
1211.743141	58.3442
1211.763835	50.0218
1211.784530	40.4793
1211.805224	31.329
1211.825919	26.7538
1211.846614	23.3987
1211.867309	18.5185
1211.888004	13.8562
1211.908700	11.0675
1211.929396	9.36819
1211.950091	8.40959
1211.970787	9.76035
1211.991484	12.4619
1212.012180	14.902
1212.032876	15.5991
1212.053573	15.8606
1212.074270	17.0806
1212.094967	17.3856
1212.115664	13.3333
1212.136362	7.75599
1212.157059	7.14597
1212.177757	9.28105
1212.198455	9.41177
1212.219153	9.62963
1212.239852	11.3726
1212.260550	11.5904
1212.281249	9.49891
1212.301948	8.88889
1212.322647	8.67102
1212.343346	7.84314
1212.364045	7.88671
1212.384745	8.36601
1212.405444	8.75817
1212.426144	10.0654
1212.446844	11.329
1212.467545	11.7647
1212.488245	18.4314
1212.508946	28.3224
1212.529646	33.4641
1212.550347	35.2505
1212.571049	37.7342
1212.591750	38.2571
1212.612451	37.9521
1212.633153	41.0022
1212.653855	49.4989
1212.674557	55.512
1212.695259	55.8606
1212.715961	56.2092
1212.736664	57.6035
1212.757367	51.8083
1212.778070	42.658
1212.798773	37.1242
1212.819476	32.9412
1212.840179	26.7102
1212.860883	19.2157
1212.881587	14.4227
1212.902291	12.5054
1212.922995	11.2418
1212.943699	11.2418
1212.964404	11.2854
1212.985108	12.4183
1213.005813	13.4641
1213.026518	15.4248
1213.047223	17.6471
1213.067929	18.6928
1213.088634	17.0806
1213.109340	14.7712
1213.130046	13.159
1213.150752	12.5926
1213.171458	12.2876
1213.192165	12.0261
1213.212871	10.8932
1213.233578	9.80392
1213.254285	9.54248
1213.274992	10.2832
1213.295700	10.8061
1213.316407	9.97821
1213.337115	10.5447
1213.357823	11.2854
1213.378531	9.84749
1213.399239	9.23747
1213.419947	10.8061
1213.440656	13.5076
1213.461365	16.7756
1213.482073	20.7843
1213.502783	25.2723
1213.523492	28.5839
1213.544201	30.5011
1213.564911	30.6318
1213.585621	30.5011
1213.606331	31.5904
1213.627041	34.4227
1213.647751	45.098
1213.668462	55.3377
1213.689172	60.1307
1213.709883	60.2614
1213.730594	56.5577
1213.751305	52.549
1213.772017	50.1089
1213.792728	44.9673
1213.813440	36.6885
1213.834152	28.061
1213.854864	23.1373
1213.875576	18.5185
1213.896289	15.207
1213.917001	14.9455
1213.937714	15.0763
1213.958427	13.159
1213.979140	9.93464
1213.999854	10.0654
1214.020567	12.0261
1214.041281	14.1176
1214.061995	13.5512
1214.082709	12.854
1214.103423	13.2462
1214.124137	13.5948
1214.144852	11.9826
1214.165567	10.2832
1214.186282	10.8497
1214.206997	11.8954
1214.227712	12.0697
1214.248427	11.2418
1214.269143	11.8954
1214.289859	11.7211
1214.310575	10.3268
1214.331291	9.36819
1214.352007	8.88889
1214.372724	9.49891
1214.393441	10.0654
1214.414157	9.97821
1214.434874	10.8061
1214.455592	12.9412
1214.476309	15.9913
1214.497027	18.1699
1214.517744	21.6122
1214.538462	29.4553
1214.559180	33.4641
1214.579899	28.671
1214.600617	26.1874
1214.621336	31.4597
1214.642055	37.7342
1214.662774	39.085
1214.683493	39.9128
1214.704212	41.3943
1214.724932	42.6144
1214.745651	44.5752
1214.766371	45.2288
1214.787091	40.8279
1214.807811	32.0261
1214.828532	22.3529
1214.849252	16.0784
1214.869973	13.9869
1214.890694	12.8976
1214.911415	11.5033
1214.932136	8.75817
1214.952858	7.84314
1214.973580	9.45534
1214.994301	11.7211
1215.015023	12.4183
1215.035746	10.7625
1215.056468	8.88889
1215.077190	7.05882
1215.097913	8.061
1215.118636	10.6318
1215.139359	11.1111
1215.160082	8.80174
1215.180806	8.32244
1215.201529	9.71677
1215.222253	9.97821
1215.242977	9.36819
1215.263701	8.54031
1215.284425	8.19172
1215.305150	9.23747
1215.325874	11.5468
1215.346599	11.8954
1215.367324	8.19172
1215.388049	6.57952
1215.408775	7.97386
1215.429500	9.32462
1215.450226	10.7625
1215.470952	13.8126
1215.491678	18.6928
1215.512404	23.9651
1215.533131	25.4031
1215.553857	25.5773
1215.574584	28.061
1215.595311	29.4553
1215.616038	30.8932
1215.636765	32.5055
1215.657493	32.7669
1215.678220	35.1634
1215.698948	40.4793
1215.719676	43.878
1215.740404	44.9673
1215.761133	42.1786
1215.781861	38.9107
1215.802590	39.5643
1215.823319	38.6928
1215.844048	33.2026
1215.864777	25.7081
1215.885507	17.4728
1215.906236	11.4161
1215.926966	9.1939
1215.947696	8.10458
1215.968426	7.62527
1215.989156	7.79956
1216.009887	8.97603
1216.030618	10.4575
1216.051348	11.6776
1216.072079	11.4597
1216.092811	9.49891
1216.113542	7.32026
1216.134273	6.57952
1216.155005	6.9281
1216.175737	8.36601
1216.196469	11.1983
1216.217201	11.8083
1216.237934	9.54248
1216.258666	7.93028
1216.279399	7.23312
1216.300132	6.53595
1216.320865	6.27451
1216.341599	6.27451
1216.362332	7.05882
1216.383066	8.10458
1216.403799	9.06318
1216.424533	7.66885
1216.445268	7.66885
1216.466002	9.62963
1216.486737	15.2941
1216.507471	20.8715
1216.528206	24.4444
1216.548941	27.146
1216.569677	29.3682
1216.590412	28.9325
1216.611148	25.8388
1216.631883	25.9695
1216.652619	31.8519
1216.673355	40.2614
1216.694092	46.2745
1216.714828	46.5795
1216.735565	45.7516
1216.756302	49.3682
1216.777039	48.4096
1216.797776	41.1329
1216.818513	30.719
1216.839251	23.3987
1216.859989	20.9586
1216.880726	20.2614
1216.901465	18.5185
1216.922203	14.3791
1216.942941	9.93464
1216.963680	8.32244
1216.984419	7.62527
1217.005158	7.97386
1217.025897	9.41177
1217.046636	10.6318
1217.067375	9.71678
1217.088115	8.45316
1217.108855	9.76035
1217.129595	9.93464
1217.150335	9.41177
1217.171076	7.97386
1217.191816	8.40959
1217.212557	8.061
1217.233298	7.5817
1217.254039	8.36601
1217.274780	11.5468
1217.295522	13.3769
1217.316263	14.2484
1217.337005	15.9477
1217.357747	15.9477
1217.378489	13.3333
1217.399231	12.8105
1217.419974	12.3312
1217.440717	11.329
1217.461459	12.8976
1217.482202	16.8627
1217.502946	19.7821
1217.523689	21.6993
1217.544433	23.7908
1217.565176	24.9237
1217.585920	28.5839
1217.606664	33.5948
1217.627409	35.6427
1217.648153	36.2091
1217.668898	37.1242
1217.689642	37.9956
1217.710387	45.0545
1217.731133	57.9521
1217.751878	67.1024
1217.772623	67.756
1217.793369	61.6558
1217.814115	52.5054
1217.834861	43.878
1217.855607	36.122
1217.876353	29.4989
1217.897100	22.3094
1217.917847	16.6013
1217.938594	13.9869
1217.959341	12.7669
1217.980088	11.8954
1218.000835	11.4597
1218.021583	10.9368
1218.042331	11.4597
1218.063079	12.8976
1218.083827	12.9848
1218.104575	11.634
1218.125324	10.7625
1218.146073	11.3726
1218.166821	11.4597
1218.187570	10.2397
1218.208320	8.80174
1218.229069	7.93028
1218.249819	6.10022
1218.270568	5.27233
1218.291318	5.62091
1218.312068	8.01743
1218.332819	10.9804
1218.353569	12.854
1218.374320	12.5926
1218.395071	10.8932
1218.415821	9.45534
1218.436573	10.1525
1218.457324	12.5926
1218.478075	16.0784
1218.498827	19.4336
1218.519579	19.39
1218.540331	18.1264
1218.561083	17.3856
1218.581836	19.5643
1218.602588	24.6187
1218.623341	28.6275
1218.644094	31.5033
1218.664847	37.037
1218.685600	42.4401
1218.706354	46.2745
1218.727107	54.0305
1218.747861	55.4684
1218.768615	49.281
1218.789369	47.4074
1218.810124	52.1569
1218.830878	48.2353
1218.851633	37.6906
1218.872388	27.7996
1218.893143	19.085
1218.913898	14.2048
1218.934653	12.4183
1218.955409	11.329
1218.976165	12.7233
1218.996921	13.4641
1219.017677	10.8061
1219.038433	9.45534
1219.059190	10.3704
1219.079946	10.7625
1219.100703	9.10675
1219.121460	7.75599
1219.142217	7.53813
1219.162974	8.45316
1219.183732	9.1939
1219.204490	8.27887
1219.225248	7.18954
1219.246006	6.57952
1219.266764	6.62309
1219.287522	6.84096
1219.308281	9.10675
1219.329040	10.2397
1219.349798	11.5033
1219.370558	12.4183
1219.391317	12.2876
1219.412076	11.2854
1219.432836	10.9368
1219.453596	13.4205
1219.474356	14.4227
1219.495116	16.8192
1219.515876	20.1743
1219.536637	21.2636
1219.557398	20.3486
1219.578158	20.7843
1219.598919	25.2723
1219.619681	32.7233
1219.640442	39.9564
1219.661204	46.5795
1219.681965	47.3638
1219.702727	43.9651
1219.723490	40.8279
1219.744252	39.4335
1219.765014	37.7342
1219.785777	38.3007
1219.806540	35.0327
1219.827303	30.5882
1219.848066	26.2745
1219.868829	22.963
1219.889593	17.4292
1219.910357	13.2898
1219.931120	12.549
1219.951884	10.9804
1219.972649	7.05882
1219.993413	7.05882
1220.014178	9.62963
1220.034942	11.329
1220.055707	10.8061
1220.076473	10.6754
1220.097238	11.1547
1220.118003	10.719
1220.138769	7.97386
1220.159535	7.18954
1220.180301	8.19172
1220.201067	7.71242
1220.221833	7.71242
1220.242600	7.79956
1220.263367	7.53813
1220.284133	6.75381
1220.304900	7.1024
1220.325668	9.89107
1220.346435	11.5033
1220.367203	11.2854
1220.387971	10.1089
1220.408738	9.8475
1220.429507	9.80392
1220.450275	10.6318
1220.471043	11.2854
1220.491812	10.2397
1220.512581	10.8932
1220.533350	13.6819
1220.554119	16.732
1220.574888	23.7473
1220.595658	31.1111
1220.616428	34.0305
1220.637198	33.5512
1220.657968	33.0719
1220.678738	36.7756
1220.699508	40.4793
1220.720279	40.8279
1220.741050	40.8715
1220.761821	38.2135
1220.782592	35.2941
1220.803363	31.1983
1220.824135	25.9695
1220.844906	19.085
1220.865678	13.6383
1220.886450	9.80392
1220.907222	10.5011
1220.927995	12.3312
1220.948767	11.6776
1220.969540	10.6754
1220.990313	11.2418
1221.011086	10.1089
1221.031859	9.1939
1221.052633	8.88889
1221.073406	9.1939
1221.094180	11.5904
1221.114954	12.8105
1221.135728	10.2832
1221.156502	6.57952
1221.177277	7.36383
1221.198051	10.3268
1221.218826	10.4575
1221.239601	7.01525
1221.260376	6.53595
1221.281152	8.27887
1221.301927	8.7146
1221.322703	8.88889
1221.343479	10.1089
1221.364255	11.4161
1221.385031	11.8519
1221.405808	11.4161
1221.426584	10.719
1221.447361	10.3704
1221.468138	12.8976
1221.488915	17.1242
1221.509693	19.085
1221.530470	18.9107
1221.551248	19.4771
1221.572026	20.4793
1221.592804	22.8322
1221.613582	28.1046
1221.634360	32.1569
1221.655139	32.854
1221.675918	34.3355
1221.696696	38.6492
1221.717475	37.9085
1221.738255	34.2919
1221.759034	33.0719
1221.779814	28.976
1221.800594	23.0501
1221.821374	22.7015
1221.842154	25.1852
1221.862934	21.3072
1221.883715	14.9455
1221.904495	11.7211
1221.925276	11.1547
1221.946057	10.8061
1221.966838	11.4161
1221.987620	11.5468
1222.008401	9.15033
1222.029183	7.32026
1222.049965	7.27669
1222.070747	9.41176
1222.091529	10.3704
1222.112312	10.1961
1222.133094	8.45316
1222.153877	8.27887
1222.174660	8.19172
1222.195443	8.49673
1222.216227	9.54249
1222.237010	10.0218
1222.257794	9.1939
1222.278578	9.71678
1222.299362	10.9368
1222.320146	10.6318
1222.340930	8.27887
1222.361715	8.84532
1222.382499	11.024
1222.403284	11.1547
1222.424069	10.9368
1222.444855	12.244
1222.465640	14.902
1222.486426	17.1678
1222.507212	16.6885
1222.527998	16.5142
1222.548784	17.1678
1222.569570	17.9956
1222.590357	20.4793
1222.611143	25.5338
1222.631930	31.0675
1222.652717	36.5142
1222.673504	40.4357
1222.694292	43.3987
1222.715079	46.3617
1222.735867	47.5381
1222.756655	41.7429
1222.777443	35.9477
1222.798231	32.6362
1222.819020	27.9739
1222.839808	22.3965
1222.860597	16.6885
1222.881386	13.0719
1222.902175	12.0261
1222.922965	12.6797
1222.943754	12.9412
1222.964544	13.0283
1222.985334	13.0719
1223.006124	12.4183
1223.026914	10.6318
1223.047704	9.23747
1223.068495	11.5468
1223.089286	14.5098
1223.110077	13.4205
1223.130868	10.3704
1223.151659	8.97604
1223.172451	8.93246
1223.193242	8.23529
1223.214034	9.41176
1223.234826	10.8932
1223.255618	10.6754
1223.276410	10.4139
1223.297203	10.1525
1223.317996	10.0218
1223.338789	10.5011
1223.359582	10.8932
1223.380375	10.719
1223.401168	9.71678
1223.421962	9.01961
1223.442756	9.6732
1223.463549	12.8976
1223.484344	15.3377
1223.505138	15.4684
1223.525932	17.3856
1223.546727	21.3943
1223.567522	22.5272
1223.588317	21.8301
1223.609112	22.658
1223.629907	25.7081
1223.650703	29.8475
1223.671499	34.7712
1223.692294	37.1678
1223.713090	37.5599
1223.733887	35.7298
1223.754683	34.902
1223.775480	35.2941
1223.796276	31.1983
1223.817073	28.1917
1223.837870	30.4575
1223.858668	28.671
1223.879465	21.1329
1223.900263	15.4684
1223.921061	12.8105
1223.941859	9.41177
1223.962657	7.62527
1223.983455	7.45098
1224.004254	8.23529
1224.025052	10.4139
1224.045851	10.8061
1224.066650	9.93464
1224.087450	9.93464
1224.108249	10.8497
1224.129049	11.5033
1224.149848	12.3747
1224.170648	12.5926
1224.191448	12.549
1224.212249	11.2854
1224.233049	8.01743
1224.253850	6.84096
1224.274651	7.79956
1224.295452	9.97821
1224.316253	11.4597
1224.337054	12.2876
1224.357856	11.2418
1224.378657	9.45534
1224.399459	9.28104
1224.420261	10.6754
1224.441064	10.8932
1224.461866	9.97821
1224.482669	13.4641
1224.503471	17.037
1224.524274	17.4728
1224.545077	17.5599
1224.565881	17.9085
1224.586684	19.2157
1224.607488	20.5665
1224.628292	22.4837
1224.649096	26.5795
1224.669900	31.6776
1224.690704	38.1264
1224.711509	42.7887
1224.732313	42.0915
1224.753118	38.6057
1224.773923	36.3399
1224.794729	31.634
1224.815534	27.2331
1224.836340	25.2723
1224.857145	21.1329
1224.877951	16.3834
1224.898758	15.1634
1224.919564	15.1634
1224.940370	12.7669
1224.961177	9.1939
1224.981984	9.71677
1225.002791	10.8932
1225.023598	9.10675
1225.044405	7.71242
1225.065213	6.66667
1225.086021	7.05882
1225.106829	8.27887
1225.127637	9.76035
1225.148445	10.3268
1225.169253	10.4575
1225.190062	9.93464
1225.210871	8.54031
1225.231680	7.45098
1225.252489	8.27887
1225.273298	9.93464
1225.294108	11.3726
1225.314917	10.9804
1225.335727	8.27887
1225.356537	7.05882
1225.377347	8.10458
1225.398158	9.15033
1225.418968	11.5033
1225.439779	14.7712
1225.460590	16.5577
1225.481401	16.2527
1225.502212	17.9085
1225.523024	20.2614
1225.543835	21.9608
1225.564647	24.7495
1225.585459	28.1481
1225.606271	31.2418
1225.627083	32.5054
1225.647896	36.6013
1225.668708	45.9695
1225.689521	49.8475
1225.710334	45.4902
1225.731148	43.3116
1225.751961	46.4052
1225.772774	46.9281
1225.793588	40.1743
1225.814402	31.9826
1225.835216	26.6231
1225.856030	21.3508
1225.876845	16.122
1225.897659	13.9869
1225.918474	11.9826
1225.939289	10.0654
1225.960104	8.80174
1225.980920	7.88671
1226.001735	7.84314
1226.022551	10.2832
1226.043367	12.0697
1226.064183	11.329
1226.084999	11.0675
1226.105815	11.5468
1226.126632	13.5512
1226.147449	13.6819
1226.168265	12.1133
1226.189083	11.024
1226.209900	11.7211
1226.230717	10.6754
1226.251535	8.84532
1226.272353	9.28105
1226.293171	10.1961
1226.313989	9.71678
1226.334807	9.01961
1226.355626	10.2397
1226.376444	10.719
1226.397263	10.1089
1226.418082	11.7211
1226.438901	13.7255
1226.459721	13.2026
1226.480540	14.8148
1226.501360	18.2135
1226.522180	18.8671
1226.543000	21.0458
1226.563820	30.9368
1226.584641	36.6885
1226.605461	33.3333
1226.626282	31.3725
1226.647103	34.2048
1226.667924	40.2179
1226.688746	49.6296
1226.709567	55.4684
1226.730389	52.8105
1226.751211	49.281
1226.772033	47.2767
1226.792855	41.0022
1226.813677	33.7691
1226.834500	28.0174
1226.855323	21.4379
1226.876146	15.7298
1226.896969	12.9412
1226.917792	12.5926
1226.938615	12.4183
1226.959439	10.9804
1226.980263	10.4139
1227.001087	8.14815
1227.021911	6.40523
1227.042735	6.36166
1227.063560	8.58388
1227.084384	10.5011
1227.105209	10.8061
1227.126034	10.5882
1227.146860	9.80392
1227.167685	7.32026
1227.188511	7.40741
1227.209336	8.32244
1227.230162	8.49673
1227.250988	7.45098
1227.271815	6.75381
1227.292641	8.27887
1227.313468	10.5011
1227.334294	12.4619
1227.355121	12.3747
1227.375949	10.6318
1227.396776	9.45534
1227.417603	10.2397
1227.438431	14.902
1227.459259	19.3464
1227.480087	20.6972
1227.500915	22.4401
1227.521744	26.6667
1227.542572	31.634
1227.563401	37.2549
1227.584230	40.2179
1227.605059	40.5665
1227.625888	39.1285
1227.646718	38.6492
1227.667547	44.1394
1227.688377	52.2876
1227.709207	57.4728
1227.730037	58.8671
1227.750868	55.0327
1227.771698	48.6275
1227.792529	40.5664
1227.813360	31.7211
1227.834191	28.9325
1227.855022	26.9717
1227.875853	21.9608
1227.896685	17.6035
1227.917517	13.9434
1227.938349	11.8083
1227.959181	12.0697
1227.980013	10.6318
1228.000846	10.5011
1228.021678	11.1983
1228.042511	12.0697
1228.063344	11.8083
1228.084177	11.7211
1228.105011	10.6318
1228.125844	7.93028
1228.146678	6.18736
1228.167512	5.40305
1228.188346	5.53377
1228.209180	7.79956
1228.230014	9.71678
1228.250849	8.23529
1228.271684	7.88671
1228.292519	8.45316
1228.313354	8.84532
1228.334189	10.5447
1228.355025	12.5926
1228.375860	11.6776
1228.396696	10.6754
1228.417532	10.1525
1228.438368	9.97821
1228.459205	11.939
1228.480041	17.1242
1228.500878	21.22
1228.521715	23.3115
1228.542552	26.0566
1228.563389	30.8497
1228.584226	36.5577
1228.605064	43.3116
1228.625902	48.0174
1228.646740	48.6275
1228.667578	48.6275
1228.688416	49.9782
1228.709255	51.024
1228.730093	51.0675
1228.750932	47.8867
1228.771771	45.4902
1228.792610	41.6122
1228.813450	32.2876
1228.834289	24.3137
1228.855129	20.915
1228.875969	18.3878
1228.896809	16.7756
1228.917649	16.0349
1228.938489	15.9913
1228.959330	16.0784
1228.980171	14.3355
1229.001012	12.9412
1229.021853	12.6362
1229.042694	12.1569
1229.063536	10.0218
1229.084377	8.14815
1229.105219	8.49673
1229.126061	10.5011
1229.146903	11.5468
1229.167746	9.97821
1229.188588	9.15033
1229.209431	7.93028
1229.230274	7.5817
1229.251117	7.53813
1229.271960	7.62527
1229.292803	7.84314
1229.313647	8.84532
1229.334491	10.2397
1229.355335	12.0697
1229.376179	10.6754
1229.397023	9.28104
1229.417868	10.8061
1229.438712	14.5969
1229.459557	15.3813
1229.480402	14.7277
1229.501247	17.0806
1229.522093	18.9978
1229.542938	22.0915
1229.563784	26.1874
1229.584630	28.5839
1229.605476	29.6296
1229.626322	34.6841
1229.647169	40.7843
1229.668015	43.0065
1229.688862	44.4009
1229.709709	48.9325
1229.730556	54.902
1229.751403	54.9891
1229.772251	47.451
1229.793099	41.2636
1229.813946	36.7756
1229.834794	33.6819
1229.855643	30.2397
1229.876491	24.0959
1229.897340	20.61
1229.918188	16.2527
1229.939037	11.5468
1229.959886	10.2397
1229.980736	11.7211
1230.001585	11.5468
1230.022435	9.8475
1230.043284	8.93246
1230.064134	9.49891
1230.084984	10.8497
1230.105835	11.634
1230.126685	11.4161
1230.147536	9.15033
1230.168387	8.84532
1230.189238	9.06318
1230.210089	7.66885
1230.230940	6.62309
1230.251792	6.97168
1230.272644	8.7146
1230.293496	9.71677
1230.314348	11.1547
1230.335200	12.0697
1230.356052	10.9368
1230.376905	9.71677
1230.397758	12.2876
1230.418611	14.5098
1230.439464	12.7669
1230.460317	12.0697
1230.481171	14.5098
1230.502024	17.037
1230.522878	17.9085
1230.543732	20.7407
1230.564586	24.488
1230.585441	27.9303
1230.606295	30.3704
1230.627150	33.5076
1230.648005	39.39
1230.668860	46.1002
1230.689715	49.281
1230.710571	48.4967
1230.731426	43.3115
1230.752282	37.6471
1230.773138	36.1656
1230.793994	36.9935
1230.814851	33.2898
1230.835707	28.5403
1230.856564	23.6166
1230.877421	21.6993
1230.898278	21.0893
1230.919135	16.5142
1230.939992	12.6797
1230.960850	11.6776
1230.981708	11.634
1231.002566	13.1155
1231.023424	13.5076
1231.044282	12.8105
1231.065140	12.549
1231.085999	12.0697
1231.106858	10.1089
1231.127717	8.061
1231.148576	7.75599
1231.169435	9.62963
1231.190295	13.5076
1231.211154	15.2941
1231.232014	13.4205
1231.252874	10.9804
1231.273735	10.2832
1231.294595	10.1525
1231.315455	10.0218
1231.336316	10.8932
1231.357177	12.4619
1231.378038	14.5098
1231.398900	15.4684
1231.419761	15.3813
1231.440623	14.5969
1231.461484	15.6863
1231.482346	18.3878
1231.503209	22.7887
1231.524071	28.9325
1231.544933	34.0741
1231.565796	37.8214
1231.586659	41.6122
1231.607522	41.3508
1231.628385	39.7821
1231.649249	40.3486
1231.670112	40.5664
1231.690976	43.3551
1231.711840	48.3224
1231.732704	54.8148
1231.753568	60.3922
1231.774433	64.5316
1231.795297	61.5251
1231.816162	51.6776
1231.837027	40.6972
1231.857892	29.8911
1231.878758	22.0044
1231.899623	17.8649
1231.920489	14.8584
1231.941355	10.3704
1231.962221	9.45534
1231.983087	11.4597
1232.003953	12.0261
1232.024820	11.1547
1232.045687	10.8497
1232.066554	12.2876
1232.087421	13.0719
1232.108288	10.6318
1232.129155	8.40959
1232.150023	8.80174
1232.170891	10.1961
1232.191759	10.8061
1232.212627	9.6732
1232.233495	8.10458
1232.254364	8.10458
1232.275233	8.97604
1232.296102	9.97821
1232.316971	10.8061
1232.337840	10.2397
1232.358709	8.62745
1232.379579	9.1939
1232.400449	10.719
1232.421318	10.1525
1232.442189	8.80174
1232.463059	10.1089
1232.483929	12.7669
1232.504800	17.9956
1232.525671	24.3573
1232.546542	30.6754
1232.567413	33.9434
1232.588284	35.1198
1232.609156	38.1264
1232.630028	41.2636
1232.650899	42.3529
1232.671771	42.3094
1232.692644	42.2658
1232.713516	46.6667
1232.734389	52.0261
1232.755261	53.4205
1232.776134	51.8954
1232.797008	47.451
1232.817881	41.5686
1232.838754	33.4641
1232.859628	26.3181
1232.880502	19.5207
1232.901376	16.0784
1232.922250	13.2462
1232.943124	12.3747
1232.963999	13.7255
1232.984874	16.2963
1233.005748	16.9499
1233.026623	13.6819
1233.047499	12.244
1233.068374	12.7669
1233.089250	11.9826
1233.110125	9.6732
1233.131001	9.84749
1233.151878	10.8932
1233.172754	9.58606
1233.193630	7.36383
1233.214507	7.71242
1233.235384	11.3725
1233.256261	12.1569
1233.277138	10.6754
1233.298015	9.8475
1233.318893	12.0697
1233.339771	12.3747
1233.360648	11.2418
1233.381527	12.244
1233.402405	13.0719
1233.423283	9.8475
1233.444162	9.01961
1233.465041	15.5991
1233.485920	22.5708
1233.506799	25.1416
1233.527678	28.1046
1233.548557	29.9782
1233.569437	31.634
1233.590317	34.2048
1233.611197	38.6057
1233.632077	45.2723
1233.652957	55.7298
1233.673838	70.0654
1233.694719	80.5665
1233.715600	80.8715
1233.736481	77.037
1233.757362	74.8148
1233.778243	70.8497
1233.799125	62.8758
1233.820007	54.597
1233.840889	44.4444
1233.861771	34.3791
1233.882653	25.5773
1233.903536	19.1721
1233.924418	18.0828
1233.945301	15.6863
1233.966184	13.0719
1233.987067	13.8998
1234.007951	17.6471
1234.028834	18.78
1234.049718	18.8235
1234.070602	14.7712
1234.091486	10.6754
1234.112370	9.23747
1234.133255	9.36819
1234.154139	10.1525
1234.175024	11.0675
1234.195909	10.6318
1234.216794	11.5468
1234.237679	12.7233
1234.258565	12.0697
1234.279451	10.719
1234.300336	11.1547
1234.321222	9.89107
1234.342109	8.97603
1234.362995	9.41177
1234.383882	10.9368
1234.404768	11.4597
1234.425655	11.939
1234.446542	12.5054
1234.467429	14.1176
1234.488317	17.9085
1234.509205	23.878
1234.530092	26.841
1234.550980	30.5011
1234.571868	41.3072
1234.592757	55.1198
1234.613645	70.3268
1234.634534	84.488
1234.655423	88.6275
1234.676312	84.488
1234.697201	78.9107
1234.718090	73.7691
1234.738980	68.5839
1234.759870	63.0065
1234.780760	59.0414
1234.801650	50.7625
1234.822540	40.3922
1234.843430	33.0719
1234.864321	26.4924
1234.885212	22.1786
1234.906103	19.5643
1234.926994	16.122
1234.947885	13.5512
1234.968777	14.3355
1234.989668	15.7298
1235.010560	13.2462
1235.031452	11.8954
1235.052344	13.8562
1235.073237	16.427
1235.094129	15.1198
1235.115022	11.5033
1235.135915	11.5033
1235.156808	14.2048
1235.177701	14.7712
1235.198595	11.8519
1235.219488	9.62963
1235.240382	8.75817
1235.261276	11.2418
1235.282170	12.8976
1235.303065	11.5904
1235.323959	9.49891
1235.344854	9.15033
1235.365749	10.0218
1235.386644	9.41177
1235.407539	9.23747
1235.428434	10.8932
1235.449330	13.4205
1235.470226	15.5556
1235.491122	20.0871
1235.512018	22.8322
1235.532914	20.5665
1235.553810	21.4379
1235.574707	32.0697
1235.595604	44.793
1235.616501	56.1656
1235.637398	63.573
1235.658295	64.4444
1235.679193	61.6122
1235.700090	57.8649
1235.720988	55.1634
1235.741886	51.8954
1235.762785	49.4553
1235.783683	48.8017
1235.804582	44.9237
1235.825480	37.4292
1235.846379	29.3246
1235.867278	22.2658
1235.888178	17.9085
1235.909077	16.5577
1235.929977	13.4205
1235.950876	11.5904
1235.971776	10.8061
1235.992677	11.6776
1236.013577	13.3333
1236.034477	14.3355
1236.055378	13.0283
1236.076279	11.8083
1236.097180	11.939
1236.118081	10.9368
1236.138983	10.2832
1236.159884	11.1983
1236.180786	12.0261
1236.201688	10.8932
1236.222590	10.8061
1236.243492	10.2832
1236.264395	9.71678
1236.285297	10.4139
1236.306200	10.3704
1236.327103	10.8061
1236.348006	11.8519
1236.368910	10.1525
1236.389813	8.10458
1236.410717	8.58388
1236.431621	11.4161
1236.452525	15.0763
1236.473429	16.7756
1236.494334	16.6885
1236.515238	17.5163
1236.536143	18.0392
1236.557048	17.9085
1236.577953	20.915
1236.598858	27.146
1236.619764	34.7277
1236.640669	39.9564
1236.661575	43.0065
1236.682481	43.268
1236.703387	41.5686
1236.724294	41.1765
1236.745200	43.7037
1236.766107	46.3181
1236.787014	44.7059
1236.807921	40.6536
1236.828828	36.2963
1236.849735	30.6318
1236.870643	25.1852
1236.891551	21.6122
1236.912459	16.732
1236.933367	12.3312
1236.954275	11.7211
1236.975184	13.1155
1236.996092	14.6841
1237.017001	15.0327
1237.037910	13.5076
1237.058819	11.1111
1237.079729	10.3268
1237.100638	9.23747
1237.121548	8.80174
1237.142458	8.97604
1237.163368	7.62527
1237.184278	7.71242
1237.205188	11.024
1237.226099	13.8998
1237.247010	13.3769
1237.267921	10.5447
1237.288832	9.06318
1237.309743	8.7146
1237.330655	8.061
1237.351566	7.49455
1237.372478	9.15033
1237.393390	12.4619
1237.414302	13.1155
1237.435215	11.4597
1237.456127	10.9368
1237.477040	12.2004
1237.497953	14.2484
1237.518866	17.6471
1237.539779	20.61
1237.560692	22.4837
1237.581606	24.2702
1237.602520	26.0566
1237.623434	25.1852
1237.644348	26.9281
1237.665262	37.1242
1237.686177	44.2702
1237.707091	41.4379
1237.728006	39.1721
1237.748921	40.4357
1237.769836	40
1237.790752	39.6514
1237.811667	38.0828
1237.832583	31.329
1237.853499	24.4444
1237.874415	19.2593
1237.895331	15.512
1237.916247	16.0784
1237.937164	15.7298
1237.958081	12.6362
1237.978998	10.8932
1237.999915	11.6776
1238.020832	10.5882
1238.041750	10.0218
1238.062667	10.6754
1238.083585	12.3312
1238.104503	12.6797
1238.125421	9.6732
1238.146340	7.14597
1238.167258	6.49237
1238.188177	6.97168
1238.209096	7.66884
1238.230015	9.36819
1238.250934	10.2832
1238.271854	8.40959
1238.292773	6.66667
1238.313693	8.01743
1238.334613	9.06318
1238.355533	8.01743
1238.376453	8.67103
1238.397374	8.80174
1238.418295	9.6732
1238.439215	10.5011
1238.460136	13.0283
1238.481058	16.6013
1238.501979	17.7342
1238.522901	16.4706
1238.543822	18.1264
1238.564744	21.0893
1238.585666	24.793
1238.606589	27.4074
1238.627511	26.5359
1238.648434	28.061
1238.669356	33.4205
1238.690279	42.4837
1238.711202	47.9739
1238.732126	49.3682
1238.753049	48.5839
1238.773973	46.9281
1238.794897	42.5708
1238.815821	36.6013
1238.836745	31.1983
1238.857669	25.6209
1238.878594	20.6972
1238.899519	16.9935
1238.920444	13.5948
1238.941369	11.9826
1238.962294	11.8083
1238.983219	12.4619
1239.004145	13.0719
1239.025071	12.1133
1239.045997	10.6318
1239.066923	9.76035
1239.087849	10.2397
1239.108776	11.9826
1239.129702	12.244
1239.150629	11.7647
1239.171556	11.3725
1239.192483	10.5447
1239.213411	9.28105
1239.234338	8.7146
1239.255266	7.84314
1239.276194	8.32244
1239.297122	9.89107
1239.318050	12.1569
1239.338979	12.1569
1239.359907	10.5011
1239.380836	7.79956
1239.401765	8.67102
1239.422694	11.1111
1239.443624	12.5054
1239.464553	14.1612
1239.485483	16.732
1239.506413	20.305
1239.527343	22.8322
1239.548273	24.6187
1239.569203	27.6253
1239.590134	31.1983
1239.611065	31.7211
1239.631996	29.9346
1239.652927	29.9346
1239.673858	33.2898
1239.694789	38.8671
1239.715721	46.3181
1239.736653	49.9346
1239.757585	47.7124
1239.778517	44.0523
1239.799449	39.4336
1239.820382	32.8976
1239.841314	25.4902
1239.862247	18.9107
1239.883180	16.9499
1239.904113	15.5556
1239.925047	12.8976
1239.945980	12.3312
1239.966914	11.0675
1239.987848	9.62963
1240.008782	9.6732
1240.029716	9.76035
1240.050651	10.5447
1240.071586	11.1111
1240.092520	10.1525
1240.113455	9.23747
1240.134391	8.88889
1240.155326	9.62963
1240.176261	9.10675
1240.197197	8.32244
1240.218133	7.97386
1240.239069	9.49891
1240.260005	9.28105
1240.280942	7.49455
1240.301878	7.32026
1240.322815	9.76035
1240.343752	10.5447
1240.364689	11.5033
1240.385626	12.1133
1240.406564	9.62963
1240.427501	8.32244
1240.448439	11.0675
1240.469377	14.8584
1240.490315	17.7778
1240.511254	18.7364
1240.532192	19.7386
1240.553131	21.4815
1240.574070	23.9651
1240.595009	26.7538
1240.615948	27.1024
1240.636887	30.0654
1240.657827	37.1678
1240.678767	44.793
1240.699707	53.1155
1240.720647	56.6013
1240.741587	58.6057
1240.762527	58.6492
1240.783468	53.2026
1240.804409	39.8693
1240.825350	27.5817
1240.846291	21.0457
1240.867232	17.2549
1240.888174	14.3355
1240.909116	12.5926
1240.930057	11.2418
1240.951000	10.8497
1240.971942	11.4597
1240.992884	12.4183
1241.013827	13.8562
1241.034769	14.8584
1241.055712	13.5948
1241.076656	11.8519
1241.097599	11.8519
1241.118542	11.634
1241.139486	9.15033
1241.160430	8.01743
1241.181374	8.67102
1241.202318	9.80392
1241.223262	9.76035
1241.244207	8.49673
1241.265151	9.32462
1241.286096	11.2418
1241.307041	11.2854
1241.327987	10.9368
1241.348932	11.7647
1241.369878	12.8105
1241.390823	11.5033
1241.411769	9.8475
1241.432715	10.4575
1241.453662	12.4619
1241.474608	14.4662
1241.495555	16.8192
1241.516502	20.61
1241.537449	22.658
[truncated: 163,293 more rows]
