# Supplementary material for: Glyco-engineered MDCK cells display preferred receptors of H3N2 influenza absent in eggs used for vaccines
Source: Nat Commun. 2023 Oct 4;14:6178. doi: 10.1038/s41467-023-41908-0 (PMC10551000; doi:10.1038/s41467-023-41908-0)
Supplement: Supplementary file 6 — Source Data [file 41467_2023_41908_MOESM6_ESM.zip › Source Data/Source Data - text files/SFig-12c Amniotic Sial-S N-glycans.txt]

1299.015472	8.12834
1299.036899	8.23529
1299.058325	8.6631
1299.079752	8.23529
1299.101179	7.52228
1299.122606	7.70053
1299.144034	8.5918
1299.165461	8.62745
1299.186889	6.95187
1299.208317	5.24064
1299.229745	5.73975
1299.251173	6.73797
1299.272601	6.59537
1299.294030	5.88235
1299.315459	5.06239
1299.336888	4.49198
1299.358317	3.49376
1299.379746	3.56506
1299.401175	3.74332
1299.422605	3.88592
1299.444035	4.49198
1299.465465	4.42068
1299.486895	3.38681
1299.508325	3.85027
1299.529756	6.16756
1299.551186	8.77005
1299.572617	10.8378
1299.594048	12.4777
1299.615480	13.262
1299.636911	12.0856
1299.658343	10.8378
1299.679774	10.1604
1299.701206	9.69697
1299.722638	11.3725
1299.744071	13.9394
1299.765503	17.861
1299.786936	22.7094
1299.808368	21.6399
1299.829801	16.4349
1299.851235	10.6952
1299.872668	7.66488
1299.894101	7.45098
1299.915535	7.30838
1299.936969	5.95365
1299.958403	4.99109
1299.979837	5.20499
1300.001272	6.63102
1300.022706	7.80749
1300.044141	8.94831
1300.065576	8.8057
1300.087011	7.02317
1300.108446	5.88235
1300.129882	5.9893
1300.151317	5.06239
1300.172753	4.74153
1300.194189	5.6328
1300.215625	6.09626
1300.237062	5.8467
1300.258498	4.63458
1300.279935	3.77897
1300.301372	4.56328
1300.322809	4.91979
1300.344246	3.70767
1300.365683	3.06595
1300.387121	4.38503
1300.408559	6.06061
1300.429997	6.59537
1300.451435	6.23886
1300.472873	5.5615
1300.494312	4.81283
1300.515750	5.02674
1300.537189	6.95187
1300.558628	10.0535
1300.580067	11.016
1300.601507	11.836
1300.622946	12.0499
1300.644386	10.5882
1300.665826	9.87522
1300.687266	8.98396
1300.708706	7.84314
1300.730146	8.34225
1300.751587	11.1943
1300.773028	14.5811
1300.794469	16.6132
1300.815910	14.7594
1300.837351	10.5526
1300.858793	6.66667
1300.880234	5.88235
1300.901676	6.16756
1300.923118	7.59358
1300.944560	8.23529
1300.966003	7.16578
1300.987445	6.13191
1301.008888	6.45276
1301.030331	7.09447
1301.051774	8.12834
1301.073217	9.73262
1301.094660	9.09091
1301.116104	7.59358
1301.137548	6.91622
1301.158992	5.918
1301.180436	4.49198
1301.201880	4.84849
1301.223325	5.52585
1301.244769	6.59537
1301.266214	6.48841
1301.287659	5.73975
1301.309104	5.31194
1301.330550	5.45455
1301.351995	5.34759
1301.373441	4.67023
1301.394887	4.59893
1301.416333	5.73975
1301.437779	5.5615
1301.459225	4.81283
1301.480672	5.95365
1301.502119	6.91622
1301.523566	6.06061
1301.545013	5.95365
1301.566460	6.20321
1301.587908	7.77184
1301.609355	9.69697
1301.630803	10.4813
1301.652251	10.7665
1301.673699	12.5847
1301.695148	15.4724
1301.716596	18.6809
1301.738045	22.4599
1301.759494	24.7415
1301.780943	22.6025
1301.802392	19.18
1301.823842	15.9358
1301.845291	11.1943
1301.866741	8.12834
1301.888191	9.09091
1301.909641	10.0891
1301.931091	8.7344
1301.952542	6.06061
1301.973992	4.81283
1301.995443	5.16934
1302.016894	5.7754
1302.038345	6.23886
1302.059797	6.70232
1302.081248	6.13191
1302.102700	5.4189
1302.124152	4.77718
1302.145604	4.74153
1302.167056	4.42068
1302.188509	4.20677
1302.209961	5.5615
1302.231414	6.84492
1302.252867	6.95187
1302.274320	6.66667
1302.295773	5.24064
1302.317227	4.74153
1302.338681	4.52763
1302.360134	4.74153
1302.381588	4.95544
1302.403043	5.34759
1302.424497	5.34759
1302.445952	4.38503
1302.467406	4.81283
1302.488861	5.88235
1302.510316	6.16756
1302.531772	6.23886
1302.553227	6.77362
1302.574683	8.12834
1302.596138	11.5865
1302.617594	15.7576
1302.639050	16.7914
1302.660507	13.7611
1302.681963	10.4813
1302.703420	11.3725
1302.724877	15.0802
1302.746334	18.0392
1302.767791	17.0053
1302.789248	15.2941
1302.810706	12.5134
1302.832164	8.84135
1302.853622	7.87879
1302.875080	8.27094
1302.896538	6.80927
1302.917996	5.9893
1302.939455	5.4902
1302.960914	5.06239
1302.982373	6.13191
1303.003832	7.02317
1303.025291	6.91622
1303.046751	6.02496
1303.068210	6.20321
1303.089670	7.37968
1303.111130	6.20321
1303.132590	4.81283
1303.154051	5.24064
1303.175511	5.09804
1303.196972	3.99287
1303.218433	3.31551
1303.239894	4.59893
1303.261355	5.09804
1303.282817	5.09804
1303.304278	4.84849
1303.325740	4.20677
1303.347202	3.99287
1303.368664	4.17112
1303.390127	4.20677
1303.411589	4.56328
1303.433052	5.27629
1303.454515	4.74153
1303.475978	5.06239
1303.497441	6.13191
1303.518904	6.34581
1303.540368	6.41711
1303.561832	9.48307
1303.583295	13.6542
1303.604760	15.8645
1303.626224	15.8645
1303.647688	14.0107
1303.669153	11.3725
1303.690618	8.94831
1303.712083	9.91087
1303.733548	13.4403
1303.755013	16.5419
1303.776479	16.5062
1303.797944	12.0499
1303.819410	7.73619
1303.840876	7.30838
1303.862342	7.84314
1303.883809	7.13013
1303.905275	6.16756
1303.926742	6.84492
1303.948209	7.16578
1303.969676	7.23708
1303.991143	8.09269
1304.012611	8.98396
1304.034078	9.55437
1304.055546	8.4492
1304.077014	7.13013
1304.098482	6.66667
1304.119951	5.16934
1304.141419	4.34938
1304.162888	4.56328
1304.184357	4.88414
1304.205826	5.24064
1304.227295	6.73797
1304.248764	8.05704
1304.270234	6.70232
1304.291704	4.95544
1304.313174	3.81462
1304.334644	3.52941
1304.356114	5.06239
1304.377585	6.27451
1304.399055	6.16756
1304.420526	5.20499
1304.441997	5.06239
1304.463468	5.7754
1304.484939	5.66845
1304.506411	5.24064
1304.527883	5.16934
1304.549355	5.6328
1304.570827	7.02317
1304.592299	9.05526
1304.613771	11.123
1304.635244	11.6934
1304.656716	10.3743
1304.678189	8.69875
1304.699663	7.55793
1304.721136	7.13013
1304.742609	5.88235
1304.764083	5.16934
1304.785557	5.38324
1304.807031	4.88414
1304.828505	5.09804
1304.849979	6.55972
1304.871454	7.23708
1304.892928	6.16756
1304.914403	5.95365
1304.935878	6.02496
1304.957354	8.02139
1304.978829	9.05526
1305.000305	8.19964
1305.021780	7.34403
1305.043256	6.80927
1305.064732	7.05882
1305.086209	8.12834
1305.107685	8.05704
1305.129162	6.48841
1305.150639	6.31016
1305.172116	7.09447
1305.193593	7.73619
1305.215070	7.87879
1305.236548	8.5918
1305.258025	7.95009
1305.279503	6.91622
1305.300981	5.81105
1305.322459	5.59715
1305.343938	5.95365
1305.365416	6.20321
1305.386895	7.34403
1305.408374	6.95187
1305.429853	5.66845
1305.451333	5.02674
1305.472812	4.06417
1305.494292	4.59893
1305.515771	5.7041
1305.537251	6.34581
1305.558732	7.09448
1305.580212	7.66488
1305.601692	8.09269
1305.623173	8.6631
1305.644654	8.05704
1305.666135	7.45098
1305.687616	8.30659
1305.709098	8.19964
1305.730579	8.12834
1305.752061	7.45098
1305.773543	6.73797
1305.795025	6.98752
1305.816507	8.5918
1305.837990	11.0873
1305.859473	11.9073
1305.880955	10.7665
1305.902438	9.73262
1305.923922	8.98396
1305.945405	8.69875
1305.966888	8.7344
1305.988372	8.3066
1306.009856	8.34225
1306.031340	8.77005
1306.052824	9.73262
1306.074309	8.6631
1306.095793	6.84492
1306.117278	7.16578
1306.138763	8.02139
1306.160248	7.59358
1306.181734	5.66845
1306.203219	4.95544
1306.224705	4.91979
1306.246190	4.99109
1306.267676	3.85027
1306.289163	3.63636
1306.310649	5.31194
1306.332136	6.09626
1306.353622	4.91979
1306.375109	4.13547
1306.396596	4.09982
1306.418083	3.45811
1306.439571	3.52941
1306.461058	4.13547
1306.482546	5.09804
1306.504034	5.34759
1306.525522	5.20499
1306.547011	6.16756
1306.568499	7.52228
1306.589988	8.62745
1306.611477	9.26916
1306.632966	9.05526
1306.654455	8.94831
1306.675944	7.87879
1306.697434	7.95009
1306.718923	7.09447
1306.740413	5.5615
1306.761903	5.66845
1306.783394	6.52406
1306.804884	8.48485
1306.826375	11.0517
1306.847865	11.5152
1306.869356	11.4438
1306.890848	11.123
1306.912339	9.01961
1306.933830	7.62923
1306.955322	7.87879
1306.976814	8.6631
1306.998306	8.4492
1307.019798	6.45276
1307.041290	5.59715
1307.062783	5.918
1307.084276	6.45276
1307.105769	5.13369
1307.127262	5.27629
1307.148755	6.16756
1307.170248	6.23886
1307.191742	5.13369
1307.213236	5.06239
1307.234730	6.45276
1307.256224	7.37968
1307.277718	6.41711
1307.299213	5.95365
1307.320707	6.31016
1307.342202	7.02317
1307.363697	6.88057
1307.385192	6.95187
1307.406688	5.7041
1307.428183	4.45633
1307.449679	4.88414
1307.471175	5.38324
1307.492671	5.06239
1307.514167	5.41889
1307.535664	6.23886
1307.557160	6.27451
1307.578657	6.66667
1307.600154	9.87522
1307.621651	15.508
1307.643148	22.0677
1307.664646	26.4171
1307.686144	25.0624
1307.707641	16.9697
1307.729139	9.55437
1307.750638	7.66488
1307.772136	6.06061
1307.793635	5.09804
1307.815133	6.45276
1307.836632	7.59358
1307.858131	7.52228
1307.879631	7.41533
1307.901130	8.87701
1307.922630	10.5169
1307.944129	9.98217
1307.965629	7.84314
1307.987130	7.66488
1308.008630	8.12834
1308.030130	6.45276
1308.051631	4.84848
1308.073132	5.66845
1308.094633	6.77362
1308.116134	6.52406
1308.137636	6.98752
1308.159137	7.20143
1308.180639	7.09447
1308.202141	6.91622
1308.223643	6.77362
1308.245145	7.02317
1308.266648	7.09447
1308.288150	6.95187
1308.309653	6.09626
1308.331156	4.95544
1308.352659	5.09804
1308.374162	5.41889
1308.395666	4.20677
1308.417170	4.91979
1308.438673	7.09447
1308.460177	7.16578
1308.481682	6.02496
1308.503186	5.5615
1308.524691	5.31194
1308.546195	5.34759
1308.567700	6.98752
1308.589205	8.55615
1308.610711	10.1248
1308.632216	13.2977
1308.653722	17.4688
1308.675228	19.2513
1308.696733	16.7558
1308.718240	11.1943
1308.739746	7.70053
1308.761252	7.30838
1308.782759	7.48663
1308.804266	7.09447
1308.825773	6.34581
1308.847280	6.38146
1308.868788	6.38146
1308.890295	6.16756
1308.911803	7.45098
1308.933311	7.52228
1308.954819	7.80749
1308.976327	8.6631
1308.997836	7.20143
1309.019344	4.56328
1309.040853	5.41889
1309.062362	7.23708
1309.083871	7.84314
1309.105381	6.45276
1309.126890	5.59715
1309.148400	5.02674
1309.169910	4.27808
1309.191420	4.34938
1309.212930	5.73975
1309.234440	6.48841
1309.255951	6.52406
1309.277462	6.38146
1309.298973	6.23886
1309.320484	6.41711
1309.341995	5.73975
1309.363506	4.67023
1309.385018	4.06417
1309.406530	3.60071
1309.428042	4.70588
1309.449554	6.31016
1309.471066	6.31016
1309.492579	5.16934
1309.514092	4.99109
1309.535604	6.70232
1309.557117	7.91444
1309.578631	8.77005
1309.600144	10.6239
1309.621658	12.0499
1309.643171	11.4438
1309.664685	10.9447
1309.686199	10.2674
1309.707714	9.30481
1309.729228	10.0178
1309.750743	8.4492
1309.772258	6.55971
1309.793773	5.09804
1309.815288	3.31551
1309.836803	3.38681
1309.858319	4.84848
1309.879834	6.48841
1309.901350	8.02139
1309.922866	7.59358
1309.944383	6.41711
1309.965899	6.34581
1309.987416	4.77718
1310.008932	3.95722
1310.030449	4.67023
1310.051966	6.23886
1310.073484	7.87879
1310.095001	7.80749
1310.116519	6.98752
1310.138037	7.55793
1310.159555	7.98574
1310.181073	6.88057
1310.202591	6.16756
1310.224110	5.81105
1310.245628	4.45633
1310.267147	3.95722
1310.288666	4.84848
1310.310185	5.16934
1310.331705	3.35116
1310.353224	2.31729
1310.374744	3.42246
1310.396264	5.59715
1310.417784	5.98931
1310.439305	5.9893
1310.460825	6.45276
1310.482346	7.20143
1310.503867	6.38146
1310.525388	7.59358
1310.546909	9.48307
1310.568430	9.73262
1310.589952	9.66132
1310.611473	9.19786
1310.632995	8.94831
1310.654517	8.6631
1310.676039	7.52228
1310.697562	6.66667
1310.719084	5.59715
1310.740607	5.13369
1310.762130	5.20499
1310.783653	5.45455
1310.805177	5.9893
1310.826700	6.66667
1310.848224	6.66667
1310.869748	5.45455
1310.891272	5.5615
1310.912796	8.5205
1310.934320	9.69697
1310.955845	7.55793
1310.977369	4.77718
1310.998894	5.20499
1311.020419	6.23886
1311.041945	5.95365
1311.063470	5.9893
1311.084996	6.27451
1311.106521	5.06239
1311.128047	5.24064
1311.149573	5.88235
1311.171100	6.13191
1311.192626	5.88235
1311.214153	4.59893
1311.235680	3.24421
1311.257207	3.81462
1311.278734	5.52585
1311.300261	6.52406
1311.321789	5.38324
1311.343316	3.99287
1311.364844	4.38503
1311.386372	4.09982
1311.407901	3.45811
1311.429429	3.63636
1311.450958	4.38503
1311.472486	6.13191
1311.494015	7.41533
1311.515545	7.66488
1311.537074	8.05704
1311.558603	9.16221
1311.580133	10.303
1311.601663	10.8378
1311.623193	9.87523
1311.644723	9.05526
1311.666253	10.0891
1311.687784	10.4456
1311.709315	9.19786
1311.730846	7.98574
1311.752377	7.27273
1311.773908	7.91444
1311.795439	7.91444
1311.816971	6.16756
1311.838503	5.4902
1311.860035	5.52585
1311.881567	5.7754
1311.903099	6.70232
1311.924632	7.55793
1311.946164	7.84314
1311.967697	7.02317
1311.989230	5.7754
1312.010763	5.8467
1312.032297	6.66667
1312.053830	7.23708
1312.075364	7.41533
1312.096898	6.70232
1312.118432	5.02674
1312.139966	4.38503
1312.161501	4.56328
1312.183035	4.59893
1312.204570	3.60071
1312.226105	2.99465
1312.247640	4.13547
1312.269175	5.45455
1312.290711	5.95365
1312.312247	6.59537
1312.333782	6.66667
1312.355318	4.84848
1312.376855	3.31551
1312.398391	3.1016
1312.419928	2.8877
1312.441464	3.27986
1312.463001	5.02674
1312.484538	5.95365
1312.506076	6.45276
1312.527613	7.48663
1312.549151	6.88057
1312.570688	5.918
1312.592226	7.41533
1312.613765	8.8057
1312.635303	8.91266
1312.656841	7.87879
1312.678380	6.48841
1312.699919	5.98931
1312.721458	6.16756
1312.742997	6.27451
1312.764536	7.13012
1312.786076	7.73619
1312.807616	6.45276
1312.829156	4.49198
1312.850696	4.17112
1312.872236	5.7041
1312.893776	7.45098
1312.915317	7.84314
1312.936858	7.45098
1312.958399	6.13191
1312.979940	5.20499
1313.001481	5.41889
1313.023023	5.95365
1313.044564	5.98931
1313.066106	5.73975
1313.087648	7.30838
1313.109191	8.5205
1313.130733	7.95009
1313.152276	8.23529
1313.173818	8.16399
1313.195361	6.66667
1313.216904	4.91979
1313.238448	5.4902
1313.259991	5.81105
1313.281535	5.09804
1313.303078	4.17112
1313.324622	3.20856
1313.346167	4.59893
1313.367711	6.16756
1313.389255	6.55971
1313.410800	5.918
1313.432345	5.34759
1313.453890	5.31194
1313.475435	5.59715
1313.496981	5.88235
1313.518526	6.48841
1313.540072	6.48841
1313.561618	6.84492
1313.583164	9.12656
1313.604710	11.0517
1313.626257	12.0856
1313.647803	12.656
1313.669350	12.6916
1313.690897	11.6221
1313.712444	10.1604
1313.733992	9.55437
1313.755539	10.8734
1313.777087	15.2228
1313.798635	20.2139
1313.820183	20.3209
1313.841731	15.7932
1313.863279	11.7647
1313.884828	10.3387
1313.906377	9.19786
1313.927925	8.12834
1313.949475	7.84314
1313.971024	7.66488
1313.992573	7.77184
1314.014123	7.41533
1314.035673	7.09447
1314.057223	6.55972
1314.078773	5.5615
1314.100323	5.7041
1314.121874	7.09447
1314.143424	7.13013
1314.164975	6.27451
1314.186526	4.77718
1314.208078	3.17291
1314.229629	3.31551
1314.251181	3.63636
1314.272732	3.67201
1314.294284	4.20677
1314.315836	4.70588
1314.337389	4.74153
1314.358941	4.74153
1314.380494	5.8467
1314.402047	6.55971
1314.423599	5.66845
1314.445153	5.13369
1314.466706	5.16934
1314.488260	5.16934
1314.509813	5.98931
1314.531367	6.84492
1314.552921	7.34403
1314.574475	7.80749
1314.596030	7.84314
1314.617584	7.27273
1314.639139	7.55793
1314.660694	8.7344
1314.682249	8.5918
1314.703804	7.77184
1314.725360	8.19964
1314.746916	8.91266
1314.768471	9.98217
1314.790027	14.4742
1314.811584	19.0374
1314.833140	17.8253
1314.854696	13.1551
1314.876253	9.48307
1314.897810	7.23708
1314.919367	7.30838
1314.940924	7.52228
1314.962482	6.52406
1314.984039	5.7754
1315.005597	5.38324
1315.027155	4.99109
1315.048713	5.34759
1315.070271	6.48841
1315.091830	7.30838
1315.113388	6.80927
1315.134947	6.31016
1315.156506	6.09626
1315.178065	5.7754
1315.199625	6.20321
1315.221184	6.02496
1315.242744	5.06239
1315.264304	4.24242
1315.285864	3.67201
1315.307424	4.06417
1315.328985	5.16934
1315.350545	4.70588
1315.372106	3.92157
1315.393667	4.84849
1315.415228	5.34759
1315.436789	4.31373
1315.458351	3.42246
1315.479912	4.70588
1315.501474	7.16578
1315.523036	8.69875
1315.544598	9.66132
1315.566161	9.94652
1315.587723	10.303
1315.609286	10.3743
1315.630849	8.84135
1315.652412	7.84314
1315.673975	8.41355
1315.695539	7.91444
1315.717102	7.09447
1315.738666	6.98752
1315.760230	7.73619
1315.781794	7.41533
1315.803358	7.80749
1315.824923	9.09091
1315.846488	9.01961
1315.868052	8.55615
1315.889617	8.27094
1315.911183	7.91444
1315.932748	8.2353
1315.954313	8.5205
1315.975879	8.05704
1315.997445	7.73619
1316.019011	7.70053
1316.040577	8.30659
1316.062144	9.37611
1316.083710	8.09269
1316.105277	5.95365
1316.126844	5.4902
1316.148411	5.02674
1316.169979	4.91979
1316.191546	5.02674
1316.213114	5.27629
1316.234682	5.7041
1316.256250	6.34581
1316.277818	6.52406
1316.299386	5.7041
1316.320955	4.52763
1316.342523	3.38681
1316.364092	3.20856
1316.385661	3.77897
1316.407231	5.4189
1316.428800	5.45455
1316.450370	4.52763
1316.471939	5.06239
1316.493509	6.31016
1316.515079	6.80927
1316.536650	5.95365
1316.558220	6.88057
1316.579791	9.16221
1316.601362	10.41
1316.622933	10.3387
1316.644504	10.2674
1316.666075	9.05526
1316.687647	8.3066
1316.709219	8.3066
1316.730791	9.12656
1316.752363	9.01961
1316.773935	8.77005
1316.795507	9.59002
1316.817080	9.83957
1316.838653	8.91266
1316.860226	7.05882
1316.881799	6.59536
1316.903372	6.55971
1316.924946	6.31016
1316.946519	7.05882
1316.968093	8.5918
1316.989667	8.77005
1317.011241	7.66488
1317.032816	6.84492
1317.054390	7.41533
1317.075965	8.5205
1317.097540	7.80749
1317.119115	5.7754
1317.140690	4.88414
1317.162266	4.31373
1317.183841	5.09804
1317.205417	6.23886
1317.226993	5.38324
1317.248569	4.27808
1317.270145	4.99109
1317.291722	5.7754
1317.313299	4.91979
1317.334875	3.99287
1317.356453	3.42246
1317.378030	3.45811
1317.399607	3.77897
1317.421185	3.56506
1317.442762	3.24421
1317.464340	3.88592
1317.485918	4.81283
1317.507497	5.88235
1317.529075	7.77184
1317.550654	7.77184
1317.572232	6.27451
1317.593811	7.27273
1317.615391	9.48306
1317.636970	11.3725
1317.658549	12.656
1317.680129	12.1569
1317.701709	10.8378
1317.723289	9.16221
1317.744869	7.37968
1317.766450	7.27273
1317.788030	7.91444
1317.809611	7.27273
1317.831192	6.98752
1317.852773	8.55615
1317.874354	8.98396
1317.895936	7.91444
1317.917517	8.84135
1317.939099	8.94831
1317.960681	7.80749
1317.982263	7.20143
1318.003845	7.02317
1318.025428	6.59537
1318.047011	7.41533
1318.068594	7.87879
1318.090177	6.88057
1318.111760	5.41889
1318.133343	4.81283
1318.154927	4.56328
1318.176510	5.38324
1318.198094	5.59715
1318.219678	5.52585
1318.241263	4.99109
1318.262847	3.92157
1318.284432	4.95544
1318.306017	6.23886
1318.327602	5.24064
1318.349187	4.42068
1318.370772	5.13369
1318.392358	5.7041
1318.413943	4.34938
1318.435529	2.6025
1318.457115	2.45989
1318.478701	3.42246
1318.500288	4.27808
1318.521874	4.95544
1318.543461	5.24064
1318.565048	6.38146
1318.586635	8.48485
1318.608222	10.0535
1318.629810	10.6952
1318.651397	9.59002
1318.672985	7.23708
1318.694573	7.09447
1318.716161	7.91444
1318.737750	6.27451
1318.759338	5.5615
1318.780927	5.45455
1318.802516	5.4189
1318.824105	5.59715
1318.845694	5.52585
1318.867283	6.02496
1318.888873	7.13012
1318.910463	6.84492
1318.932053	5.24064
1318.953643	3.56506
1318.975233	3.99287
1318.996824	6.73797
1319.018414	7.87879
1319.040005	5.7041
1319.061596	4.56328
1319.083187	7.05882
1319.104779	7.80749
1319.126370	5.4189
1319.147962	4.27807
1319.169554	4.88414
1319.191146	4.81283
1319.212738	5.45454
1319.234330	6.88057
1319.255923	6.88057
1319.277516	6.09626
1319.299109	6.20321
1319.320702	6.48841
1319.342295	6.41711
1319.363888	5.4902
1319.385482	4.81283
1319.407076	4.17112
1319.428670	4.38503
1319.450264	4.67023
1319.471858	5.41889
1319.493453	7.30838
1319.515048	7.27273
1319.536642	6.88057
1319.558238	7.77184
1319.579833	9.83957
1319.601428	11.943
1319.623024	12.2995
1319.644619	12.3708
1319.666215	13.4403
1319.687812	12.656
1319.709408	9.98217
1319.731004	10.0891
1319.752601	10.1604
1319.774198	8.6631
1319.795795	7.95009
1319.817392	7.45098
1319.838989	6.23886
1319.860587	6.80927
1319.882185	8.8057
1319.903782	9.34046
1319.925380	6.66667
1319.946979	5.52585
1319.968577	6.27451
1319.990176	6.55971
1320.011774	6.02496
1320.033373	5.7041
1320.054973	6.16756
1320.076572	6.48841
1320.098171	5.73975
1320.119771	5.20499
1320.141371	5.95365
1320.162971	6.70232
1320.184571	5.7754
1320.206171	4.17112
1320.227772	3.70766
1320.249373	4.13547
1320.270973	4.06417
1320.292574	5.16934
1320.314176	5.4902
1320.335777	4.56328
1320.357379	3.52941
1320.378980	3.70766
1320.400582	4.17112
1320.422185	3.81462
1320.443787	2.92335
1320.465389	2.7451
1320.486992	3.95722
1320.508595	5.38324
1320.530198	7.48663
1320.551801	8.94831
1320.573404	9.66132
1320.595008	11.4082
1320.616612	15.4724
1320.638215	17.2906
1320.659820	14.6881
1320.681424	10.6952
1320.703028	7.41533
1320.724633	5.38324
1320.746238	4.31373
1320.767843	4.70588
1320.789448	4.91979
1320.811053	4.88413
1320.832658	5.59715
1320.854264	5.31194
1320.875870	4.67023
1320.897476	5.4189
1320.919082	6.16756
1320.940689	7.16578
1320.962295	7.80749
1320.983902	7.16578
1321.005509	6.20321
1321.027116	6.06061
1321.048723	6.20321
1321.070330	6.66667
1321.091938	6.66667
1321.113546	6.20321
1321.135154	4.49198
1321.156762	4.02852
1321.178370	4.38503
1321.199979	4.95544
1321.221587	5.06239
1321.243196	4.91979
1321.264805	4.27807
1321.286414	4.27807
1321.308024	3.88592
1321.329633	3.42246
1321.351243	3.20856
1321.372853	3.60071
1321.394463	4.77718
1321.416073	5.27629
1321.437684	4.74153
1321.459294	5.20499
1321.480905	5.31194
1321.502516	5.31194
1321.524127	5.6328
1321.545738	6.23886
1321.567350	7.59358
1321.588962	9.48307
1321.610573	11.6221
1321.632185	15.8289
1321.653798	20.0357
1321.675410	20.107
1321.697023	18.1462
1321.718635	14.0107
1321.740248	10.5882
1321.761861	9.55437
1321.783475	8.87701
1321.805088	7.87879
1321.826702	8.6631
1321.848315	9.37611
1321.869929	9.69697
1321.891543	9.12656
1321.913158	7.20143
1321.934772	5.5615
1321.956387	6.27451
1321.978002	6.66667
1321.999617	5.98931
1322.021232	6.38146
1322.042847	7.27273
1322.064463	7.09447
1322.086079	6.91622
1322.107695	7.13013
1322.129311	5.5615
1322.150927	4.24242
1322.172543	4.20677
1322.194160	3.70766
1322.215777	2.8877
1322.237394	2.78075
1322.259011	2.959
1322.280628	3.24421
1322.302246	3.35116
1322.323863	3.52941
1322.345481	3.81462
1322.367099	3.77897
1322.388718	3.95722
1322.410336	4.49198
1322.431954	4.59893
1322.453573	4.34938
1322.475192	4.45633
1322.496811	5.02674
1322.518430	5.7041
1322.540050	6.45276
1322.561670	7.77184
1322.583289	8.55615
1322.604909	8.94831
1322.626529	10.8378
1322.648150	15.1872
1322.669770	17.2549
1322.691391	15.7219
1322.713012	11.4082
1322.734633	8.5918
1322.756254	8.5918
1322.777875	8.84135
1322.799497	8.34225
1322.821119	8.62745
1322.842741	8.6631
1322.864363	10.3743
1322.885985	10.303
1322.907607	7.91444
1322.929230	7.34403
1322.950853	8.27094
1322.972476	8.30659
1322.994099	7.02317
1323.015722	5.4902
1323.037346	4.63458
1323.058970	6.84492
1323.080593	9.16221
1323.102217	7.84314
1323.123842	4.52763
1323.145466	3.49376
1323.167091	5.06239
1323.188715	6.77362
1323.210340	6.16756
1323.231965	4.31373
1323.253591	4.09982
1323.275216	5.02674
1323.296842	4.77718
1323.318468	3.95722
1323.340094	3.74332
1323.361720	4.17112
1323.383346	4.34938
1323.404973	4.56328
1323.426599	5.16934
1323.448226	5.20499
1323.469853	5.13369
1323.491480	5.98931
1323.513108	6.27451
1323.534735	5.66845
1323.556363	5.27629
1323.577991	6.41711
1323.599619	9.34046
1323.621247	12.2995
1323.642876	13.5829
1323.664504	12.9412
1323.686133	11.6578
1323.707762	9.83957
1323.729391	9.19786
1323.751021	8.80571
1323.772650	8.19964
1323.794280	7.80749
1323.815910	8.3066
1323.837540	7.73619
1323.859170	5.4189
1323.880800	4.24242
1323.902431	5.09804
1323.924062	5.06239
1323.945693	3.42246
1323.967324	3.38681
1323.988955	4.74153
1324.010587	5.20499
1324.032218	4.88414
1324.053850	5.16934
1324.075482	5.73975
1324.097114	5.98931
1324.118747	5.52585
1324.140379	5.7754
1324.162012	6.70232
1324.183645	6.98752
1324.205278	5.88235
1324.226911	4.81283
1324.248544	5.59715
1324.270178	6.77362
1324.291812	5.7041
1324.313446	4.31373
1324.335080	4.49198
1324.356714	4.52763
1324.378348	3.0303
1324.399983	2.63815
1324.421618	3.99287
1324.443253	4.63458
1324.464888	3.52941
1324.486523	3.49376
1324.508159	4.95544
1324.529795	5.24064
1324.551431	4.84848
1324.573067	5.52585
1324.594703	6.91622
1324.616339	7.55793
1324.637976	8.3066
1324.659613	9.19786
1324.681250	8.09269
1324.702887	7.30838
1324.724524	7.23708
1324.746161	6.63102
1324.767799	4.34938
1324.789437	3.20856
1324.811075	3.20856
1324.832713	4.42068
1324.854351	5.59715
1324.875990	5.73975
1324.897629	5.918
1324.919268	6.06061
1324.940907	5.09804
1324.962546	3.81462
1324.984185	3.85027
1325.005825	4.67023
1325.027465	5.20499
1325.049105	4.09982
1325.070745	4.84848
1325.092385	5.9893
1325.114025	5.9893
1325.135666	6.20321
1325.157307	5.73975
1325.178948	4.99109
1325.200589	5.09804
1325.222230	4.09982
1325.243872	2.6025
1325.265514	2.38859
1325.287156	2.35294
1325.308798	2.21034
1325.330440	2.6025
1325.352082	2.8164
1325.373725	3.77897
1325.395368	4.27807
1325.417011	4.31373
1325.438654	5.24064
1325.460297	6.52406
1325.481941	8.16399
1325.503584	7.45098
1325.525228	5.31194
1325.546872	5.88235
1325.568516	7.41533
1325.590161	7.66488
1325.611805	6.38146
1325.633450	7.02317
1325.655095	6.88057
1325.676740	5.918
1325.698385	7.13013
1325.720031	9.66132
1325.741676	10.6952
1325.763322	10.7665
1325.784968	9.76827
1325.806614	7.91444
1325.828260	6.23886
1325.849907	4.81283
1325.871553	5.13369
1325.893200	6.70232
1325.914847	8.12834
1325.936494	7.95009
1325.958142	6.91622
1325.979789	5.8467
1326.001437	4.31373
1326.023085	3.0303
1326.044733	4.24242
1326.066381	6.45276
1326.088030	7.05882
1326.109678	5.88235
1326.131327	3.88592
1326.152976	2.8164
1326.174625	3.49376
1326.196275	4.38503
1326.217924	3.92157
1326.239574	2.78075
1326.261224	2.06774
1326.282874	1.71123
1326.304524	2.13904
1326.326174	1.71123
1326.347825	1.81818
1326.369475	3.1016
1326.391126	3.63636
1326.412777	3.45811
1326.434429	3.31551
1326.456080	2.8164
1326.477732	2.53119
1326.499383	3.13726
1326.521035	3.56506
1326.542688	4.77718
1326.564340	6.20321
1326.585992	7.41533
1326.607645	8.69875
1326.629298	8.80571
1326.650951	6.59537
1326.672604	4.49198
1326.694257	3.81462
1326.715911	5.52585
1326.737565	7.73619
1326.759219	7.95009
1326.780873	7.48663
1326.802527	8.16399
1326.824181	8.05704
1326.845836	6.77362
1326.867491	6.16756
1326.889146	5.7041
1326.910801	5.7754
1326.932456	5.95365
1326.954112	5.9893
1326.975767	5.73975
1326.997423	5.24064
1327.019079	5.45455
1327.040736	5.8467
1327.062392	6.52406
1327.084048	6.59537
1327.105705	5.7754
1327.127362	5.06239
1327.149019	4.56328
1327.170676	4.20677
1327.192334	4.56328
1327.213992	4.81283
1327.235649	4.24242
1327.257307	3.60071
1327.278965	3.95722
1327.300624	4.06417
1327.322282	4.56328
1327.343941	4.34938
1327.365600	3.99287
1327.387259	3.99287
1327.408918	4.52763
1327.430577	4.63458
1327.452237	4.84848
1327.473897	4.95544
1327.495557	5.6328
1327.517217	6.23886
1327.538877	7.30838
1327.560537	7.52228
1327.582198	7.66488
1327.603859	7.66489
1327.625520	7.23708
1327.647181	5.52585
1327.668842	4.52763
1327.690504	4.56328
1327.712166	5.34759
1327.733827	6.48841
1327.755489	7.80749
1327.777152	7.70053
1327.798814	7.37968
1327.820477	8.41355
1327.842139	7.95009
1327.863802	6.55971
1327.885465	5.6328
1327.907129	4.81283
1327.928792	4.34938
1327.950456	4.49198
1327.972119	5.02674
1327.993783	4.70588
1328.015448	5.41889
1328.037112	6.55971
1328.058776	6.88057
1328.080441	6.45276
1328.102106	7.27273
1328.123771	8.7344
1328.145436	9.51872
1328.167102	9.37611
1328.188767	7.45098
1328.210433	5.20499
1328.232099	3.88592
1328.253765	3.74332
1328.275431	4.38503
1328.297098	3.99287
1328.318764	4.17112
1328.340431	5.59715
1328.362098	5.66845
1328.383765	4.52763
1328.405433	3.74332
1328.427100	3.70766
1328.448768	3.63636
1328.470436	3.42246
1328.492104	4.09982
1328.513772	4.74153
1328.535440	5.02674
1328.557109	6.06061
1328.578778	7.09447
1328.600447	7.73619
1328.622116	7.48663
1328.643785	5.06239
1328.665455	4.42068
1328.687124	5.52585
1328.708794	5.38324
1328.730464	4.99109
1328.752134	5.7754
1328.773804	6.38146
1328.795475	5.16934
1328.817146	4.27808
1328.838817	3.77897
1328.860488	3.67201
1328.882159	4.24242
1328.903830	5.06239
1328.925502	4.91979
1328.947174	4.34938
1328.968846	4.45633
1328.990518	5.66845
1329.012190	6.02496
1329.033862	7.02317
1329.055535	8.69875
1329.077208	6.80927
1329.098881	5.38324
1329.120554	5.5615
1329.142227	6.41711
1329.163901	6.41711
1329.185575	5.16934
1329.207248	4.24242
1329.228923	4.67023
1329.250597	4.34938
1329.272271	3.63636
1329.293946	3.49376
1329.315620	4.24242
1329.337295	4.42068
1329.358971	3.95722
1329.380646	4.02852
1329.402321	4.34938
1329.423997	4.20677
1329.445673	4.20677
1329.467349	4.38503
1329.489025	4.63458
1329.510701	4.70588
1329.532378	6.02496
1329.554055	7.91444
1329.575731	10.1961
1329.597408	12.549
1329.619086	14.6524
1329.640763	16.6845
1329.662441	15.9358
1329.684118	11.4439
1329.705796	8.7344
1329.727475	8.30659
1329.749153	6.80927
1329.770831	7.16578
1329.792510	9.30481
1329.814189	9.55437
1329.835868	7.23708
1329.857547	4.95544
1329.879226	4.63458
1329.900906	4.42068
1329.922586	4.42068
1329.944265	5.4902
1329.965946	5.34759
1329.987626	4.52763
1330.009306	5.38324
1330.030987	7.16578
1330.052668	7.55793
1330.074348	6.88057
1330.096030	6.52406
1330.117711	6.06061
1330.139392	4.42068
1330.161074	4.02852
1330.182756	4.20677
1330.204438	4.06417
1330.226120	5.09804
1330.247802	5.95365
1330.269485	5.8467
1330.291168	4.88414
1330.312851	4.17112
1330.334534	4.02852
1330.356217	4.24242
1330.377900	3.81462
1330.399584	3.88592
1330.421268	5.31194
1330.442952	5.8467
1330.464636	5.24064
1330.486320	4.06417
1330.508005	3.88592
1330.529689	4.27807
1330.551374	5.6328
1330.573059	7.52228
1330.594744	9.55437
1330.616430	11.8004
1330.638115	15.7576
1330.659801	17.8253
1330.681487	14.4385
1330.703173	12.4064
1330.724859	12.1212
1330.746546	9.76827
1330.768232	6.84492
1330.789919	6.48841
1330.811606	6.27451
1330.833293	5.88235
1330.854980	7.73619
1330.876668	8.87701
1330.898355	7.48663
1330.920043	6.59537
1330.941731	6.88057
1330.963420	6.73797
1330.985108	6.91622
1331.006796	5.7754
1331.028485	4.67023
1331.050174	4.81283
1331.071863	5.13369
1331.093552	4.99109
1331.115242	4.67023
1331.136931	4.24242
1331.158621	3.88592
1331.180311	3.24421
1331.202001	3.06595
1331.223692	3.85027
1331.245382	5.16934
1331.267073	5.45455
1331.288764	4.88414
1331.310455	3.85027
1331.332146	3.35116
1331.353837	3.31551
1331.375529	3.42246
1331.397220	3.74332
1331.418912	4.56328
1331.440604	5.20499
1331.462297	5.16934
1331.483989	5.16934
1331.505682	5.02674
1331.527375	4.95544
1331.549068	6.98752
1331.570761	9.01961
1331.592454	9.51872
1331.614148	10.0178
1331.635841	14.1889
1331.657535	18.7879
1331.679229	19.9287
1331.700923	18.2888
1331.722618	15.5793
1331.744312	11.9073
1331.766007	8.87701
1331.787702	8.16399
1331.809397	8.12834
1331.831092	7.52228
1331.852788	6.70232
1331.874483	6.59537
1331.896179	6.20321
1331.917875	5.88235
1331.939571	6.52406
1331.961267	6.88057
1331.982964	4.95544
1332.004661	3.52941
1332.026358	4.56328
1332.048055	4.99109
1332.069752	4.49198
1332.091449	4.20677
1332.113147	3.70767
1332.134844	3.1016
1332.156542	2.85205
1332.178240	3.77897
1332.199939	4.95544
1332.221637	4.70588
1332.243336	4.27808
1332.265035	4.06417
1332.286734	3.35116
1332.308433	3.31551
1332.330132	3.74332
1332.351832	4.52763
1332.373531	4.88414
1332.395231	4.59893
1332.416931	4.13547
1332.438631	3.88592
1332.460332	4.38503
1332.482032	5.45455
1332.503733	4.99109
1332.525434	4.74153
1332.547135	4.74153
1332.568836	4.67023
1332.590538	7.73619
1332.612239	11.943
1332.633941	13.7968
1332.655643	13.6185
1332.677345	12.2995
1332.699048	10.5169
1332.720750	10.7308
1332.742453	11.123
1332.764156	10.5526
1332.785859	8.02139
1332.807562	6.16756
1332.829265	7.73619
1332.850969	9.16221
1332.872673	8.12834
1332.894377	6.88057
1332.916081	7.34403
1332.937785	7.09447
1332.959489	7.62923
1332.981194	8.02139
1333.002899	8.02139
1333.024604	7.95009
1333.046309	6.63102
1333.068014	5.20499
1333.089720	4.99109
1333.111426	5.38324
1333.133131	4.74153
1333.154837	4.27807
1333.176544	4.45633
1333.198250	3.74332
1333.219957	2.7451
1333.241663	3.06595
1333.263370	3.1016
1333.285077	3.45811
1333.306785	3.77897
1333.328492	3.17291
1333.350200	2.53119
1333.371908	3.31551
1333.393616	4.34938
1333.415324	5.16934
1333.437032	5.7754
1333.458741	5.73975
1333.480449	5.59715
1333.502158	6.38146
1333.523867	7.95009
1333.545576	9.16221
1333.567286	8.5205
1333.588995	9.48307
1333.610705	11.8717
1333.632415	11.6578
1333.654125	12.1212
1333.675836	12.5847
1333.697546	10.8734
1333.719257	9.34046
1333.740967	7.95009
1333.762678	5.918
1333.784390	4.67023
1333.806101	4.52763
1333.827812	4.27807
1333.849524	4.56328
1333.871236	5.24064
1333.892948	5.06239
1333.914660	4.95544
1333.936373	4.84848
1333.958085	5.52585
1333.979798	5.5615
1334.001511	5.5615
1334.023224	6.38146
1334.044937	7.30838
1334.066651	6.98752
1334.088365	6.31016
1334.110078	6.55971
1334.131792	5.8467
1334.153507	5.31194
1334.175221	5.13369
1334.196935	4.42068
1334.218650	3.63636
1334.240365	4.91979
1334.262080	6.52406
1334.283795	5.95365
1334.305511	4.77718
1334.327226	5.6328
1334.348942	5.02674
1334.370658	2.85205
1334.392374	2.49554
1334.414090	3.45811
1334.435807	4.52763
1334.457524	5.4902
1334.479240	6.31016
1334.500957	5.88235
1334.522675	5.34759
1334.544392	6.13191
1334.566109	6.55972
1334.587827	5.8467
1334.609545	6.55971
1334.631263	10.9447
1334.652981	15.7219
1334.674700	15.615
1334.696418	12.2282
1334.718137	8.98396
1334.739856	5.66845
1334.761575	5.4902
1334.783294	7.02317
1334.805014	7.80749
1334.826734	6.20321
1334.848453	4.99109
1334.870173	5.02674
1334.891894	5.16934
1334.913614	5.06239
1334.935335	5.4189
1334.957055	5.98931
1334.978776	5.8467
1335.000497	6.23886
1335.022218	8.09269
1335.043940	7.91444
1335.065661	7.13013
1335.087383	6.91622
1335.109105	6.45276
1335.130827	4.91979
1335.152550	3.70766
1335.174272	4.09982
1335.195995	4.99109
1335.217718	5.41889
1335.239441	5.8467
1335.261164	5.34759
1335.282887	3.56506
1335.304611	3.52941
1335.326334	4.67023
1335.348058	4.45633
1335.369782	3.60071
1335.391507	4.24242
1335.413231	5.45455
1335.434956	5.09804
1335.456680	4.49198
1335.478405	4.95544
1335.500131	6.34581
1335.521856	8.12834
1335.543581	9.34046
1335.565307	9.80392
1335.587033	9.69697
1335.608759	11.0873
1335.630485	13.6185
1335.652211	14.7237
1335.673938	12.9768
1335.695665	9.98217
1335.717392	7.80749
1335.739119	7.27273
1335.760846	6.88057
1335.782573	6.06061
1335.804301	5.7754
1335.826029	6.59537
1335.847757	7.70053
1335.869485	8.23529
1335.891213	6.88057
1335.912942	5.27629
1335.934670	5.24064
1335.956399	5.81105
1335.978128	7.45098
1335.999857	7.73619
1336.021587	6.45276
1336.043316	5.6328
1336.065046	6.09626
1336.086776	7.41533
1336.108506	7.20143
1336.130236	6.63102
1336.151967	5.9893
1336.173697	5.73975
1336.195428	4.84848
1336.217159	4.84848
1336.238890	3.63636
1336.260621	3.31551
1336.282353	3.49376
1336.304085	3.70767
1336.325816	3.74332
1336.347549	3.99287
1336.369281	4.24242
1336.391013	4.09982
1336.412746	3.20856
1336.434478	3.63636
1336.456211	3.95722
1336.477944	4.45633
1336.499678	5.98931
1336.521411	7.30838
1336.543145	7.05882
1336.564878	6.09626
1336.586612	5.5615
1336.608347	6.02496
1336.630081	6.98752
1336.651815	9.26916
1336.673550	10.5169
1336.695285	10.1604
1336.717020	9.51872
1336.738755	8.62745
1336.760491	7.37968
1336.782226	7.34403
1336.803962	7.91444
1336.825698	5.98931
1336.847434	4.34938
1336.869170	4.20677
1336.890907	4.20677
1336.912643	3.81462
1336.934380	3.49376
1336.956117	3.27986
1336.977854	4.20677
1336.999591	4.99109
1337.021329	4.74153
1337.043067	4.88414
1337.064804	5.88235
1337.086543	6.13191
1337.108281	4.74153
1337.130019	3.45811
1337.151758	3.85027
1337.173496	4.63458
1337.195235	4.56328
1337.216974	4.63458
1337.238714	4.09982
1337.260453	3.0303
1337.282193	3.63636
1337.303933	4.59893
1337.325673	4.67023
1337.347413	4.38503
1337.369153	3.85027
1337.390894	4.31373
1337.412634	4.84848
1337.434375	5.38324
1337.456116	6.34581
1337.477857	6.23886
1337.499599	6.06061
1337.521340	6.16756
1337.543082	5.918
1337.564824	5.52585
1337.586566	6.95187
1337.608308	8.02139
1337.630051	8.7344
1337.651793	9.66132
1337.673536	10.8021
1337.695279	9.83957
1337.717022	7.66488
1337.738766	5.41889
1337.760509	5.31194
1337.782253	6.95187
1337.803997	7.80749
1337.825741	6.80927
1337.847485	5.7041
1337.869229	6.13191
1337.890974	6.27451
1337.912719	5.45455
1337.934464	4.81283
1337.956209	5.09804
1337.977954	5.52585
1337.999700	6.31016
1338.021445	6.63102
1338.043191	6.34581
1338.064937	5.73975
1338.086683	5.81105
1338.108429	4.84848
1338.130176	4.59893
1338.151923	5.95365
1338.173670	6.70232
1338.195417	4.77718
1338.217164	3.74332
1338.238911	4.38503
1338.260659	5.45455
1338.282407	5.73975
1338.304154	4.34938
1338.325903	3.45811
1338.347651	3.45811
1338.369399	3.70766
1338.391148	4.27808
1338.412897	4.45633
1338.434646	3.60071
1338.456395	3.35116
1338.478144	3.95722
1338.499894	3.92157
1338.521644	3.70767
1338.543393	4.56328
1338.565143	6.41711
1338.586894	7.37968
1338.608644	6.59537
1338.630395	6.66667
1338.652145	6.59537
1338.673896	6.41711
1338.695647	6.27451
1338.717399	5.88235
1338.739150	5.34759
1338.760902	5.31194
1338.782654	5.09804
1338.804406	3.88592
1338.826158	3.67201
1338.847910	4.20677
1338.869663	4.13547
1338.891415	3.95722
1338.913168	4.17112
1338.934921	5.52585
1338.956675	6.38146
1338.978428	5.59715
1339.000182	5.16934
1339.021935	4.63458
1339.043689	5.20499
1339.065443	5.6328
1339.087198	4.49198
1339.108952	3.06595
1339.130707	3.42246
1339.152462	3.99287
1339.174217	3.92157
1339.195972	4.63458
1339.217727	4.49198
1339.239483	4.20677
1339.261238	4.13547
1339.282994	3.49376
1339.304750	3.45811
1339.326507	4.42068
1339.348263	3.74332
1339.370020	3.0303
1339.391776	4.34938
1339.413533	5.20499
1339.435290	4.63458
1339.457048	4.20677
1339.478805	5.52585
1339.500563	7.23708
1339.522321	7.23708
1339.544079	5.6328
1339.565837	4.31373
1339.587595	4.99109
1339.609354	7.91444
1339.631112	12.0499
1339.652871	13.7611
1339.674630	12.4064
1339.696390	10.3743
1339.718149	8.87701
1339.739909	7.09447
1339.761668	6.48841
1339.783428	6.23886
1339.805189	5.24064
1339.826949	5.09804
1339.848709	4.91979
1339.870470	4.77718
1339.892231	4.24242
1339.913992	2.92335
1339.935753	3.17291
1339.957514	4.70588
1339.979276	5.5615
1340.001038	5.06239
1340.022800	4.02852
1340.044562	4.27807
1340.066324	5.31194
1340.088086	6.52406
1340.109849	6.09626
1340.131612	4.74153
1340.153375	3.45811
1340.175138	4.02852
1340.196901	4.67023
1340.218665	4.31373
1340.240428	3.92157
1340.262192	4.56328
1340.283956	5.06239
1340.305720	4.45633
1340.327485	3.42246
1340.349249	2.8164
1340.371014	2.99465
1340.392779	3.24421
1340.414544	2.92335
1340.436309	2.6025
1340.458075	3.31551
1340.479840	4.34938
1340.501606	4.95544
1340.523372	5.918
1340.545138	7.05882
1340.566904	6.80927
1340.588671	5.59715
1340.610437	7.05882
1340.632204	9.69697
1340.653971	10.4456
1340.675739	9.37611
1340.697506	8.6631
1340.719273	9.51872
1340.741041	9.76827
1340.762809	8.62745
1340.784577	6.91622
1340.806345	6.55971
1340.828114	5.66845
1340.849882	4.70588
1340.871651	5.52585
1340.893420	7.30838
1340.915189	7.87879
1340.936959	7.20143
1340.958728	6.38146
1340.980498	6.52406
1341.002268	6.55971
1341.024038	6.06061
1341.045808	5.73975
1341.067578	5.52585
1341.089349	5.66845
1341.111120	6.09626
1341.132890	5.45455
1341.154662	4.24242
1341.176433	3.42246
1341.198204	3.74332
1341.219976	4.13547
1341.241748	3.60071
1341.263520	3.77897
1341.285292	4.95544
1341.307064	5.09804
1341.328837	3.77897
1341.350609	4.13547
1341.372382	4.67023
1341.394155	4.49198
1341.415928	3.99287
1341.437702	3.92157
1341.459475	4.56328
1341.481249	5.13369
1341.503023	6.91622
1341.524797	7.48663
1341.546571	7.73619
1341.568346	8.34225
1341.590120	8.62745
1341.611895	9.05526
1341.633670	10.2674
1341.655445	10.0535
1341.677221	8.23529
1341.698996	7.30838
1341.720772	7.59358
1341.742548	7.95009
1341.764324	7.52228
1341.786100	6.91622
1341.807876	5.88235
1341.829653	5.31194
1341.851430	4.77718
1341.873206	4.27808
1341.894984	4.06417
1341.916761	3.74332
1341.938538	3.42246
1341.960316	3.52941
1341.982094	3.74332
1342.003872	3.92157
1342.025650	4.91979
1342.047428	6.09626
1342.069207	6.41711
1342.090985	5.98931
1342.112764	4.70588
1342.134543	3.70766
1342.156322	4.63458
1342.178102	5.34759
1342.199881	5.13369
[truncated: 137,679 more rows]
