# Supplementary material for: Glyco-engineered MDCK cells display preferred receptors of H3N2 influenza absent in eggs used for vaccines
Source: Nat Commun. 2023 Oct 4;14:6178. doi: 10.1038/s41467-023-41908-0 (PMC10551000; doi:10.1038/s41467-023-41908-0)
Supplement: Supplementary file 6 — Source Data [file 41467_2023_41908_MOESM6_ESM.zip › Source Data/Source Data - text files/SFig-12a Amniotic N-glycans.txt]

1299.000446	7.03268
1299.021873	5.4902
1299.043300	4.39216
1299.064728	5.17647
1299.086155	5.93464
1299.107583	5.75163
1299.129011	5.30719
1299.150440	4.81046
1299.171868	4.65359
1299.193297	4.33987
1299.214726	4.54902
1299.236155	5.88235
1299.257584	6.9281
1299.279013	6.71895
1299.300443	5.62091
1299.321872	5.46405
1299.343302	5.33333
1299.364732	4.52288
1299.386162	4.10458
1299.407593	4.81046
1299.429023	4.70588
1299.450454	3.79085
1299.471885	3.34641
1299.493316	4.70588
1299.514747	6.27451
1299.536179	6.58824
1299.557611	6.56209
1299.579042	7.37255
1299.600474	8.07843
1299.621907	7.55556
1299.643339	7.73856
1299.664771	7.03268
1299.686204	6.58824
1299.707637	6.71895
1299.729070	7.97386
1299.750503	11.3203
1299.771937	14.5359
1299.793370	14.719
1299.814804	13.1765
1299.836238	10.4837
1299.857672	8.26144
1299.879106	6.77124
1299.900541	5.51634
1299.921975	5.01961
1299.943410	6.37909
1299.964845	6.58824
1299.986280	5.54248
1300.007716	4.99346
1300.029151	4.70588
1300.050587	4.44444
1300.072023	5.12418
1300.093459	5.46405
1300.114895	4.62745
1300.136331	3.97386
1300.157768	4.10458
1300.179205	4.44444
1300.200642	4.4183
1300.222079	4.13072
1300.243516	4.10458
1300.264954	4.52288
1300.286391	5.35948
1300.307829	5.75163
1300.329267	6.82353
1300.350705	6.98039
1300.372144	5.80392
1300.393582	4
1300.415021	3.84314
1300.436460	4.96732
1300.457899	5.72549
1300.479338	5.93464
1300.500777	6.64052
1300.522217	6.24837
1300.543657	5.6732
1300.565097	5.6732
1300.586537	6.16993
1300.607977	7.92157
1300.629418	8.65359
1300.650858	7.55556
1300.672299	6.9281
1300.693740	6.0915
1300.715181	5.20261
1300.736623	5.59477
1300.758064	6.43137
1300.779506	7.97386
1300.800948	10.1438
1300.822390	10.2484
1300.843832	9.12418
1300.865274	8.62745
1300.886717	7.5817
1300.908160	6.11765
1300.929603	5.33333
1300.951046	4.75817
1300.972489	5.01961
1300.993933	5.83007
1301.015376	6.01307
1301.036820	5.54248
1301.058264	4.28758
1301.079708	4.10458
1301.101153	4.57516
1301.122597	4.62745
1301.144042	3.86928
1301.165487	3.32026
1301.186932	3.08497
1301.208377	2.95425
1301.229822	3.18954
1301.251268	4.36601
1301.272714	5.62092
1301.294160	6.64052
1301.315606	6.11765
1301.337052	5.33333
1301.358499	5.28105
1301.379945	4.60131
1301.401392	4.57516
1301.422839	5.2549
1301.444286	5.20261
1301.465734	4.54902
1301.487181	4.70588
1301.508629	6.06536
1301.530077	6.45752
1301.551525	5.09804
1301.572973	4.57516
1301.594422	6.35294
1301.615870	7.1634
1301.637319	6.22222
1301.658768	5.2549
1301.680217	6.16993
1301.701666	7.97386
1301.723116	8.49673
1301.744566	7.97386
1301.766015	8.36601
1301.787465	10.0915
1301.808916	10.5359
1301.830366	9.38562
1301.851817	8.86275
1301.873267	8.8366
1301.894718	8.57516
1301.916169	7.34641
1301.937621	6.14379
1301.959072	5.22876
1301.980524	4.91503
1302.001975	6.11765
1302.023427	8.18301
1302.044879	8.39216
1302.066332	6.3268
1302.087784	4.65359
1302.109237	4.10458
1302.130690	4.28758
1302.152143	3.92157
1302.173596	3.55556
1302.195049	3.94771
1302.216503	4.07843
1302.237957	4.75817
1302.259410	5.54248
1302.280865	5.46405
1302.302319	4.86275
1302.323773	4.52288
1302.345228	4.49673
1302.366683	5.17647
1302.388138	5.38562
1302.409593	4.96732
1302.431048	4.65359
1302.452504	5.51634
1302.473959	6.06536
1302.495415	5.6732
1302.516871	5.93464
1302.538327	7.21569
1302.559784	7.89542
1302.581240	8.52288
1302.602697	8.73203
1302.624154	8.20915
1302.645611	8.67974
1302.667068	8.88889
1302.688526	7.29412
1302.709983	5.56863
1302.731441	4.94118
1302.752899	6.14379
1302.774357	6.53595
1302.795816	6.43137
1302.817274	5.83007
1302.838733	5.62092
1302.860192	5.38562
1302.881651	5.4902
1302.903110	5.30719
1302.924569	5.09804
1302.946029	4.62745
1302.967488	4.13072
1302.988948	4.60131
1303.010408	5.12418
1303.031869	5.6732
1303.053329	6.0915
1303.074790	4.86275
1303.096251	3.84314
1303.117712	4.26144
1303.139173	6.0915
1303.160634	6.69281
1303.182096	5.30719
1303.203557	4.39216
1303.225019	4.67974
1303.246481	4.54902
1303.267943	4.54902
1303.289406	4.81046
1303.310868	5.83007
1303.332331	6.40523
1303.353794	6.43137
1303.375257	5.54248
1303.396720	4.88889
1303.418184	4.26144
1303.439647	5.0719
1303.461111	6.06536
1303.482575	5.85621
1303.504039	5.69935
1303.525504	5.69935
1303.546968	4.99346
1303.568433	5.33333
1303.589898	7.39869
1303.611363	9.22876
1303.632828	9.83007
1303.654293	7.76471
1303.675759	5.43791
1303.697225	4.91503
1303.718691	5.9085
1303.740157	7.52941
1303.761623	8.65359
1303.783089	8.15686
1303.804556	6.56209
1303.826023	5.83007
1303.847490	5.30719
1303.868957	4.91503
1303.890424	6.03922
1303.911892	6.35294
1303.933360	5.93464
1303.954827	4.86275
1303.976295	4.88889
1303.997764	5.96078
1304.019232	5.83007
1304.040701	5.01961
1304.062169	5.22876
1304.083638	6.27451
1304.105107	7.24183
1304.126577	7.29412
1304.148046	7.26797
1304.169516	6.53595
1304.190986	5.88235
1304.212456	5.15033
1304.233926	5.0719
1304.255396	5.69935
1304.276867	4.8366
1304.298337	3.26797
1304.319808	3.45098
1304.341279	4.36601
1304.362750	4.91503
1304.384222	4.81046
1304.405693	4.54902
1304.427165	4.60131
1304.448637	4.57516
1304.470109	3.76471
1304.491582	3.97386
1304.513054	5.35948
1304.534527	6.06536
1304.555999	5.43791
1304.577472	5.4902
1304.598946	5.75163
1304.620419	5.93464
1304.641892	6.7451
1304.663366	7.13725
1304.684840	5.93464
1304.706314	5.93464
1304.727788	6.7451
1304.749263	6.5098
1304.770737	5.96078
1304.792212	5.0719
1304.813687	4.62745
1304.835162	6.53595
1304.856637	7.76471
1304.878113	5.69935
1304.899589	4.18301
1304.921064	4.78431
1304.942540	5.59477
1304.964017	5.72549
1304.985493	6.43137
1305.006969	6.87582
1305.028446	6.30065
1305.049923	6.0915
1305.071400	5.04575
1305.092877	3.63399
1305.114355	3.50327
1305.135832	3.63399
1305.157310	4.47059
1305.178788	5.56863
1305.200266	5.9085
1305.221744	4.78431
1305.243223	3.39869
1305.264702	3.21569
1305.286180	4.65359
1305.307659	4.94118
1305.329139	4.54902
1305.350618	6.16993
1305.372097	6.84967
1305.393577	6.3268
1305.415057	5.6732
1305.436537	5.09804
1305.458017	4.86275
1305.479498	4.94118
1305.500978	5.41176
1305.522459	5.51634
1305.543940	4.20915
1305.565421	4.10458
1305.586902	4.67974
1305.608384	5.33333
1305.629866	6.06536
1305.651347	5.59477
1305.672829	4.57516
1305.694312	3.94771
1305.715794	4.78431
1305.737277	7.11111
1305.758759	8.02614
1305.780242	6.77124
1305.801725	5.35948
1305.823208	5.30719
1305.844692	7.66013
1305.866175	10.4575
1305.887659	12.0261
1305.909143	11.2157
1305.930627	9.17647
1305.952112	7.1634
1305.973596	6.14379
1305.995081	5.4902
1306.016566	5.30719
1306.038051	6.01307
1306.059536	6.61438
1306.081021	6.22222
1306.102507	5.30719
1306.123992	4.8366
1306.145478	4.49673
1306.166964	3.60784
1306.188451	3.18954
1306.209937	3.26797
1306.231424	3.26797
1306.252910	3.13725
1306.274397	3.1634
1306.295885	3.1634
1306.317372	3.76471
1306.338859	4.33987
1306.360347	4.13072
1306.381835	4.15686
1306.403323	4.4183
1306.424811	4.60131
1306.446299	4.81046
1306.467788	6.5098
1306.489277	7.66013
1306.510766	7.32026
1306.532255	6.35294
1306.553744	6.16993
1306.575233	7.68627
1306.596723	10.4314
1306.618213	10.5882
1306.639703	8.49673
1306.661193	7.76471
1306.682683	7.81699
1306.704174	7.97386
1306.725664	6.7451
1306.747155	5.09804
1306.768646	4.07843
1306.790137	4.36601
1306.811629	5.75163
1306.833120	6.98039
1306.854612	7.11111
1306.876104	7.1634
1306.897596	8.62745
1306.919088	9.85621
1306.940581	8.8366
1306.962073	6.69281
1306.983566	5.04575
1307.005059	4.8366
1307.026552	5.09804
1307.048046	5.28105
1307.069539	5.2549
1307.091033	5.01961
1307.112527	4.94118
1307.134021	5.38562
1307.155515	5.72549
1307.177009	5.43791
1307.198504	4.52288
1307.219998	3.76471
1307.241493	3.73856
1307.262988	3.92157
1307.284484	4.05229
1307.305979	3.86928
1307.327475	4.20915
1307.348971	4.31373
1307.370467	4.15686
1307.391963	4.91503
1307.413459	5.0719
1307.434956	4.86274
1307.456452	5.9085
1307.477949	6.16993
1307.499446	4.8366
1307.520943	4.94118
1307.542441	6.3268
1307.563938	7.45098
1307.585436	8.18301
1307.606934	8.99346
1307.628432	10.4314
1307.649930	11.8954
1307.671429	12.1307
1307.692927	10.719
1307.714426	7.86928
1307.735925	6.0915
1307.757424	4.39216
1307.778924	3.47712
1307.800423	4.88889
1307.821923	7.11111
1307.843423	7.86928
1307.864923	6.40523
1307.886423	6.0915
1307.907923	5.93464
1307.929424	5.35948
1307.950925	5.35948
1307.972425	5.46405
1307.993927	5.15033
1308.015428	5.01961
1308.036929	5.17647
1308.058431	5.41176
1308.079933	5.33333
1308.101435	5.12418
1308.122937	4.70588
1308.144439	4.8366
1308.165942	5.20261
1308.187444	5.56863
1308.208947	4.91503
1308.230450	4.15686
1308.251954	3.84314
1308.273457	4.54902
1308.294961	4.91503
1308.316464	4.20915
1308.337968	3.50327
1308.359472	4.20915
1308.380977	4.73203
1308.402481	5.01961
1308.423986	4.75817
1308.445490	4.49673
1308.466995	5.28105
1308.488501	5.9085
1308.510006	4.99346
1308.531511	4.4183
1308.553017	5.4902
1308.574523	6.24837
1308.596029	6.69281
1308.617535	6.61438
1308.639042	7.34641
1308.660548	9.56863
1308.682055	9.96078
1308.703562	7.03268
1308.725069	5.04575
1308.746576	4.73203
1308.768084	5.38562
1308.789591	5.75163
1308.811099	5.64706
1308.832607	5.85621
1308.854115	5.96078
1308.875624	5.69935
1308.897132	5.83007
1308.918641	6.35294
1308.940150	6.01307
1308.961659	5.28105
1308.983168	4.54902
1309.004678	4.52288
1309.026187	4.99346
1309.047697	5.43791
1309.069207	5.54248
1309.090717	5.30719
1309.112227	4.44444
1309.133738	3.97386
1309.155248	5.0719
1309.176759	7.00654
1309.198270	5.83007
1309.219781	4.33987
1309.241293	4.75817
1309.262804	5.09804
1309.284316	5.15033
1309.305828	4.81046
1309.327340	4.65359
1309.348852	4.39216
1309.370364	4.36601
1309.391877	4.10458
1309.413390	4.15686
1309.434903	4.02614
1309.456416	3.55556
1309.477929	4.15686
1309.499443	5.62091
1309.520956	5.22876
1309.542470	5.9085
1309.563984	7.32026
1309.585498	6.98039
1309.607013	6.14379
1309.628527	5.83007
1309.650042	5.17647
1309.671557	5.59477
1309.693072	6.0915
1309.714587	5.77778
1309.736102	5.41176
1309.757618	5.62091
1309.779134	5.64706
1309.800650	5.35948
1309.822166	5.46405
1309.843682	6.01307
1309.865199	5.22876
1309.886715	3.86928
1309.908232	4.02614
1309.929749	4.96732
1309.951266	6.11765
1309.972784	5.96078
1309.994301	5.77778
1310.015819	5.59477
1310.037337	5.04575
1310.058855	4.78431
1310.080373	5.35948
1310.101891	6.7451
1310.123410	6.56209
1310.144929	4.8366
1310.166448	3.73856
1310.187967	3.60784
1310.209486	3.03268
1310.231006	3.1634
1310.252525	3.03268
1310.274045	3.03268
1310.295565	3.29412
1310.317085	2.69281
1310.338606	2.82353
1310.360126	3.60784
1310.381647	4.15686
1310.403168	4.02614
1310.424689	4.4183
1310.446210	4.88889
1310.467732	4.86275
1310.489253	4.78431
1310.510775	5.20261
1310.532297	5.69935
1310.553819	4.49673
1310.575341	3.97386
1310.596864	6.0915
1310.618387	8.05229
1310.639909	7.5817
1310.661432	6.64052
1310.682956	6.82353
1310.704479	6.43137
1310.726002	4.91503
1310.747526	4.36601
1310.769050	4.94118
1310.790574	5.2549
1310.812098	5.20261
1310.833623	4.62745
1310.855147	4.05229
1310.876672	4.65359
1310.898197	5.77778
1310.919722	5.01961
1310.941248	3.21569
1310.962773	2.90196
1310.984299	3.39869
1311.005825	3.29412
1311.027351	4.78431
1311.048877	6.7451
1311.070403	6.14379
1311.091930	4.36601
1311.113456	4
1311.134983	4.52288
1311.156510	4.86275
1311.178038	4.39216
1311.199565	3.79085
1311.221093	3.29412
1311.242621	3.18954
1311.264149	3.66013
1311.285677	3.60784
1311.307205	3.79085
1311.328733	3.86928
1311.350262	3.81699
1311.371791	4.49673
1311.393320	4.44444
1311.414849	3.68627
1311.436379	3.97386
1311.457908	4.07843
1311.479438	3.97386
1311.500968	5.01961
1311.522498	6.53595
1311.544028	7.24183
1311.565559	6.06536
1311.587089	5.01961
1311.608620	6.06536
1311.630151	6.84967
1311.651682	5.38562
1311.673213	4.91503
1311.694745	5.4902
1311.716277	5.20261
1311.737808	4.4183
1311.759340	4.15686
1311.780873	4.81046
1311.802405	5.69935
1311.823938	6.03922
1311.845470	5.0719
1311.867003	4.18301
1311.888536	4.8366
1311.910070	4.75817
1311.931603	5.04575
1311.953137	6.53595
1311.974670	6.9281
1311.996204	5.59477
1312.017739	4.60131
1312.039273	4.54902
1312.060807	4.33987
1312.082342	3.97386
1312.103877	4
1312.125412	4.23529
1312.146947	3.39869
1312.168483	2.71895
1312.190018	3.21569
1312.211554	3.97386
1312.233090	4.15686
1312.254626	4.02614
1312.276162	4.18301
1312.297699	4.33987
1312.319235	4.86275
1312.340772	4.70588
1312.362309	4.52288
1312.383846	4.13072
1312.405383	4.4183
1312.426921	4.94118
1312.448459	5.38562
1312.469997	6.11765
1312.491535	6.45752
1312.513073	6.03922
1312.534611	5.93464
1312.556150	6.43137
1312.577688	6.95425
1312.599227	5.85621
1312.620767	4.28758
1312.642306	4.10458
1312.663845	4.36601
1312.685385	3.97386
1312.706925	3.89542
1312.728465	4.05229
1312.750005	4.96732
1312.771545	6.71895
1312.793086	6.61438
1312.814626	4.91503
1312.836167	4.02614
1312.857708	3.97386
1312.879249	3.94771
1312.900791	4.47059
1312.922332	4.99346
1312.943874	5.41177
1312.965416	5.56863
1312.986958	6.45752
1313.008501	6.37909
1313.030043	5.22876
1313.051586	4.8366
1313.073128	5.15033
1313.094671	4.88889
1313.116215	4.36601
1313.137758	4.10458
1313.159301	3.71242
1313.180845	4.44444
1313.202389	5.22876
1313.223933	5.43791
1313.245477	5.69935
1313.267022	5.9085
1313.288566	6.22222
1313.310111	5.64706
1313.331656	5.33333
1313.353201	6.01307
1313.374746	5.35948
1313.396292	5.0719
1313.417837	5.77778
1313.439383	5.56863
1313.460929	4.81046
1313.482475	4.44444
1313.504022	4.47059
1313.525568	4.44444
1313.547115	4.47059
1313.568662	4.86275
1313.590209	6.35294
1313.611756	8.02614
1313.633304	7.97386
1313.654851	7.05882
1313.676399	6.84967
1313.697947	6.90196
1313.719495	6.30065
1313.741043	5.20261
1313.762592	5.01961
1313.784140	5.6732
1313.805689	6.45752
1313.827238	7.03268
1313.848787	6.56209
1313.870337	5.43791
1313.891886	5.01961
1313.913436	5.12418
1313.934986	4.81046
1313.956536	4.75817
1313.978086	5.80392
1313.999636	6.27451
1314.021187	4.99346
1314.042738	3.63399
1314.064289	4
1314.085840	5.28105
1314.107391	5.54248
1314.128943	4.91503
1314.150494	4.23529
1314.172046	4.07843
1314.193598	4.39216
1314.215150	4.60131
1314.236703	4.57516
1314.258255	5.33333
1314.279808	5.98693
1314.301361	5.9085
1314.322914	4.99346
1314.344467	5.09804
1314.366020	4.73203
1314.387574	4.67974
1314.409128	4.26144
1314.430682	4.07843
1314.452236	4.86274
1314.473790	5.62091
1314.495345	6.11765
1314.516899	5.75163
1314.538454	5.83007
1314.560009	7.21569
1314.581564	8.70588
1314.603120	8.73203
1314.624675	7.92157
1314.646231	7.97386
1314.667787	7.1634
1314.689343	6.3268
1314.710899	6.64052
1314.732456	5.75163
1314.754012	4.26144
1314.775569	4.02614
1314.797126	4.39216
1314.818683	4.91503
1314.840240	5.43791
1314.861798	5.75163
1314.883355	4.94118
1314.904913	4.57516
1314.926471	5.0719
1314.948029	5.12418
1314.969588	4.75817
1314.991146	5.12418
1315.012705	4.88889
1315.034264	3.94771
1315.055823	4.31373
1315.077382	4.86274
1315.098942	5.17647
1315.120501	5.41176
1315.142061	4.86274
1315.163621	4.26144
1315.185181	3.97386
1315.206742	4
1315.228302	4.15686
1315.249863	4.44444
1315.271424	4.86275
1315.292985	4.44444
1315.314546	4.49673
1315.336107	4.96732
1315.357669	5.0719
1315.379230	4.70588
1315.400792	4.18301
1315.422354	4.13072
1315.443917	4.57516
1315.465479	4.75817
1315.487042	4.96732
1315.508604	5.54248
1315.530167	6.03922
1315.551730	5.85621
1315.573294	5.46405
1315.594857	5.80392
1315.616421	6.3268
1315.637985	7.00654
1315.659549	7.84314
1315.681113	7.00654
1315.702677	5.62091
1315.724242	5.30719
1315.745807	6.01307
1315.767372	7.1634
1315.788937	7.42484
1315.810502	6.5098
1315.832067	6.14379
1315.853633	6.58823
1315.875199	7.29412
1315.896765	6.66667
1315.918331	5.28105
1315.939897	5.33333
1315.961464	7.37255
1315.983030	8
1316.004597	6.11765
1316.026164	5.22876
1316.047731	4.47059
1316.069299	3.08497
1316.090866	2.95425
1316.112434	4.47059
1316.134002	5.75163
1316.155570	6.19608
1316.177138	6.37909
1316.198707	7.24183
1316.220275	6.77124
1316.241844	5.85621
1316.263413	5.12418
1316.284982	4.62745
1316.306552	3.94771
1316.328121	4.13072
1316.349691	3.89542
1316.371261	3.68627
1316.392831	3.66013
1316.414401	3.71242
1316.435971	4.52288
1316.457542	5.69935
1316.479113	6.40523
1316.500683	5.77778
1316.522255	6.16993
1316.543826	6.06536
1316.565397	6.58823
1316.586969	7.5817
1316.608541	6.84967
1316.630113	5.77778
1316.651685	6.01307
1316.673257	5.80392
1316.694830	6.11765
1316.716402	7.71242
1316.737975	7.55556
1316.759548	5.22876
1316.781121	4.18301
1316.802695	4.88889
1316.824268	5.09804
1316.845842	5.4902
1316.867416	5.96078
1316.888990	5.04575
1316.910564	4.52288
1316.932139	4.88889
1316.953713	5.2549
1316.975288	5.4902
1316.996863	6.03922
1317.018438	5.56863
1317.040014	5.59477
1317.061589	6.45752
1317.083165	6.66667
1317.104741	6.01307
1317.126317	6.27451
1317.147893	6.16993
1317.169469	5.12418
1317.191046	3.97386
1317.212623	3.76471
1317.234200	4.10458
1317.255777	3.55556
1317.277354	3.66013
1317.298932	5.0719
1317.320509	6.06536
1317.342087	5.9085
1317.363665	4.96732
1317.385243	4.75817
1317.406821	4.54902
1317.428400	4.33987
1317.449979	5.30719
1317.471558	5.80392
1317.493137	5.54248
1317.514716	5.15033
1317.536295	5.83007
1317.557875	7.05882
1317.579455	7.81699
1317.601034	7.29412
1317.622615	6.58823
1317.644195	6.43137
1317.665775	5.80392
1317.687356	4.70588
1317.708937	4.28758
1317.730518	4.91503
1317.752099	5.41176
1317.773680	5.15033
1317.795262	4.67974
1317.816843	5.01961
1317.838425	7.18954
1317.860007	9.38562
1317.881590	10.3268
1317.903172	11.4248
1317.924755	13.1242
1317.946337	11.7647
1317.967920	8.73203
1317.989503	7.66013
1318.011087	7.18954
1318.032670	6.69281
1318.054254	6.11765
1318.075838	5.46405
1318.097422	4.4183
1318.119006	3.63399
1318.140590	4.05229
1318.162175	4.75817
1318.183759	4.02614
1318.205344	2.84967
1318.226929	2.64052
1318.248514	3.45098
1318.270100	4.23529
1318.291685	3.89542
1318.313271	3.92157
1318.334857	4.67974
1318.356443	5.56863
1318.378030	6.24837
1318.399616	5.20261
1318.421203	4.13072
1318.442790	4.88889
1318.464377	6.06536
1318.485964	6.66667
1318.507551	6.43137
1318.529139	6.19608
1318.550726	5.80392
1318.572314	7.00654
1318.593902	7.89542
1318.615490	7.52941
1318.637079	7.34641
1318.658667	7.24183
1318.680256	6.77124
1318.701845	6.24837
1318.723434	5.56863
1318.745024	4.49673
1318.766613	4.4183
1318.788203	5.04575
1318.809793	6.3268
1318.831383	6.37909
1318.852973	5.9085
1318.874563	5.6732
1318.896154	6.48366
1318.917744	9.17647
1318.939335	10.9281
1318.960926	9.80392
1318.982517	7.32026
1319.004109	5.80392
1319.025700	5.51634
1319.047292	6.43137
1319.068884	7.08497
1319.090476	6.58823
1319.112069	5.93464
1319.133661	5.96078
1319.155254	5.72549
1319.176847	4.33987
1319.198440	3.03268
1319.220033	3.13725
1319.241626	4.02614
1319.263220	4.60131
1319.284813	4.18301
1319.306407	4
1319.328001	4.26144
1319.349596	4.52288
1319.371190	5.20261
1319.392785	5.80392
1319.414379	5.62091
1319.435974	4.94118
1319.457569	4.52288
1319.479165	4.94118
1319.500760	4.96732
1319.522356	4.99346
1319.543952	5.46405
1319.565548	5.83007
1319.587144	6.43137
1319.608740	6.79739
1319.630337	7.68628
1319.651934	8.07843
1319.673530	6.22222
1319.695128	5.12418
1319.716725	6.87582
1319.738322	7.73856
1319.759920	6.5098
1319.781518	5.09804
1319.803116	4.8366
1319.824714	5.6732
1319.846312	6.69281
1319.867911	6.58823
1319.889509	6.0915
1319.911108	6.56209
1319.932707	8.44444
1319.954306	9.04575
1319.975906	7.42484
1319.997505	5.96078
1320.019105	6.71895
1320.040705	8
1320.062305	8.23529
1320.083905	7.29412
1320.105506	6.43137
1320.127106	5.51634
1320.148707	4.02614
1320.170308	3.37255
1320.191909	3.42484
1320.213510	3.68627
1320.235112	3.86928
1320.256714	3.73856
1320.278315	3.63399
1320.299917	4.54902
1320.321520	5.43791
1320.343122	5.46405
1320.364725	4.23529
1320.386327	3.05882
1320.407930	3.13725
1320.429533	3.94771
1320.451136	5.09804
1320.472740	5.46405
1320.494344	4.81046
1320.515947	4.75817
1320.537551	6.82353
1320.559155	8.15686
1320.580760	8.88889
1320.602364	11.4248
1320.623969	14.5359
1320.645574	15.7386
1320.667179	13.5948
1320.688784	9.04575
1320.710389	6.35294
1320.731995	6.45752
1320.753601	6.48366
1320.775207	5.35948
1320.796813	4.4183
1320.818419	5.15033
1320.840025	6.16994
1320.861632	6.53595
1320.883239	5.83007
1320.904846	5.28105
1320.926453	4.96732
1320.948060	4.86274
1320.969668	4.4183
1320.991275	4.10458
1321.012883	4.62745
1321.034491	6.61438
1321.056100	6.98039
1321.077708	6.24837
1321.099316	5.43791
1321.120925	5.09804
1321.142534	4.88889
1321.164143	4.52288
1321.185752	5.0719
1321.207362	5.9085
1321.228972	5.04575
1321.250581	3.89542
1321.272191	3.81699
1321.293801	4.39216
1321.315412	5.12418
1321.337022	5.51634
1321.358633	5.6732
1321.380244	5.0719
1321.401855	4.57516
1321.423466	4.13072
1321.445077	3.84314
1321.466689	3.63399
1321.488301	3.50327
1321.509913	4.52288
1321.531525	5.88235
1321.553137	6.90196
1321.574750	7.97386
1321.596362	9.85621
1321.617975	12.7582
1321.639588	15.5556
1321.661201	16.732
1321.682814	14.9281
1321.704428	12.8627
1321.726042	9.30719
1321.747655	7.13725
1321.769270	6.84967
1321.790884	6.3268
1321.812498	6.35294
1321.834113	6.69281
1321.855727	6.3268
1321.877342	7.00654
1321.898957	8.36601
1321.920573	7.18954
1321.942188	6.61438
1321.963804	7.60784
1321.985420	7.11111
1322.007036	5.6732
1322.028652	5.54248
1322.050268	5.2549
1322.071885	4.86275
1322.093501	4.73203
1322.115118	4.49673
1322.136735	4.07843
1322.158353	4.52288
1322.179970	4.8366
1322.201587	4.4183
1322.223205	3.94771
1322.244823	3.89542
1322.266441	4.4183
1322.288060	4.57516
1322.309678	4.31373
1322.331297	3.79085
1322.352915	3.08497
1322.374534	2.66667
1322.396154	2.66667
1322.417773	3.63399
1322.439392	4.52288
1322.461012	4.60131
1322.482632	5.38562
1322.504252	5.85621
1322.525872	5.33333
1322.547493	4.99346
1322.569113	5.80392
1322.590734	7.00654
1322.612355	7.55556
1322.633976	8.18301
1322.655597	9.38562
1322.677219	8.70588
1322.698841	7.84314
1322.720462	6.56209
1322.742084	5.33333
1322.763707	5.2549
1322.785329	5.22876
1322.806951	4.47059
1322.828574	4.99346
1322.850197	6.30065
1322.871820	7.76471
1322.893443	8.13072
1322.915067	6.48366
1322.936690	4.70588
1322.958314	4.8366
1322.979938	5.51634
1323.001562	5.43791
1323.023186	5.17647
1323.044811	5.46405
1323.066435	5.59477
1323.088060	5.17647
1323.109685	4.88889
1323.131310	5.33333
1323.152936	5.12418
1323.174561	4.73203
1323.196187	4.49673
1323.217813	3.5817
1323.239439	2.56209
1323.261065	2.27451
1323.282692	2.22222
1323.304318	2.35294
1323.325945	3.03268
1323.347572	3.66013
1323.369199	4.20915
1323.390826	4.20915
1323.412454	4.20915
1323.434082	5.04575
1323.455709	5.80392
1323.477337	5.62091
1323.498966	5.56863
1323.520594	5.98693
1323.542222	5.59477
1323.563851	4.70588
1323.585480	4.54902
1323.607109	5.59477
1323.628738	6.35294
1323.650368	6.87582
1323.671997	6.90196
1323.693627	7.29412
1323.715257	7.24183
1323.736887	6.16993
1323.758517	4.67974
1323.780148	3.94771
1323.801779	4.15686
1323.823409	5.20261
1323.845040	6.69281
1323.866672	6.7451
1323.888303	5.83007
1323.909935	5.80392
1323.931566	6.22222
1323.953198	5.56863
1323.974830	4.31373
1323.996462	4.20915
1324.018095	4.10458
1324.039728	3.47712
1324.061360	3.84314
1324.082993	4.96732
1324.104626	4.70588
1324.126260	4.70588
1324.147893	4.96732
1324.169527	4.86275
1324.191161	4.94118
1324.212795	4.49673
1324.234429	4.31373
1324.256063	3.86928
1324.277698	3.79085
1324.299332	3.52941
1324.320967	3.32026
1324.342602	4.20915
1324.364238	4.75817
1324.385873	4
1324.407509	3.26797
1324.429145	3.89542
1324.450780	4.62745
1324.472417	5.0719
1324.494053	4.88889
1324.515689	4.91503
1324.537326	5.0719
1324.558963	4.73203
1324.580600	4.18301
1324.602237	3.89542
1324.623875	4
1324.645512	5.38562
1324.667150	6.53595
1324.688788	6.66667
1324.710426	6.37909
1324.732064	6.37908
1324.753702	5.41176
1324.775341	4.18301
1324.796980	3.52941
1324.818619	4.91503
1324.840258	5.59477
1324.861897	5.01961
1324.883537	4.49673
1324.905176	4.62745
1324.926816	4.33987
1324.948456	3.86928
1324.970097	3.76471
1324.991737	3.79085
1325.013377	3.39869
1325.035018	3.76471
1325.056659	5.15033
1325.078300	5.2549
1325.099941	5.43791
1325.121583	5.85621
1325.143224	5.01961
1325.164866	3.24183
1325.186508	2.79739
1325.208150	3.18954
1325.229793	3.47712
1325.251435	3.11111
1325.273078	3.18954
1325.294721	3.71242
1325.316364	3.37255
1325.338007	3.81699
1325.359650	4.57516
1325.381294	4.36601
1325.402938	3.26797
1325.424582	3.52941
1325.446226	4.23529
1325.467870	4.54902
1325.489514	4.67974
1325.511159	5.15033
1325.532804	5.01961
1325.554449	5.01961
1325.576094	5.88235
1325.597739	5.80392
1325.619385	5.12418
1325.641030	5.38562
1325.662676	6.37909
1325.684322	7.11111
1325.705969	5.93464
1325.727615	5.01961
1325.749261	5.85621
1325.770908	6.30065
1325.792555	6.35294
1325.814202	6.7451
1325.835849	6.03922
1325.857497	4.96732
1325.879145	4.31373
1325.900792	3.97386
1325.922440	4.02614
1325.944088	4.60131
1325.965737	5.15033
1325.987385	5.35948
1326.009034	5.12418
1326.030683	5.59477
1326.052332	5.46405
1326.073981	5.4902
1326.095631	5.54248
1326.117280	4.67974
1326.138930	3.86928
1326.160580	3.81699
1326.182230	3.89542
1326.203880	3.39869
1326.225531	2.40523
1326.247181	1.98693
1326.268832	2.16993
1326.290483	2.43137
1326.312134	3.18954
1326.333785	4.20915
1326.355437	4.73203
1326.377089	4.07843
1326.398741	3.66013
1326.420393	4
1326.442045	4.31373
1326.463697	5.04575
1326.485350	6.66667
1326.507003	7.32026
1326.528655	6.0915
1326.550309	4.57516
1326.571962	4.20915
1326.593615	5.35948
1326.615269	7.11111
1326.636923	7.32026
1326.658577	6.5098
1326.680231	7.08497
1326.701885	7.26797
1326.723540	5.4902
1326.745194	4.60131
1326.766849	4.05229
1326.788504	3.29412
1326.810160	4.52288
1326.831815	6.37909
1326.853471	5.85621
1326.875126	4.47059
1326.896782	3.76471
1326.918438	3.71242
1326.940095	4.44444
1326.961751	5.43791
1326.983408	4.67974
1327.005065	4.39216
1327.026722	4.47059
1327.048379	5.09804
1327.070036	5.56863
1327.091694	5.72549
1327.113351	5.33333
1327.135009	4.75817
1327.156667	3.76471
1327.178325	3.00654
1327.199984	3.03268
1327.221642	3.52941
1327.243301	3.79085
1327.264960	4.26144
1327.286619	5.56863
1327.308279	6.24837
1327.329938	5.64706
1327.351598	6.30065
1327.373257	7.05882
1327.394917	5.88235
1327.416578	5.22876
1327.438238	5.12418
1327.459899	4.94118
1327.481559	5.12418
1327.503220	5.88235
1327.524881	6.95425
1327.546542	7.13726
1327.568204	6.71896
1327.589865	6.79739
1327.611527	7.97386
1327.633189	8.31373
1327.654851	6.3268
1327.676514	4.10458
1327.698176	3.63399
1327.719839	4.13072
1327.741501	4.44445
1327.763164	5.12418
1327.784828	5.62091
1327.806491	5.22876
1327.828155	4.96732
1327.849818	5.35948
1327.871482	5.2549
1327.893146	4.96732
1327.914810	4.88889
1327.936475	4.96732
1327.958139	4.47059
1327.979804	3.55556
1328.001469	2.9281
1328.023134	2.53595
1328.044800	3.21569
1328.066465	5.01961
1328.088131	5.6732
1328.109797	4.26144
1328.131463	3.42484
1328.153129	3.73856
1328.174795	3.60784
1328.196462	3.76471
1328.218128	4.4183
1328.239795	4.8366
1328.261462	5.2549
1328.283130	5.30719
1328.304797	4.73203
1328.326465	4.54902
1328.348132	5.09804
1328.369800	5.04575
1328.391468	4.36601
1328.413137	4.15686
1328.434805	4.99346
1328.456474	5.56863
1328.478143	4.86274
1328.499812	4.49673
1328.521481	5.09804
1328.543150	5.22876
1328.564820	5.30719
1328.586490	6.30065
1328.608159	6.24837
1328.629829	5.88235
1328.651500	5.93464
1328.673170	6.40523
1328.694841	6.03922
1328.716512	5.12418
1328.738183	3.81699
1328.759854	4.52288
1328.781525	6.43137
1328.803196	7.32026
1328.824868	6.53595
1328.846540	4.62745
1328.868212	3.55556
1328.889884	3.86928
1328.911557	3.5817
1328.933229	3.55556
1328.954902	4.54902
1328.976575	5.2549
1328.998248	5.17647
1329.019921	5.62092
1329.041594	6.61438
1329.063268	6.69281
1329.084942	5.98693
1329.106616	4.70588
1329.128290	3.94771
1329.149964	3.73856
1329.171639	3.92157
1329.193313	4.23529
1329.214988	4.67974
1329.236663	4.57516
1329.258338	4.96732
1329.280014	5.0719
1329.301689	5.35948
1329.323365	5.2549
1329.345041	3.92157
1329.366717	2.87582
1329.388393	2.71895
1329.410070	3.50327
1329.431746	4.07843
1329.453423	4.47059
1329.475100	5.33333
1329.496777	6.61438
1329.518455	7.55556
1329.540132	6.7451
1329.561810	5.96078
1329.583488	6.58824
1329.605166	8.57516
1329.626844	10.1438
1329.648522	10.2484
1329.670201	8.52288
1329.691880	6.66667
1329.713558	6.16993
1329.735238	5.54248
1329.756917	4.81046
1329.778596	3.79085
1329.800276	3.68627
1329.821956	3.89542
1329.843636	4.18301
1329.865316	5.12418
1329.886996	4.8366
1329.908677	3.79085
1329.930357	3.86928
1329.952038	4.39216
1329.973719	4.81046
1329.995400	4.47059
1330.017082	4.15686
1330.038763	5.04575
1330.060445	6.61438
1330.082127	6.84967
1330.103809	4.67974
1330.125491	3.34641
1330.147174	4.15686
1330.168856	4.65359
1330.190539	3.05882
1330.212222	1.93464
1330.233905	2.43137
1330.255589	3.29412
1330.277272	3.5817
1330.298956	3.18954
1330.320640	3.03268
1330.342324	3.34641
1330.364008	3.5817
1330.385692	3.08497
1330.407377	2.84967
1330.429062	3.47712
1330.450747	4.81046
1330.472432	5.12418
1330.494117	4.96732
1330.515802	4.81046
1330.537488	4.88889
1330.559174	6.40523
1330.580860	7.42484
1330.602546	6.79739
1330.624232	7.05882
1330.645919	8.31373
1330.667605	8.28758
1330.689292	6.66667
1330.710979	5.38562
1330.732667	5.9085
1330.754354	6.22222
1330.776042	6.35294
1330.797729	5.75163
1330.819417	4.4183
1330.841105	4.57516
1330.862794	5.51634
1330.884482	5.4902
1330.906171	4.36601
1330.927859	4.67974
1330.949548	6.45752
1330.971238	6.95425
1330.992927	5.54248
1331.014616	4.94118
1331.036306	5.17647
1331.057996	5.46405
1331.079686	4.99346
1331.101376	4.70588
1331.123067	4.60131
1331.144757	4.78431
1331.166448	4.49673
1331.188139	3.81699
1331.209830	3.68627
1331.231521	4.23529
1331.253213	4.28758
1331.274904	3.84314
1331.296596	3.18954
1331.318288	3.32026
1331.339980	4.62745
1331.361673	5.35948
1331.383365	4.91503
1331.405058	4.39216
1331.426751	4.10458
1331.448444	3.24183
1331.470137	3.00654
1331.491831	4.02614
1331.513524	4.94118
1331.535218	5.64706
1331.556912	5.62091
1331.578606	5.83007
1331.600300	6.84967
1331.621995	9.17647
1331.643689	10.5621
1331.665384	9.28104
1331.687079	7.21569
1331.708774	6.5098
1331.730470	5.35948
1331.752165	5.20261
1331.773861	4.81046
1331.795557	4.67974
1331.817253	3.89542
1331.838949	3.26797
1331.860645	3.39869
1331.882342	5.0719
1331.904039	6.53595
1331.925736	6.56209
1331.947433	5.33333
1331.969130	3.68627
1331.990828	3.29412
1332.012525	4.60131
1332.034223	5.4902
1332.055921	5.69935
1332.077619	6.01307
1332.099318	5.59477
1332.121016	4.88889
1332.142715	4.18301
1332.164414	3.32026
1332.186113	2.90196
1332.207812	2.66667
1332.229511	2.48366
1332.251211	2.71895
1332.272911	2.66667
1332.294611	2.77124
1332.316311	3.26797
1332.338011	3.79085
1332.359712	4.57516
1332.381412	4.49673
1332.403113	4.39216
1332.424814	4.26144
1332.446515	4.20915
1332.468217	4.94118
1332.489918	5.01961
1332.511620	4.54902
1332.533322	3.92157
1332.555024	4.20915
1332.576726	4.57516
1332.598428	4.8366
1332.620131	6.48366
1332.641834	8.73203
1332.663537	9.43791
1332.685240	7.92157
1332.706943	6.69281
1332.728647	5.80392
1332.750350	5.59477
1332.772054	5.33333
1332.793758	5.56863
1332.815462	6.27451
1332.837167	6.56209
1332.858871	5.12418
1332.880576	3.79085
1332.902281	3.45098
1332.923986	3.32026
1332.945691	3.05882
1332.967397	3.94771
1332.989102	5.33333
1333.010808	6.03922
1333.032514	4.94118
1333.054220	5.22876
1333.075926	5.46405
1333.097633	4.70588
1333.119340	4.28758
1333.141046	4.36601
1333.162753	4.13072
1333.184461	4.15686
1333.206168	5.28105
1333.227875	5.30719
1333.249583	4.49673
1333.271291	4.44444
1333.292999	4.52288
1333.314707	3.68627
1333.336416	3.05882
1333.358124	3.66013
1333.379833	4.75817
1333.401542	4.13072
1333.423251	3.45098
1333.444961	4.33987
1333.466670	5.41176
1333.488380	6.0915
1333.510090	6.16994
1333.531800	5.51634
1333.553510	5.33333
1333.575220	5.43791
1333.596931	5.85621
1333.618641	5.98693
1333.640352	6.24837
1333.662063	6.27451
1333.683775	6.58823
1333.705486	6.7451
1333.727198	6.64052
1333.748910	6.01307
1333.770621	4.54902
1333.792334	4.31373
1333.814046	5.54248
1333.835758	5.6732
1333.857471	4.31373
1333.879184	3.71242
1333.900897	4.4183
1333.922610	5.54248
1333.944324	6.37909
1333.966037	6.11765
1333.987751	5.17647
1334.009465	4.31373
1334.031179	4.62745
1334.052893	5.20261
1334.074608	4.96732
1334.096322	4.20915
1334.118037	4.36601
1334.139752	4.44444
1334.161467	4.13072
1334.183182	4.02614
1334.204898	4.44444
1334.226614	4.20915
1334.248329	3.5817
1334.270045	2.84967
1334.291762	2.5098
1334.313478	3.05882
1334.335195	3.89542
1334.356911	4.47059
1334.378628	3.86928
1334.400345	2.84967
1334.422063	2.79739
1334.443780	3.29412
1334.465498	3.13725
1334.487215	4.8366
1334.508933	6.95425
1334.530652	6.71895
1334.552370	7.84314
1334.574088	10.902
1334.595807	15.1111
1334.617526	20.3137
1334.639245	25.2288
1334.660964	26.7712
1334.682684	21.9085
1334.704403	14.0915
1334.726123	9.77778
1334.747843	7.1634
1334.769563	5.12418
1334.791283	4.47059
1334.813004	5.72549
1334.834724	6.69281
1334.856445	6.53595
1334.878166	6.79739
1334.899887	6.58824
1334.921608	5.0719
1334.943330	4.02614
1334.965052	4.4183
1334.986773	4.47059
1335.008496	4.91503
1335.030218	5.80392
1335.051940	5.69935
1335.073663	5.56863
1335.095385	5.80392
1335.117108	6.27451
1335.138831	6.19608
1335.160555	5.59477
1335.182278	4.99346
1335.204002	4.65359
1335.225726	3.79085
1335.247450	3.45098
1335.269174	4.20915
1335.290898	3.97386
1335.312623	3.71242
1335.334347	4.33987
1335.356072	4.47059
1335.377797	4.70588
1335.399522	4.62745
1335.421248	4.52288
1335.442973	4.73203
1335.464699	5.22876
1335.486425	5.75163
1335.508151	4.91503
1335.529877	3.76471
1335.551604	4.91503
1335.573331	6.66667
1335.595057	8.49673
1335.616784	12.2876
1335.638511	17.7255
1335.660239	20.3137
1335.681966	16.732
1335.703694	10.3268
1335.725422	7.52941
1335.747150	7.55556
1335.768878	6.24837
1335.790607	4.73203
1335.812335	4.65359
1335.834064	4.60131
1335.855793	4.91503
1335.877522	6.14379
1335.899251	7.21569
1335.920981	7.21569
1335.942710	6.35294
1335.964440	5.41177
1335.986170	4.91503
1336.007900	4.33987
1336.029631	4.31373
1336.051361	4.23529
1336.073092	3.5817
1336.094823	3.26797
1336.116554	4.13072
1336.138285	5.17647
1336.160016	5.54248
1336.181748	4.75817
1336.203480	3.86928
1336.225212	3.5817
1336.246944	3.97386
1336.268676	4.44444
1336.290409	4.60131
1336.312141	4
1336.333874	3.37255
1336.355607	3.68627
1336.377340	5.17647
1336.399074	6.30065
1336.420807	6.3268
1336.442541	6.01307
1336.464275	6.48366
1336.486009	7.03268
1336.507743	6.01307
1336.529477	4.44444
1336.551212	4.96732
1336.572947	7.52941
1336.594682	8.99346
1336.616417	9.72549
1336.638152	11.0065
1336.659888	11.6601
1336.681623	10.6405
1336.703359	9.80392
1336.725095	8.20915
1336.746831	5.20261
1336.768568	3.37255
1336.790304	2.95425
1336.812041	3.26797
1336.833778	4.10458
1336.855515	4.39216
1336.877252	4.39216
1336.898989	4.02614
1336.920727	3.63399
1336.942465	3.92157
1336.964203	4.8366
1336.985941	4.94118
1337.007679	3.60784
1337.029418	3.13725
1337.051156	4.23529
1337.072895	5.17647
1337.094634	4.39216
1337.116373	3.84314
1337.138113	3.92157
1337.159852	3.68627
1337.181592	3.66013
1337.203332	3.89542
1337.225072	3.39869
1337.246812	3.05882
1337.268552	3.52941
1337.290293	4.20915
1337.312034	4.23529
1337.333775	4.13072
1337.355516	3.73856
1337.377257	2.9281
1337.398999	3.73856
1337.420740	4.75817
1337.442482	4.33987
1337.464224	4.44444
1337.485966	5.59477
1337.507709	6.06536
1337.529451	5.43791
1337.551194	5.09804
1337.572937	6.06536
1337.594680	6.58823
1337.616423	6.43137
1337.638167	6.22222
1337.659910	6.79739
1337.681654	7.68627
1337.703398	6.48366
1337.725142	6.19608
1337.746886	6.90196
1337.768631	6.27451
1337.790376	5.33333
1337.812120	4.4183
1337.833865	3.94771
1337.855611	5.43791
1337.877356	6.66667
1337.899102	5.59477
1337.920847	3.79085
1337.942593	3.18954
1337.964339	3.60784
1337.986085	4.62745
1338.007832	4.86275
1338.029579	3.55556
1338.051325	3.05882
1338.073072	3.32026
1338.094819	3.71242
1338.116567	4.28758
1338.138314	4.67974
1338.160062	4.70588
1338.181810	4.81046
1338.203558	4.57516
1338.225306	4.31373
1338.247054	4.07843
1338.268803	4.15686
1338.290552	3.84314
1338.312300	3.34641
1338.334050	3.29412
1338.355799	4.15686
1338.377548	4.62745
1338.399298	3.89542
1338.421048	4.33987
1338.442798	5.54248
1338.464548	5.2549
1338.486298	3.39869
1338.508049	2.69281
1338.529799	3.47712
1338.551550	5.38562
1338.573301	7.42484
1338.595052	7.5817
1338.616804	6.3268
1338.638555	5.77778
1338.660307	4.81046
1338.682059	4.15686
1338.703811	4.54902
1338.725563	4.60131
1338.747316	4.44444
1338.769068	4.36601
1338.790821	4.4183
1338.812574	5.12418
1338.834327	6.24837
1338.856081	5.35948
1338.877834	3.76471
1338.899588	3.29412
1338.921342	4.05229
1338.943096	5.12418
1338.964850	5.20261
1338.986604	4.73203
1339.008359	4.4183
1339.030113	4.49673
1339.051868	4.67974
1339.073623	4.73203
1339.095379	4.78431
1339.117134	3.84314
1339.138890	3.29412
1339.160646	2.95425
1339.182402	3.13725
1339.204158	3.5817
1339.225914	3.52941
1339.247671	3.08497
1339.269427	3.1634
1339.291184	3.26797
1339.312941	3.11111
1339.334698	2.98039
1339.356456	3.00654
1339.378213	2.90196
1339.399971	3.45098
1339.421729	4.54902
1339.443487	5.12418
1339.465245	5.30719
1339.487004	5.01961
1339.508762	5.12418
1339.530521	5.35948
1339.552280	5.69935
1339.574039	6.43137
1339.595799	6.45752
1339.617558	6.0915
1339.639318	6.01307
1339.661078	6.3268
1339.682838	6.5098
1339.704598	6.79739
1339.726358	6.01307
1339.748119	5.0719
1339.769880	5.09804
1339.791641	5.12418
1339.813402	4.36601
1339.835163	4.33987
1339.856924	5.43791
1339.878686	6.0915
1339.900448	5.64706
1339.922210	4.26144
1339.943972	3.79085
1339.965734	3.84314
1339.987497	4.15686
1340.009260	4.39216
1340.031022	4.02614
1340.052785	3.66013
1340.074549	3.21569
1340.096312	4.02614
1340.118076	5.59477
1340.139839	5.35948
1340.161603	4.15686
1340.183367	4.15686
1340.205132	4.10458
1340.226896	2.9281
1340.248661	2.24837
1340.270426	2.9281
1340.292191	4.44444
1340.313956	5.22876
1340.335721	4.73203
1340.357487	3.63399
1340.379252	3.37255
1340.401018	3.73856
1340.422784	4
1340.444550	4.99346
1340.466317	5.41177
1340.488083	4.88889
1340.509850	4.67974
1340.531617	4.49673
1340.553384	5.09804
1340.575152	5.9085
1340.596919	6.37908
1340.618687	6.58824
1340.640454	5.62091
1340.662222	4.60131
1340.683991	5.30719
1340.705759	6.27451
1340.727528	5.22876
1340.749296	4.33987
1340.771065	4.10458
1340.792834	4.52288
1340.814603	4.99346
1340.836373	5.22876
1340.858142	5.4902
1340.879912	5.59477
1340.901682	4.8366
1340.923452	4.44444
1340.945222	4.4183
1340.966993	4.65359
1340.988764	4.39216
1341.010534	3.76471
1341.032305	3.50327
1341.054077	3.45098
1341.075848	3.42484
1341.097619	3.45098
1341.119391	4.44444
1341.141163	4.62745
1341.162935	4.02614
1341.184707	3.81699
1341.206480	3.94771
1341.228252	4
1341.250025	3.52941
1341.271798	3.1634
1341.293571	3.21569
1341.315344	2.98039
1341.337118	3.39869
1341.358892	4.28758
1341.380665	4.54902
1341.402439	3.84314
1341.424214	3.60784
1341.445988	4.52288
1341.467762	5.72549
1341.489537	6.56209
1341.511312	6.40523
1341.533087	5.09804
1341.554862	3.52941
1341.576638	3.60784
1341.598413	5.64706
1341.620189	7.92157
1341.641965	9.22876
1341.663741	7.81699
1341.685518	5.17647
1341.707294	4.02614
1341.729071	3.68627
1341.750847	3.45098
1341.772624	3.32026
1341.794402	4.10458
1341.816179	4.62745
1341.837957	4.62745
1341.859734	4.4183
1341.881512	4.05229
1341.903290	3.89542
1341.925068	4.73203
1341.946847	5.28105
1341.968626	4.54902
1341.990404	4.10458
1342.012183	3.81699
1342.033962	3.52941
1342.055742	4.13072
1342.077521	4.86275
1342.099301	4.47059
1342.121081	3.37255
1342.142861	3.73856
1342.164641	4.49673
1342.186421	3.5817
[truncated: 137,679 more rows]
